# Supplementary material for: The Epigenomic Landscape of Prokaryotes
Source: PLoS Genet. 2016 Feb 12;12(2):e1005854. doi: 10.1371/journal.pgen.1005854 (PMC4752239; doi:10.1371/journal.pgen.1005854)
Supplement: S1 Table — (XLSX) [file pgen.1005854.s012.xlsx]

## Sheet: Legend
Organism name	Organism name as in NCBI taxonomy
DNA source	Source of DNA for SMRT sequencing. For JGI sequencing projects, further information can be obtained from http://genome.jgi.doe.gov
GEO Sample ID	Sample dataset id in NCBI (http://www.ncbi.nlm.nih.gov/geo/query/acc.cgi?acc=GSE69872)
IMG genome ID	Genome sequence identifier in the IMG database (https://img.jgi.doe.gov)
GenBank	Genome sequence identifier in NCBI
REBASE Org #	Organism identifier in REBASE (http://rebase.neb.com)
Reference Source	Reference genome sequence source for modification analysis and motif detection
Genome Size (Mb)	Reference genome size
Finished*	Genome according to classification in IMG genome database (finished =main chromosome assembled into a single circular molecu;e)
DNA Type	Type of DNA used for sequencing. Native (untreated DNA), or Tet (DNA pre-treated with Tet enzyme to enhance detection of 5mC methylation)
Sequencing Chemistry	Pacific Biosciences sequencing chemistry
Sequencing Center	Laboratory where DNA was sequenced
# SMRT Cells	Total number of SMRT cells sequenced
Mean Coverage	Average coverage of SMRT sequence reads across the genome
MTases	Total number of Mtase genes identified (as annotated in REBASE)
Motifs	Total number of methylated motifs identified by modification detection and motif finding of SMRT sequence data
Matched	Total number of methylated motifs that could be unambiguously assigned to an Mtase in the genome

## Sheet: S1 Table - organisms
S1 Table. Overview of 230 Sequenced organisms
Organism name	DNA source	GEO Sample ID	IMG genome ID	GenBank	REBASE Org #	Reference Source	Genome Size (Mb)	Finished*	DNA Type	Sequencing Chemistry	Sequencing Center	# SMRT Cells	Mean Coverage	MTases	Motifs	Matched
Acetobacterium woodii DSM 1030	DSMZ (1030)	GSM1711560	2512047040	CP002987	8566	NCBI	4.04478	Yes	native	P4/C2	Pac Bio	6	163	14	5	5
Acidobacteria bacterium KBS 146	JGI project (1008709)	GSM1711562	2556793019	JHVA00000000	11157	IMG	5.00104	No	native	XL/C2	JGI	6	112.59	3	3	3
Acidobacteriaceae bacterium TAA166 strain TAA 166	JGI project (1006464)	GSM1711561	2524614882	ATWD00000000	10525	IMG	6.13693	No	native	XL/C2	JGI	6	65.6	9	3	2
Acidobacterium species PMMR2	JGI project (1016205)	GSM1711563	2558860986	JIAL00000000	13660	IMG	3.68652	Yes	native	P4/C2	JGI	2	193.07	1	0	0
Acidovorax sp. JHL-3	JGI project (1016755)	GSM1711564	2540341243	JAFU00000000	10871	IMG	3.98798	No	native	P4/C2	JGI	2	184.63	8	6	6
Actinobacillus succinogenes 130Z	ATCC (55618D-5)	GSM1711565	640753001	CP000746	4809	IMG	2.31966	Yes	native	C2/C2	JGI	5	160.08	5	2	1
Actinosynnema mirum DSM 43827	JGI project (1008381)	GSM1711566	644736323	CP001630	5509	IMG	8.24814	Yes	native	C2/C2	JGI	28	70.35	5	1	1
Agrobacterium tumefaciens str. C58	ATCC (33970D-5)	GSM1711567	639279301	AE007869..72	114	IMG	5.67347	Yes	native	C2/C2	JGI	4	82.01	5	1	1
Akkermansia muciniphila ATCC BAA-835	ATCC (BAA-835D-5)	GSM1711568	642555104	CP001071	5061	IMG	2.6641	Yes	native	C2/C2	JGI	4	167.35	8	5	3
Algoriphagus marincola HL-49	JGI project (1015881)	GSM1711654	2540341230	JAFX00000000	10911	IMG	4.18254	No	native	XL/C2	JGI	6	145.35	9	9	1
Alicyclobacillus macrosporangiidus CPP55	JGI project (1016407)	GSM1711569	2561511097	JNIL00000000	12073	IMG	4.09165	No	native	P4/C2	JGI	2	169.86	9	5	3
Alteromonadaceae bacterium Bs12	JGI project (1017236)	GSM1711571	2545555829	JDFY00000000	10888	IMG	4.92124	No	native	XL/C2	JGI	3	144.2	6	3	1
Alteromonas sp. ALT199	JGI project (1015920)	GSM1711570	2524614846	JFBK00000000	10526	IMG	4.63567	Yes	native	XL/C2	JGI	4	60.57	2	1	1
Aminiphilus circumscriptus DSM 16581	JGI project (1015833)	GSM1711572	2541046957	JAFY00000000	10899	IMG	3.13847	No	native	XL/C2	JGI	5	178.95	6	7	1
Aminobacterium colombiense DSM 12261	JGI project (98021)	GSM1711573	646564503	CP001997	5898	IMG	1.98059	Yes	native	C2/C2	JGI	4	162.27	4	4	4
Anoxybacillus flavithermus WK1	DSMZ (2641)	GSM1711574	643348508	CP000922	5183	IMG	2.84675	Yes	native	C2/C2	JGI	4	54.74	6	1	0
Arthrobacter chlorophenolicus A6	ATCC (700700D-5)	GSM1711575	643348509	CP001341..43	5282	IMG	4.98087	Yes	native	C2/C2	JGI	6	54.71	7	3	3
Arthrobacter sp. 31Y	JGI project (1009422)	GSM1711576	2546826728	JAFW00000000	10896	IMG	5.07955	No	native	XL/C2	JGI	2	85.35	6	2	2
Bacillus subtilis subsp. spizizenii str. W23	ATCC (6633D-5)	GSM1711577	648028008	CP002183	6325	NCBI	4.02768	Yes	native	P4/C2	Pac Bio	10	420	3	2	2
Bacillus subtilis subsp. spizizenii str. W23	ATCC (6633D-5)	GSM1711578	648028008	CP002184	6325	NCBI	4.02768	Yes	Tet	P4/C2	Pac Bio	4	213	3	2	2
Bacterium JKG1 strain JKG1	JGI project (1009476)	GSM1711579	2540341237	JAGA00000000	10904	IMG	4.47526	No	native	XL/C2	JGI	6	170.49	9	7	3
Bacteroides salanitronis DSM 18170	DSMZ (18170)	GSM1711580	649633013	CP002530..33	6759	IMG	4.30866	Yes	native	XL/C2	JGI	3	91.95	13	5	1
Bacteroides sp. 14(A)	JGI project (1002194)	GSM1711581	2548877171	JAGH00000000	10889	IMG	7.214	No	native	XL/C2	JGI	5	125.87	5	3	0
Bifidobacterium longum subsp. infantis ATCC 15697	ATCC (15697D-5)	GSM1711582	643348516	CP001095	5214	IMG	2.83275	Yes	native	C2/C2	Pac Bio	6	259	8	3	3
Bifidobacterium longum subsp. infantis ATCC 15697	ATCC (15697D-5)	GSM1711583	643348516	CP001096	5214	IMG	2.83275	Yes	Tet	C2/C2	Pac Bio	10	125	8	3	3
Bradyrhizobium elkanii USDA 76	JGI project (404025)	GSM1711584	2517572143	ARAG00000000	9342	IMG	9.48477	No	native	C2/C2	JGI	5	66.05	4	1	1
Bryobacter aggregatus MPL3	JGI project (1006476)	GSM1711585	2562617048	JNIF00000000	12081	IMG	5.74799	No	native	P4/C2	JGI	2	89.83	3	3	3
Butyrivibrio sp. AE3003	JGI project (1020242)	GSM1711586	2563367225	JMLX00000000	10906	IMG	3.46403	Yes	native	XL/C2	JGI	9	191.93	6	6	4
Butyrivibrio sp. AE3004	JGI project (1020254)	GSM1711587	2562617011	JNLQ00000000	10907	IMG	4.47091	No	native	XL/C2	JGI	5	70.4	5	4	4
Butyrivibrio sp. FCS014	JGI project (1020248)	GSM1711588	2545555868	JAHA00000000	10897	IMG	4.08992	No	native	XL/C2	JGI	5	241.4	4	3	3
Caldicoprobacter oshimai DSM 21659	JGI project (1015830)	GSM1711589	2540341239	JAGB00000000	10908	IMG	2.72695	No	native	XL/C2	JGI	5	213.1	3	3	1
Caldithrix abyssi DSM 13497	DSMZ (13497)	GSM1711590	2506381024	CM001402	8360	IMG	4.95544	Yes	native	XL/C2	JGI	2	85.75	13	7	2
Capnocytophaga ochracea DSM 7271	DSMZ (7271)	GSM1711591	644736338	CP001632	5526	NCBI	2.61293	Yes	native	P4/C2	Pac Bio	2	211	9	5	4
Cellulomonas sp. KRMCY2	JGI project (1015712)	GSM1711592	2545824564	JAGF00000000	10864	IMG	4.49523	No	native	XL/C2	JGI	5	171.31	3	2	2
Cellulophaga algicola DSM 14237	DSMZ (14237)	GSM1711593	649633031	CP002453	6627	IMG	4.88835	Yes	native	XL/C2	JGI	2	63.78	5	4	3
Cellulophaga lytica DSM 7489	DSMZ (7489)	GSM1711594	649633032	CP002534	6761	IMG	3.76594	Yes	native	XL/C2	JGI	2	128.66	4	2	2
Chloroflexus aggregans DSM 9485	DSMZ (9485)	GSM1711595	643348527	CP001337	5277	NCBI	4.68493	Yes	native	P4/C2	Pac Bio	6	166	25	17	10
Clostridium algidicarnis strain B3	JGI project (1020293)	GSM1711596	2561511142	JNLN00000000	10895	IMG	3.06029	Yes	native	XL/C2	JGI	4	142.5	5	3	3
Clostridium clariflavum 4-2a	JGI project (1014240)	GSM1711597	2524614797	ASAA00000000	9800	IMG	4.8724	No	native	C2/C2	JGI	2	55.82	11	8	2
Clostridium difficile 630	ATCC (BAA-1870D-5)	GSM1711598	640069308	AM180355..56	3249	IMG	4.29813	Yes	native	C2/C2	Pac Bio	8	265.75	5	2	2
Clostridium difficile 630	ATCC (BAA-1870D-5)	GSM1711599	640069308	AM180355..57	3249	IMG	4.29813	Yes	Tet	C2/C2	Pac Bio	12	278.86	5	2	2
Clostridium indolis DSM 755	JGI project (1012244)	GSM1711600	2524614838	AZUI00000000	10528	IMG	6.3837	Yes	native	XL/C2	JGI	6	41.6	6	2	2
Clostridium josui JCM 17888	JGI project (1015854)	GSM1711601	2541046955	JAGE00000000	10909	IMG	4.46968	No	native	XL/C2	JGI	9	201.66	17	5	2
Clostridium mangenotii LM2	JGI project (1020296)	GSM1711602	2558309100	JIAA00000000	12069	IMG	3.02379	Yes	native	P4/C2	JGI	5	213.93	6	4	4
Clostridium methoxybenzovorans SR3	JGI project (1012250)	GSM1711603	2526164529	ATXD00000000	10524	IMG	7.08538	No	native	XL/C2	JGI	15	44.44	7	2	2
Clostridium perfringens ATCC 13124	ATCC (13124D-5)	GSM1711604	637000077	CP000246	4467	IMG	3.25668	Yes	native	C2/C2	Pac Bio	5	160	7	7	7
Clostridium sp. 12(A)	JGI project (1002191)	GSM1711608	2547132519	JAGI00000000	10884	IMG	4.60525	No	native	XL/C2	JGI	2	106.88	9	4	4
Clostridium sp. ASBs410	JGI project (1012238)	GSM1711607	2524614847	JFBV00000000	10527	IMG	5.72367	Yes	native	XL/C2	JGI	5	37.15	5	2	2
Clostridium sp. KNHs205	JGI project (1022982)	GSM1711609	2562617194	JNLE00000000	13146	IMG	6.36098	No	native	P4/C2	JGI	7	79.62	6	3	1
Clostridium thermocellum ATCC 27405	ATCC (27405D-5)	GSM1711610	640069309	CP000568	1081	IMG	3.8433	Yes	native	C2/C2	Pac Bio	8	272	11	5	5
Clostridium thermocellum ATCC 27405	ATCC (27405D-5)	GSM1711611	640069309	CP000569	1081	IMG	3.8433	Yes	Tet	C2/C2	Pac Bio	14	190	11	5	5
Clostridium thermocellum DSM 1313	DSMZ (1313)	GSM1711612	650377924	CP002416	5841	IMG	3.56162	Yes	native	C2/C2	JGI	4	120.31	6	2	1
Cohnella panacarvi Gsoil 349	JGI project (401887)	GSM1711613	2516493019	AZXQ00000000	9343	IMG	4.77283	No	native	C2/C2	JGI	3	77.67	10	3	3
Coraliomargarita akajimensis DSM 45221	JGI project (400544)	GSM1711614	646564524	CP001998	5918	IMG	3.75077	Yes	native	C2/C2	JGI	4	142.05	2	1	1
Corynebacterium aurimucosum ATCC 700975	DSMZ (44827)	GSM1711615	645951870	ACLH00000000	5424	IMG	2.73033	No	native	XL/C2	JGI	4	132.69	6	3	2
Desulfobacca acetoxidans DSM 11109	DSMZ (11109)	GSM1711617	2504136006	CP002629	6881	NCBI	3.28254	Yes	native	P4/C2	Pac Bio	6	242	18	14	5
Desulforegula conservatrix Mb1Pa	JGI project (1007527)	GSM1711618	2523231059	AUEY01000000	10536	IMG	4.46904	No	native	C2/C2	JGI	8	107.91	14	6	1
Desulfospira joergensenii DSM 10085	JGI project (1005059)	GSM1711619	2523231085	ATUG00000000	10540	IMG	6.11947	No	native	XL/C2	JGI	19	127.15	4	2	2
Desulfotignum balticum DSM 7044	JGI project (1015845)	GSM1711620	2526164528	ATWO00000000	5137	IMG	5.11876	No	native	XL/C2	JGI	3	49.63	13	9	1
Desulfovibrio cf. magneticus IFRC170	JGI project (1015851)	GSM1711622	2540341244	JAGC00000000	10890	IMG	4.84465	No	native	XL/C2	JGI	5	128.87	7	3	0
Desulfovibrio sp. L21-Syr-AB	JGI project (1015857)	GSM1711621	2571042914	JOMJ00000000	12080	IMG	3.39091	No	native	P4/C2	JGI	2	126.41	5	2	0
Desulfurobacterium sp. TC5-1	JGI project (1001339)	GSM1711623	2523533569	ATXC00000000	#N/A	IMG	1.65362	No	native	XL/C2	JGI	8	157.88	0	0	0
Dinoroseobacter shibae DFL 12	DSMZ (16493)	GSM1711624	2501004205	CP000830-35	4921	IMG	4.41787	Yes	native	C2/C2	JGI	6	56.49	5	3	3
Dyadobacter fermentans DSM 18053	ATCC (700827D-5)	GSM1711625	644736356	CP001619	5522	IMG	6.96779	Yes	native	C2/C2	JGI	8	54.8	5	2	2
Echinicola vietnamensis DSM 17526	DSMZ (17526)	GSM1711626	2509276020	CP003346	9787	IMG	5.60804	Yes	native	C2/C2	JGI	4	67.78	5	3	1
Enterobacter aerogenes FGI35	JGI project (401128)	GSM1711627	2516143105	ARTC00000000	9344	IMG	5.14328	No	native	C2/C2	JGI	6	68.37	4	3	1
Enterobacteriaceae bacterium strain FGI 57	JGI project (1009416)	GSM1711616	2507262057	CP003938	9894	IMG	4.76218	Yes	native	P4/C2	JGI	3	102.62	5	3	2
Enterococcus faecalis 68A	JGI project (1020269)	GSM1711628	2565956507	JOOC00000000	10910	IMG	3.0497	No	native	XL/C2	JGI	7	248.25	5	2	0
Enterococcus gallinarum strain SKF1	JGI project (1020278)	GSM1711629	2562617050	JNLR00000000	10922	IMG	3.4751	No	native	XL/C2	JGI	6	62.16	4	1	1
Escherichia coli CFT073	ATCC (700928D-5)	GSM1711632	637000105	AE014075	9797	IMG	5.23143	Yes	native	C2/C2	JGI	7	61.01	7	3	2
Escherichia coli str. K-12 substr. MG1655	ATCC (700926D-5)	GSM1711630	646311926	U00096	1260	NCBI	4.63968	Yes	native	P4/C2	Pac Bio	15	792	4	3	3
Escherichia coli str. K-12 substr. MG1655	ATCC (700926D-5)	GSM1711631	646311926	U00096	1260	NCBI	4.63968	Yes	Tet	P4/C2	Pac Bio	4	219	4	3	3
Eubacterium sp. AB3007	JGI project (1020317)	GSM1711633	2558860974	JIAD00000000	12084	IMG	2.30175	Yes	native	P4/C2	JGI	5	396.28	4	3	1
Exiguobacterium acetylicum DSM 20416	JGI project (1022369)	GSM1711634	2562617000	JNIR00000000	#N/A	IMG	3.27711	No	native	P4/C2	JGI	3	149.52	0	0	0
Exiguobacterium antarcticum DSM 14480	JGI project (1022363)	GSM1711635	2563366501	JMKS00000000	12766	IMG	3.21948	No	native	P4/C2	JGI	3	176.15	3	1	1
Exiguobacterium aurantiacum DSM 6208	JGI project (1022375)	GSM1711636	2562617001	JNIQ00000000	12762	IMG	3.0376	Yes	native	P4/C2	JGI	3	170.15	3	2	2
Exiguobacterium oxidotolerans JCM 12280	JGI project (1022366)	GSM1711637	2562617200	JNIS00000000	12763	IMG	3.0894	No	native	P4/C2	JGI	3	162.15	1	1	1
Exiguobacterium sp. GIC31	JGI project (1022372)	GSM1711638	2561511227	JNIP00000000	12767	IMG	2.97464	Yes	native	P4/C2	JGI	3	204.51	1	1	0
Fervidobacterium nodosum Rt17-B1	DSMZ (5306)	GSM1711639	640753026	CP000771	4826	IMG	1.94894	Yes	native	C2/C2	JGI	4	84.11	3	3	3
Flavobacterium psychrophilum JIP02/86	ATCC (49511D-5)	GSM1711640	640753027	AM398681	4803	IMG	2.86199	Yes	native	C2/C2	Pac Bio	8	300.6	9	10	7
Flexibacter litoralis DSM 6794	DSMZ (6794)	GSM1711641	2509276059	CP003345	8974	NCBI	4.91934	Yes	native	P4/C2	Pac Bio	4	215	28	14	5
Flexistipes sinusarabici DSM 4947	DSMZ (4947)	GSM1711642	2505679008	CP002858	7222	IMG	2.52659	Yes	native	C2/C2	JGI	4	159.58	4	2	2
Frankia species DC12	JGI project (401883)	GSM1711643	2517572101	LANG00000000	9361	IMG	6.88434	No	native	C2/C2	JGI	4	49	14	6	1
Geopsychrobacter electrodiphilus DSM 16401	JGI project (1005062)	GSM1711644	2522572047	ARWE00000000	10539	IMG	4.24173	Yes	native	XL/C2	JGI	15	209.55	4	4	4
Geovibrio sp. L21 Ace-BES	JGI project (1015860)	GSM1711645	2524614676	ATWF00000000	10530	IMG	2.97166	No	native	XL/C2	JGI	4	83.37	4	3	3
Gillisia limnaea R-8282 DSM 15749	DSMZ (15749)	GSM1711646	2506783053	AHKR00000000	10211	IMG	3.96686	No	native	C2/C2	JGI	4	135.48	5	5	5
Gillisia sp. JM1	JGI project (1012451)	GSM1711647	2524614680	AUKH00000000	9798	IMG	4.14361	No	native	C2/C2	JGI	12	65.13	10	8	1
Halomicrobium katesii DSM 19301	JGI project (404292)	GSM1711648	2516653073	AQZY00000000	9365	IMG	3.60777	No	native	C2/C2	JGI	4	96.42	10	5	5
Haloterrigena turkmenica DSM 5511	JGI project (1008390)	GSM1711649	646311934	NC_013743..49	5745	IMG	5.44078	Yes	native	C2/C2	JGI	26	164.27	3	2	2
Hippea alviniae EP5-r	JGI project (1007521)	GSM1711650	2523231012	ATUV00000000	10538	IMG	1.74939	No	native	XL/C2	JGI	5	115.05	2	3	2
Hippea sp.KM1	JGI project (1001342)	GSM1711651	2540341241	JAFP00000000	10531	IMG	1.74231	Yes	native	P4/C2	JGI	9	535.26	7	5	5
Hirschia baltica ATCC 49814	JGI project (400265)	GSM1711652	644736375	CP001678..79	5495	IMG	3.54011	Yes	native	C2/C2	JGI	6	92.9	5	3	3
Holophaga foetida DSM 6591	DSMZ (6591)	GSM1711653	2509601028	AGSB00000000	8344	IMG	4.12724	No	native	C2/C2	JGI	4	90.05	11	5	1
Hydrogenovibrio marinus DSM 11271	JGI project (1001039)	GSM1711655	2571042915	JOML00000000	10885	IMG	2.6093	No	native	XL/C2	JGI	3	113.34	2	2	2
Joostella marina DSM 19592	DSMZ (19592)	GSM1711656	2509276026	AJUG00000000	10212	IMG	4.50824	No	native	C2/C2	JGI	4	123.46	8	2	2
Kangiella aquimarina DSM 16071	DSMZ (16071)	GSM1711657	2515154212	ARFE00000000	10213	IMG	2.6818	No	native	C2/C2	JGI	4	203.65	4	5	3
Klebsiella sp. BRL6-2	JGI project (1002941)	GSM1711658	2521172537	ARVT00000000	9799	IMG	5.80136	Yes	native	C2/C2	JGI	8	117.99	4	1	1
Lachnobacterium bovis strain AE2004	JGI project (1020245)	GSM1711659	2558860969	JHWB00000000	10913	IMG	2.84445	No	native	XL/C2	JGI	6	172.13	4	2	1
Lachnoclostridium phytofermentans KNHs212	JGI project (1022991)	GSM1711605	2561511066	JNLM00000000	12078	IMG	4.71147	No	native	P4/C2	JGI	4	101.2	7	2	2
Lachnoclostridium phytofermentans KNHs2132	JGI project (1022997)	GSM1711606	2561511147	JNLG00000000	12769	IMG	4.71171	Yes	native	P4/C2	JGI	7	101.14	7	3	2
Lachnospiraceae bacterium AC2012	JGI project (1020305)	GSM1711660	2561511219	JNIN00000000	12086	IMG	2.55544	Yes	native	P4/C2	JGI	6	195.19	1	1	1
Lachnospiraceae bacterium AC2029	JGI project (1020257)	GSM1711661	2561511233	JNLK00000000	10901	IMG	3.85973	Yes	native	XL/C2	JGI	5	139.83	4	3	3
Lachnospiraceae bacterium AC2031	JGI project (1020311)	GSM1711662	2558309034	JIAB00000000	12087	IMG	3.19148	Yes	native	P4/C2	JGI	4	184.6	4	5	2
Lactobacillus brevis AG48	JGI project (1020266)	GSM1711663	2540341249	JAGR00000000	10923	IMG	2.59599	No	native	XL/C2	JGI	4	330.05	1	1	1
Lactobacillus plantarum AG30	JGI project (1020275)	GSM1711664	2558860970	JHWA00000000	10926	IMG	3.44287	No	native	XL/C2	JGI	4	102.16	2	2	2
Lactococcus lactis lactis 511	JGI project (1020233)	GSM1711665	2561511146	JNLP00000000	#N/A	IMG	2.48081	No	native	XL/C2	JGI	3	167.7	0	0	0
Leeuwenhoekiella sp. Hel_I_48	JGI project (1025056)	GSM1711666	2558860148	JHZY00000000	12088	IMG	4.28127	No	native	P4/C2	JGI	3	154.28	6	6	5
Leptolyngbya sp. PCC 6406	JGI project (401196)	GSM1711668	2517572073	ALVV00000000	9346	IMG	5.77696	No	native	C2/C2	JGI	3	46.12	27	12	8
Maribacter sp. Hel_I _7	JGI project (1025059)	GSM1711669	2558309035	JHZW00000000	12090	IMG	4.77504	No	native	P4/C2	JGI	3	115.55	7	6	6
Marinithermus hydrothermalis DSM 14884	DSMZ (14884)	GSM1711670	2504643006	CP002630	6882	IMG	2.26917	Yes	native	XL/C2	JGI	2	130.77	2	1	1
Mastigocladopsis repens PCC 10914	JGI project (404397)	GSM1711671	2517093042	ALVW00000000	9363	IMG	6.46565	No	native	C2/C2	JGI	4	47.99	14	2	2
Meiothermus chliarophilus DSM 9957	DSMZ (9957)	GSM1711672	2510065032	AUQW00000000	10892	IMG	4.68896	No	native	XL/C2	JGI	2	79.37	8	8	8
Meiothermus ruber DSM 1279	JGI project (1008384)	GSM1711673	646564545	CP001743	141	IMG	3.09746	Yes	native	C2/C2	JGI	6	86.06	11	9	7
Meiothermus silvanus DSM 9946	JGI project (97912)	GSM1711674	646564546	CP002042..44	6045	IMG	3.72167	Yes	native	C2/C2	JGI	4	68.3	6	5	2
Methanocaldococcus jannaschii DSM 2661	DSMZ (2661)	GSM1711675	638154505	L77117..19	1713	NCBI	1.73993	Yes	native	P4/C2	Pac Bio	5	296	12	10	6
Methanocorpusculum labreanum Z	ATCC (43576D-5)	GSM1711676	640069317	CP000559	4702	IMG	1.80496	Yes	native	C2/C2	Pac Bio	7	423	5	5	5
Methanocorpusculum labreanum Z	ATCC (43576D-5)	GSM1711677	640069317	CP000559	4702	IMG	1.80496	Yes	Tet	C2/C2	Pac Bio	9	146	5	5	5
Methanohalophilus mahii DSM 5219	DSMZ (5219)	GSM1711678	646564550	CP001994	969	IMG	2.01242	Yes	native	XL/C2	JGI	2	154.25	3	3	3
Methanospirillum hungatei JF-1	ATCC (27890D-5)	GSM1711679	637000164	CP000254	4278	NCBI	3.54474	Yes	native	P4/C2	Pac Bio	4	161	13	6	5
Methanothermus fervidus V24S, DSM 2088	JGI project (97921)	GSM1711680	649633067	CP002278	#N/A	IMG	1.24334	Yes	native	C2/C2	JGI	4	251.58	0	0	0
Methylobacter tundripaludum 21/22	JGI project (1026909)	GSM1711681	2563366535	JMLA00000000	12809	IMG	4.66521	Yes	native	P4/C2	JGI	5	105.69	7	2	2
Methylobacterium extorquens AM1	ATCC (14718D-5)	GSM1711682	644736386	CP001510..14	5463	IMG	6.87978	Yes	native	C2/C2	JGI	4	66.02	15	3	2
Methylobacterium sp. 10	JGI project (1001051)	GSM1711683	2546825546	JAEV00000000	10869	IMG	4.98237	No	native	XL/C2	JGI	4	62.58	5	2	2
Methylobacterium sp. EUR3 AL-11	JGI project (1015736)	GSM1711684	2546826724	JAGD00000000	10915	IMG	7.20951	No	native	XL/C2	JGI	4	122.01	3	1	1
Methylocystis sp. LW5	JGI project (1001054)	GSM1711685	2563366505	JMKQ00000000	13148	IMG	4.76098	No	native	P4/C2	JGI	8	174.86	13	7	4
Methylohalobius crimeensis 10Ki	JGI project (1008244)	GSM1711686	2524614657	ATXB00000000	10532	IMG	3.50961	No	native	XL/C2	JGI	5	103.7	5	4	3
Methylophilaceae bacterium 11	JGI project (404074)	GSM1711687	2512564015	JCKJ00000000	9362	IMG	2.78683	Yes	native	C2/C2	JGI	6	83.05	2	1	1
Methylophilus sp. 1	JGI project (404069)	GSM1711688	2517093014	ARFK00000000	9367	IMG	2.96915	No	native	C2/C2	JGI	26	202.29	4	3	3
Methylophilus sp. 42	JGI project (404081)	GSM1711689	2516493012	ARAC00000000	9366	IMG	2.96834	No	native	C2/C2	JGI	4	93.08	4	3	3
Methylophilus sp. 5	JGI project (404070)	GSM1711690	2516143014	AZXN00000000	9377	IMG	3.03302	No	native	C2/C2	JGI	30	34.53	2	1	1
Methylotenera sp. 73s	JGI project (1001063)	GSM1711691	2519899510	ARWF00000000	#N/A	IMG	2.60859	No	native	C2/C2	JGI	15	173.12	0	0	0
Methylotenera versatilis 79	JGI project (404072)	GSM1711692	2516493010	ARVX00000000	#N/A	IMG	2.60428	No	native	C2/C2	JGI	2	77.91	0	0	0
Microbacterium sp. KROCY2	JGI project (1015724)	GSM1711693	2540341240	JAGG00000000	10874	IMG	2.76582	Yes	native	XL/C2	JGI	2	173.44	1	1	1
Mycoplasma bovis PG45 clone MU clone A2	ATCC (25523D)	GSM1711694	649633071	CP002188	6458	NCBI	1.0034	Yes	native	P4/C2	Pac Bio	3	561	14	8	5
Neisseria gonorrhoeae FA 1090	ATCC (700825D-5)	GSM1711695	637000188	AE004969	1851	NCBI	2.15392	Yes	native	P4/C2	Pac Bio	8	367	19	10	10
Neisseria meningitidis serogroup C FAM18	ATCC (700532D-5)	GSM1711696	639633045	AM421808	4407	NCBI	2.19496	Yes	native	P4/C2	Pac Bio	5	337	14	7	6
Neisseria meningitidis serogroup C FAM18	ATCC (700532D-5)	GSM1711697	639633045	AM421808	4407	NCBI	2.19496	Yes	Tet	P4/C2	Pac Bio	4	407	14	7	6
Niabella soli DSM 19437	DSMZ (19437)	GSM1711698	2506783006	CP007035	10391	IMG	4.69734	Yes	native	C2/C2	JGI	6	42.01	3	2	2
Nitratifractor salsuginis DSM 16511	DSMZ (16511)	GSM1711699	649633076	CP002452	6626	IMG	2.10128	Yes	native	XL/C2	JGI	2	268.84	8	3	3
Nitriliruptor alkaliphilus DSM 45188	JGI project (404297)	GSM1711700	2513020036	LATF00000000	9372	IMG	5.5581	No	native	C2/C2	JGI	2	45.71	3	2	2
Nocardia sp. BMG111209	JGI project (1001084)	GSM1711701	2521172603	ARMU00000000	9858	IMG	9.14314	No	native	C2/C2	JGI	21	105.91	7	5	4
Nocardia sp. BMG51109	JGI project (1001087)	GSM1711702	2545824538	JAFQ00000000	10579	IMG	8.788	No	native	XL/C2	JGI	28	232.3	6	3	2
Oceanicola sp. HL-35	JGI project (1015884)	GSM1711703	2540341247	JAFT00000000	10916	IMG	4.31057	No	native	XL/C2	JGI	4	163.9	8	3	3
Orenia marismortui DSM 5156	JGI project (403684)	GSM1711704	2516493023	AQZS00000000	9369	IMG	3.45977	No	native	C2/C2	JGI	3	81.01	5	4	2
Oxalobacteraceae bacterium AB14	JGI project (1005155)	GSM1711705	2522125015	ARMC00000000	9863	IMG	7.03108	No	native	C2/C2	JGI	7	88.91	6	4	4
Palaeococcus ferrophilus DSM 13482	JGI project (97928)	GSM1711706	2501025505	LANF00000000	10222	IMG	2.20643	No	native	C2/C2	JGI	4	97.48	7	5	1
Parabacteroides distasonis ATCC 8503	ATCC (8503D-5)	GSM1711707	640753039	CP000140	4802	IMG	4.81138	Yes	native	C2/C2	Pac Bio	8	146.79	9	7	7
Patulibacter minatonensis DSM 18081	DSMZ (18081)	GSM1711708	2510065083	JAFH00000000	10542	IMG	5.52191	No	native	C2/C2	JGI	4	72.79	1	1	1
Pediococcus acidilactici AGR20	JGI project (1020263)	GSM1711709	2540341205	JAGU00000000	#N/A	IMG	1.92432	No	native	XL/C2	JGI	3	234.91	0	0	0
Pedobacter heparinus HIM 762-3, DSM 2366	JGI project (1008387)	GSM1711710	644736398	CP001681	#N/A	IMG	5.16738	Yes	native	C2/C2	JGI	16	45.05	0	0	0
Pelobacter seleniigenes DSM 18267	JGI project (1023994)	GSM1711711	2571042913	JOMG00000000	12096	IMG	5.08837	No	native	P4/C2	JGI	3	104.6	6	4	4
Peptostreptococcaceae bacterium VA2	JGI project (1020287)	GSM1711712	2563366721	JMMB00000000	10914	IMG	3.58348	No	native	XL/C2	JGI	3	199.64	2	2	2
Persephonella lauensis KM09_Lau8	JGI project (1001348)	GSM1711714	2561511220	JNLL00000000	12098	IMG	2.07483	No	native	P4/C2	JGI	2	169.25	0	0	0
Persephonella sp. IF05-L8 strain IFO5_L8	JGI project (1001345)	GSM1711713	2562617012	JNLJ00000000	12097	IMG	1.82886	No	native	P4/C2	JGI	6	120.59	4	4	4
Phaeobacter inhibens DSM 17395	DSMZ (17395)	GSM1711715	2510065029	CP002976..79	10872	IMG	4.22713	Yes	native	C2/C2	JGI	6	71.71	4	2	2
Planctomyces limnophilus DSM 3776	ATCC (43296D-5)	GSM1711716	646564559	CP001744..45	5512	IMG	5.46009	Yes	native	C2/C2	JGI	4	33.64	8	5	2
Polaribacter sp. Hel_I_88	JGI project (1025062)	GSM1711717	2558860973	JHZZ00000000	12101	IMG	3.99653	Yes	native	P4/C2	JGI	3	113.51	8	6	5
Polaromonas sp. EUR3 1.2.1	JGI project (1015721)	GSM1711718	2558860146	JIBH00000000	12100	IMG	4.4025	No	native	P4/C2	JGI	3	110.04	19	11	0
Polycyclovorans algicola TG408	JGI project (1022109)	GSM1711719	2571042918	JOMH00000000	12099	IMG	3.65321	No	native	P4/C2	JGI	3	185.33	11	8	2
Pontibacter actiniarum DSM 19842	DSMZ (19842)	GSM1711720	2502545039	AXBP00000000	10533	IMG	4.95258	No	native	C2/C2	JGI	4	105.5	5	3	3
Prevotella sp. 10(H)	JGI project (1001093)	GSM1711722	2571042917	JOMI00000000	12785	IMG	4.2992	No	native	P4/C2	JGI	2	84.29	2	3	2
Prevotella sp. HUN102	JGI project (1020308)	GSM1711721	2558860145	JIAF00000000	12104	IMG	3.31815	No	native	P4/C2	JGI	2	137.02	18	5	5
Pseudobutyrivibrio ruminis HUN009	JGI project (1020221)	GSM1711723	2561511221	JNLH00000000	10927	IMG	2.80449	Yes	native	XL/C2	JGI	4	266.11	3	2	2
Pseudomonas aeruginosa NCAIM B.001380	JGI project (1009431)	GSM1711724	2563366717	JMKR00000000	12105	IMG	6.98536	No	native	P4/C2	JGI	2	98.43	9	3	3
Pseudomonas stutzeri RCH2	Adam Deutschbauer, LBNL, amdeutschbauer@lbl.gov	GSM1711725	2507149015	CP003071..74	9867	IMG	4.60049	Yes	native	C2/C2	JGI	6	59.48	4	3	3
Psychrilyobacter atlanticus DSM 19335	JGI project (1015842)	GSM1711726	2524614854	AUFS00000000	10534	IMG	3.53932	No	native	XL/C2	JGI	4	67.69	4	3	3
Pyrococcus horikoshii OT3	ATCC (700860D-5)	GSM1711727	638154516	BA000001	2144	IMG	1.7385	Yes	native	C2/C2	Pac Bio	7	316.46	4	3	3
Rhizobium etli CIAT 652	Víctor Manuel González Zúñiga, UNAM, Center For Genomics Sciences,<vgonzal@ccg.unam.mx>	GSM1711728	642555152	CP001074..77	5088	IMG	6.44805	Yes	native	C2/C2	JGI	4	96.18	4	3	3
Rhodopseudomonas palustris CGA009	ATCC (BAA-98D-5)	GSM1711729	637000239	BX571963..64	3320	NCBI	5.46764	Yes	native	P4/C2	Pac Bio	8	370	5	5	5
Rhodopseudomonas palustris CGA009	ATCC (BAA-98D-5)	GSM1711730	637000239	BX571963..64	3320	NCBI	5.46764	Yes	Tet	P4/C2	Pac Bio	4	148	5	5	5
Rikenella microfusus DSM 15922	DSMZ (15922)	GSM1711731	2509601020	ATXW00000000	10918	IMG	2.88008	Yes	native	XL/C2	JGI	4	134.22	7	4	1
Robinsoniella sp. KNHs210	JGI project (1022988)	GSM1711732	2563366548	JMLZ00000000	#N/A	IMG	7.56157	No	native	P4/C2	JGI	5	87.84	0	0	0
Ruminococcaceae bacterium AE2021	JGI project (1020314)	GSM1711733	2558309033	JIAE00000000	12106	IMG	3.08395	Yes	native	P4/C2	JGI	6	246.61	8	6	5
Ruminococcus albus AD2013	DSMZ (20455)	GSM1711734	2540341206	JAGS00000000	10928	IMG	4.23499	No	native	XL/C2	JGI	3	153.33	11	5	3
Ruminococcus flavefaciens AE3010	JGI project (1020260)	GSM1711735	2540341248	JAGT00000000	10894	IMG	3.70595	No	native	XL/C2	JGI	4	150.87	9	5	1
Ruminococcus gnavus AGR2154	JGI project (1020224)	GSM1711736	2545555826	JAGQ00000000	10929	IMG	3.72408	No	native	XL/C2	JGI	4	157.54	15	2	2
Ruminococcus sp. HUN007	JGI project (1020218)	GSM1711737	2565956529	JOOA00000000	10930	IMG	4.20718	No	native	XL/C2	JGI	2	74.98	6	4	3
Ruminococcus sp. NK3A76	JGI project (1020227)	GSM1711738	2563366504	JMMA00000000	10898	IMG	3.56112	No	native	XL/C2	JGI	4	159.24	11	6	4
Saccharomonospora viridis DSM 43017	JGI project (97972)	GSM1711739	644736404	CP001683	5524	IMG	4.30835	Yes	native	C2/C2	JGI	4	125.32	3	2	1
Salmonella bongori NCTC 12419	ATCC (43975D-5)	GSM1711740	650716084	FR877557	7291	IMG	4.46011	Yes	native	C2/C2	JGI	4	86.5	5	4	4
Salmonella enterica subsp. arizonae serovar 62:z4,z23:--	ATCC (BAA-731D-5)	GSM1711741	641228505	CP000880	4943	IMG	4.6008	Yes	native	C2/C2	JGI	4	53.63	7	5	4
Salmonella enterica subsp. enterica Paratyphi B str. SPB7	ATCC (BAA-1250D-5)	GSM1711743	641228506	CP000886	4948	IMG	4.85889	Yes	native	C2/C2	JGI	4	98.63	7	5	4
Salmonella enterica subsp. enterica serovar Paratyphi A str. ATCC 9150	ATCC (9150D-5)	GSM1711742	637000252	CP000026	4060	IMG	4.58523	Yes	native	C2/C2	JGI	4	99.36	8	5	5
Sebaldella termitidis ATCC 33386	ATCC (33386D-5)	GSM1711744	646311952	GCA_000024405.1	#N/A	IMG	4.48665	Yes	native	C2/C2	Pac Bio	4	113.16	0	0	0
Sedimentitalea nanhaiensis DSM 24252	JGI project (404180)	GSM1711667	2521172577	AXBG00000000	9345	IMG	4.94855	No	native	C2/C2	JGI	4	76.88	9	4	4
Sediminibacter sp. Hel_I_10	JGI project (1025071)	GSM1711745	2558860975	JHZX00000000	12107	IMG	4.10605	Yes	native	P4/C2	JGI	2	98.75	5	4	4
Sediminibacterium sp. OR53	JGI project (402835)	GSM1711746	2516143025	AZXP00000000	9375	IMG	3.71597	Yes	native	C2/C2	JGI	2	32.72	2	1	1
Selenomonas ruminantium AB3002	JGI project (1020302)	GSM1711747	2562617013	JNIO00000000	12108	IMG	3.66589	No	native	P4/C2	JGI	4	176.94	13	6	1
Selenomonas ruminantium AC2024	JGI project (1020299)	GSM1711748	2558860977	JIAC00000000	12109	IMG	2.83171	No	native	P4/C2	JGI	4	286.57	5	4	1
Shewanella woodyi ATCC 51908	ATCC (51908D-5)	GSM1711749	641522649	CP000961	5011	IMG	5.9354	Yes	native	C2/C2	JGI	5	114.87	4	3	3
Sinorhizobium medicae WSM1115	JGI project (404023)	GSM1711750	2512875026	AQZC00000000	9374	IMG	6.86106	No	native	C2/C2	JGI	3	40.75	5	1	1
Solitalea canadensis DSM 3403	DSMZ (3403)	GSM1711751	2509276062	CP003349	8634	IMG	5.20207	Yes	native	C2/C2	JGI	4	70.89	6	3	2
Sphaerobacter thermophilus DSM 20745	DSMZ (20745)	GSM1711752	646311953	GCA_000024985.1	5663	IMG	3.99376	Yes	native	XL/C2	JGI	4	63.71	7	7	4
Sphingomonas melonis C3	JGI project (404852)	GSM1711753	2516653084	AQUJ00000000	9376	IMG	3.92964	No	native	C2/C2	JGI	2	54.3	7	3	1
Spirochaeta africana DSM 8902	DSMZ (8902)	GSM1711754	2509276057	CP003282	8597	IMG	3.28586	Yes	native	XL/C2	JGI	2	89.06	3	3	3
Spirochaeta smaragdinae DSM 11293	JGI project (97941)	GSM1711756	648028052	CP002116	6121	IMG	4.65397	Yes	native	C2/C2	JGI	4	69.21	5	3	2
Spirochaeta thermophila DSM 6578	DSMZ (6578)	GSM1711757	2506381022	CP002903	7288	IMG	2.56022	Yes	native	C2/C2	JGI	4	75.6	3	3	3
Sporocytophaga myxococcoides DSM 11118	JGI project (1009446)	GSM1711758	2524614579	AUFX00000000	10541	IMG	6.34433	No	native	XL/C2	JGI	4	104.61	1	1	1
Staphylococcus aureus aureus USA300_TCH1516	ATCC (700699D-5)	GSM1711759	643692036	CP000730	4945	NCBI	2.90308	Yes	native	P4/C2	Pac Bio	2	199	3	2	2
Staphylococcus epidermidis AG42	JGI project (1020284)	GSM1711760	2561511068	JNLI00000000	#N/A	IMG	2.56773	No	native	XL/C2	JGI	3	161.37	0	0	0
Staphylothermus marinus F1	DSMZ (3639)	GSM1711761	640069332	CP000575	4715	IMG	1.57048	Yes	native	XL/C2	JGI	2	304.39	5	4	2
Streptobacillus moniliformis DSM 12112	DSMZ (12112)	GSM1711762	646311956	GCA_000024565.1	5635	IMG	1.67328	Yes	native	C2/C2	JGI	4	243.39	17	5	5
Streptococcus bovis AG46	JGI project (1020281)	GSM1711763	2562617049	JNLO00000000	11280	IMG	1.93075	Yes	native	XL/C2	JGI	8	226.07	2	1	1
Streptomyces sp. WMMB 714	JGI project (1014370)	GSM1711764	2522125136	LAND00000000	11281	IMG	6.59492	No	native	XL/C2	JGI	16	188.25	2	2	2
Streptosporangium roseum DSM 43021	ATCC (12428D-5)	GSM1711765	646311958	GCA_000024865.1	5653	IMG	10.3695	Yes	native	C2/C2	JGI	4	39.34	3	1	1
Sulfolobus acidocaldarius DSM 639	DSMZ (639)	GSM1711766	638154517	CP000077	2519	IMG	2.22596	Yes	Tet	C2/C2	Pac Bio	10	122	2	2	2
Sulfurimonas denitrificans DSM 1251	ATCC (33889D-5)	GSM1711767	637000326	CP000153	4197	NCBI	2.20156	Yes	native	P4/C2	Pac Bio	4	482	14	6	4
Sulfurospirillum barnesii SES-3	DSMZ (10660)	GSM1711768	2506783064	CP003333	8964	IMG	2.51011	Yes	native	XL/C2	JGI	4	175.31	5	5	3
Syntrophobotulus glycolicus DSM 8271	DSMZ (8271)	GSM1711769	649633098	CP002547	6813	IMG	3.40674	Yes	native	XL/C2	JGI	2	100.09	6	2	2
Syntrophothermus lipocalidus DSM 12680	DSMZ (12681)	GSM1711770	646564577	CP002048	6061	IMG	2.40556	Yes	native	XL/C2	JGI	4	135.6	6	3	3
Teredinibacter sp. 1162T.S.0a.05	JGI project (1008262)	GSM1711771	2524614822	LANB00000000	#N/A	IMG	4.40496	Yes	native	XL/C2	JGI	3	55.63	0	0	0
Teredinibacter sp. 991H.S.0a.06	JGI project (1008259)	GSM1711772	2524614873	LANC00000000	10537	IMG	5.27903	No	native	XL/C2	JGI	9	80.42	3	2	2
Thermacetogenium phaeum DSM 12270	JGI project (1000322)	GSM1711773	2546826730	JAFF00000000	9584	IMG	2.92313	No	native	P4/C2	JGI	4	45.37	11	8	2
Thermanaerovibrio acidaminovorans DSM 6589	ATCC (49978D-5)	GSM1711774	646311961	NC_013522	5640	NCBI	1.84847	Yes	native	P4/C2	Pac Bio	3	271	3	3	3
Thermoanaerobacter sp. X514	ATCC (BAA-938D-5)	GSM1711775	641522656	CP000923	4974	IMG	2.45726	Yes	native	C2/C2	JGI	5	101.47	4	2	2
Thermobacillus composti KWC4	DSMZ (18247)	GSM1711776	2508501069	CP003255..56	9783	IMG	4.35553	Yes	native	XL/C2	JGI	4	103.39	9	7	7
Thermogemmatispora sp. PM5	JGI project (1016214)	GSM1711777	2561511072	JNIM00000000	12113	IMG	5.60796	Yes	native	P4/C2	JGI	11	229.6	22	11	2
Thermoplasma acidophilum DSM 1728	ATCC (25905D-5)	GSM1711778	638154521	AL139299	2543	NCBI	1.56491	Yes	native	P4/C2	Pac Bio	3	312	6	6	5
Thermoplasma volcanium GSS1	ATCC (51530D-5)	GSM1711779	638154522	BA000011	3192	NCBI	1.5848	Yes	native	P4/C2	Pac Bio	3	339	13	9	6
Thermosipho melanesiensis BI429	DSMZ (12029)	GSM1711780	640753057	CP000716	4791	IMG	1.91524	Yes	native	XL/C2	JGI	2	202.34	4	4	4
Thioalkalivibrio sp. ARh3	JGI project (1000343)	GSM1711781	2523231052	ARHZ00000000	9861	IMG	2.79735	Yes	native	C2/C2	JGI	10	175.96	3	3	3
Thiobacillus denitrificans ATCC 25259	ATCC (25259D-5)	GSM1711782	637000324	CP000116	4169	IMG	2.90981	Yes	native	C2/C2	JGI	6	103.35	6	5	3
Thiomicrospira crunogena XCL-2	DSMZ (25203)	GSM1711783	637000325	CP000109	4196	IMG	2.42773	Yes	native	XL/C2	JGI	4	262.32	2	1	1
Thiomicrospira kuenenii DSM 12350	JGI project (1000526)	GSM1711784	2540341246	JAGP00000000	10883	IMG	2.45246	No	native	XL/C2	JGI	3	119.21	2	2	2
Thiomicrospira pelophila DSM 1534	JGI project (1006865)	GSM1711785	2565957139	JOMR00000000	10879	IMG	2.10821	Yes	native	XL/C2	JGI	8	210.53	1	1	1
Thiomicrospira species MA2-6	JGI project (1030692)	GSM1711786	2571042363	JOMK00000000	12803	IMG	2.67672	Yes	native	P4/C2	JGI	3	219.5	3	2	1
Thiomonas sp. FB-6, DSM 25805	JGI project (1005152)	GSM1711787	2523533526	ARIS00000000	#N/A	IMG	4.27975	No	native	XL/C2	JGI	5	67.59	0	0	0
Tolumonas sp. BRL6-1	JGI project (1014549)	GSM1711788	2522125098	AZUK00000000	9862	IMG	3.63224	No	native	C2/C2	JGI	12	78.79	4	3	3
Treponema caldaria DSM 7334	DSMZ (7334)	GSM1711755	2505679006	CP002868	7270	IMG	3.23934	Yes	native	C2/C2	JGI	4	135.06	6	3	3
Treponema denticola ATCC 35405	ATCC (35405D-5)	GSM1711789	637000327	AE017226	3489	NCBI	2.8432	Yes	native	P4/C2	Pac Bio	3	275	6	6	4
Treponema succinifaciens DSM 2489	DSMZ (2489)	GSM1711790	2504557012	CP002631..32	6883	NCBI	2.89743	Yes	native	P4/C2	Pac Bio	5	290	28	18	7
Veillonella parvula DSM 2008	DSMZ (2008)	GSM1711791	646311965	GCA_000024945.1	5642	IMG	2.13214	Yes	native	C2/C2	JGI	4	199.82	3	2	2
Verrucomicrobia bacterium LP2A	JGI project (1008247)	GSM1711792	2540341242	JAFS00000000	10535	IMG	2.46552	No	native	XL/C2	JGI	3	114.99	5	3	3
Xanthobacter species 91	JGI project (N/A)	GSM1711793	2561511238	JNIB00000000	12115	IMG	5.33952	No	native	P4/C2	JGI	3	95.92	7	4	4
Xenorhabdus nematophila ATCC 19061	DSMZ (3370)	GSM1711794	649633108	FN667742..43	5839	IMG	4.58792	Yes	native	C2/C2	JGI	4	71.09	11	3	2
Xylella fastidiosa Temecula1	ATCC (700964D-5)	GSM1711795	637000349	AE009442..43	3693	NCBI	2.52115	Yes	native	P4/C2	Pac Bio	11	70	10	5	2
Zymomonas mobilis subsp. pomaceae ATCC 29192	DSMZ (22645)	GSM1711796	650716107	CP002865..67	7223	IMG	2.06141	Yes	native	XL/C2	JGI	6	106.59	3	3	3
