# Supplementary material for: The Epigenomic Landscape of Prokaryotes
Source: PLoS Genet. 2016 Feb 12;12(2):e1005854. doi: 10.1371/journal.pgen.1005854 (PMC4752239; doi:10.1371/journal.pgen.1005854)
Supplement: S3 Table — (XLSX) [file pgen.1005854.s014.xlsx]

## Sheet: Legend
Organism name	Organism name as in NCBI taxonomy
IMG genome ID	Organism identifier in the IMG database (https://img.jgi.doe.gov)
REBASE Org #	Organism identifier in the REBASE database (http://rebase.neb.com)
Gene locus tag	MTase gene locus tag corresponding to IMG gene annotation
REBASE Candidate MTase Name	MTase name as recorded in REBASE
Type	Mtase Type. IIG* indicates atypical Type IIG systems.
Methylation Type	Methylated base type
Specificity	Mtase binding site. Upper case letters indicate the methylated positions
% Detected	Fraction of motif instances in the genome that are confidently detected as being methylated
PB evidence	Evidence that the MTase is active based on analysis of SMRTsequencing data Active = The MTase could be unambiguously matched to a modified motif, and is recorded as such in REBASE. (Active) = The MTase was tentatively matched to a modified motif, but additional data is required to verify the match. Possibly active = methylated motifs consistent with the activity of this MTase were detected, but c…
REBASE cognate RE names	REBASE names of corresponding restriction enzymes and specificity subunits (where applicable)

## Sheet: S3 Table - MTases
S3 Table. List of all 1,446 MTases in annotated genomes
Organism name	IMG genome ID	REBASE Org #	Gene locus tag	REBASE Candidate MTase Name	Type	Methylation Type	Specificity	% Detected	PB evidence	REBASE cognate RE names
Acetobacterium woodii DSM 1030	2512047040	8566	Awo_c18590	M.Awo1030I	II	m5C	CcwgG	N/A	active	V.Awo1030IP,Awo1030IP
Acetobacterium woodii DSM 1030	2512047040	8566	Awo_c17140	M.Awo1030III	I	m6A	gAtgnnnnnnTgc	100	active	S.Awo1030III,Awo1030IIIP
Acetobacterium woodii DSM 1030	2512047040	8566	Awo_c19740	Awo1030IV	IIG	m6A	gccrAg	99.6	active
Acetobacterium woodii DSM 1030	2512047040	8566	Awo_c08800	M.Awo1030II	I	m6A	taAgnnnnnTcc	100	active	Awo1030IIP,S.Awo1030II
Acetobacterium woodii DSM 1030	2512047040	8566	Awo_c18570	M.Awo1030ORF18570P	II	m5C	(Unknown)	N/A	Not Detected
Acetobacterium woodii DSM 1030	2512047040	8566	Awo_c06460	M.Awo1030ORF6460P	II	m5C	CCGG	N/A	Not Detected	Awo1030ORF6460P,V.Awo1030ORF6460P
Acetobacterium woodii DSM 1030	2512047040	8566	Awo_c35200	M.Awo1030ORF35200P	II	m5C	(Unknown)	N/A	Not Detected
Acetobacterium woodii DSM 1030	2512047040	8566	Awo_c14460	M.Awo1030ORF14460P	II	m6A	caaaaAr	98.9	(active)
Acetobacterium woodii DSM 1030	2512047040	8566	Awo_c35180	M.Awo1030ORF35180P	II	?	TGGCCA	N/A	Not Detected
Acetobacterium woodii DSM 1030	2512047040	8566	Awo_c31130	M.Awo1030ORF31130P	II	m5C	(Unknown)	N/A	Not Detected
Acetobacterium woodii DSM 1030	2512047040	8566	Awo_c30860	M.Awo1030ORF30860P	II	?	(Unknown)	N/A	Not Detected
Acetobacterium woodii DSM 1030	2512047040	8566	Awo_c17840	M.Awo1030ORF17840P	I	m6A	(Unknown)	N/A	Not Detected	Awo1030ORF17840P
Acetobacterium woodii DSM 1030	2512047040	8566	Awo_c34920	M.Awo1030ORF34920P	II	?	(Unknown)	N/A	Not Detected
Acetobacterium woodii DSM 1030	2512047040	8566	Awo_c04420	M.Awo1030ORF4420P	I	m6A	(Unknown)	N/A	Not Detected	S.Awo1030ORF4420P
Acidobacteria bacterium KBS 146	2556793019	11157	M015DRAFT_3604	M.Asp146I	II	m6A	TtaA	98.2	active
Acidobacteria bacterium KBS 146	2556793019	11157	M015DRAFT_1095	M.Asp146ORFBP	I	m6A	cAcnnnnnngTcg	99.2	(active)	Asp146ORFBP,S.Asp146ORFBP
Acidobacteria bacterium KBS 146	2556793019	11157	M015DRAFT_3129	M.Asp146ORFCP	I	m6A	ggcAnnnnnnnTcg	99.5	(active)	Asp146ORFCP,S.Asp146ORFCP
Acidobacteriaceae bacterium TAA166 strain TAA 166	2524614882	10525	H979DRAFT_1235	M.Asp24188I	II	m6A	TtaA	92	active
Acidobacteriaceae bacterium TAA166 strain TAA 166	2524614882	10525	H979DRAFT_3063	M.Asp24188ORFCP	II	?	(Unknown)	N/A	Not Detected
Acidobacteriaceae bacterium TAA166 strain TAA 166	2524614882	10525	H979DRAFT_0466	M.Asp24188ORFHP	III	m6A	cggAgg	N/A	active	Asp24188ORFHP
Acidobacteriaceae bacterium TAA166 strain TAA 166	2524614882	10525	H979DRAFT_0086	M.Asp24188ORFJP	II	m5C	(Unknown)	N/A	Not Detected
Acidobacteriaceae bacterium TAA166 strain TAA 166	2524614882	10525	H979DRAFT_5064	M.Asp24188ORFBP	III	m6A	gagAtc	97	active	Asp24188ORFBP
Acidobacteriaceae bacterium TAA166 strain TAA 166	2524614882	10525	H979DRAFT_2089	M.Asp24188ORFDP	II	?	(Unknown)	N/A	Not Detected
Acidobacteriaceae bacterium TAA166 strain TAA 166	2524614882	10525	H979DRAFT_1504	M.Asp24188ORFFP	II	?	(Unknown)	N/A	Not Detected
Acidobacteriaceae bacterium TAA166 strain TAA 166	2524614882	10525	H979DRAFT_1808	M.Asp24188ORFEP	II	?	(Unknown)	N/A	Not Detected
Acidobacteriaceae bacterium TAA166 strain TAA 166	2524614882	10525	H979DRAFT_0100	M.Asp24188ORFIP	II	?	(Unknown)	N/A	Not Detected
Acidobacterium species PMMR2	2558860986	13660	N655DRAFT_0058	M.AspPMMR2ORFAP	I	m6A	(Unknown)	N/A	Not Detected	AspPMMR2ORFAP,S.AspPMMR2ORFAP
Acidovorax sp. JHL-3	2540341243	10871	K226DRAFT_2341	M.AspJHL3I	II	m4C	gaGCtc	92.9	active	AspJHL3IP
Acidovorax sp. JHL-3	2540341243	10871	K226DRAFT_2386	AspJHL3II	IIG	m6A	cgcccAg	99.7	active
Acidovorax sp. JHL-3	2540341243	10871	K226DRAFT_2852	M.AspJHL3ORFCP	III	m6A	(Unknown)	N/A	Not Detected	AspJHL3ORFCP
Acidovorax sp. JHL-3	2540341243	10871	K226DRAFT_2075	M.AspJHL3ORFGP	I	m6A	ggcAnnnnnnTgcg	99.5	(active)	AspJHL3ORFGP,S.AspJHL3ORFGP
Acidovorax sp. JHL-3	2540341243	10871	K226DRAFT_3059	M.AspJHL3ORFDP	I	m6A	tgAnnnnnrTgcg	100	(active)	AspJHL3ORFDP,S.AspJHL3ORFDP
Acidovorax sp. JHL-3	2540341243	10871	K226DRAFT_1139	M.AspJHL3ORFIP	III	m6A	ttgaAg	99.1	(active)	AspJHL3ORFIP
Acidovorax sp. JHL-3	2540341243	10871	K226DRAFT_3382	AspJHL3ORFBP	IIG*	m6A	(Unknown)	N/A	Not Detected
Acidovorax sp. JHL-3	2540341243	10871	K226DRAFT_3614	M.AspJHL3ORFAP	I	m6A	caAnnnnnnnrTac	98.6	(active)	AspJHL3ORFAP,S.AspJHL3ORFAP
Actinobacillus succinogenes 130Z	640753001	4809	Asuc_1640	M.Asu130I	I	m6A	gccAnnnnnnrTtt	99.3	active	Asu130IP,S1.Asu130I,S2.Asu130IP
Actinobacillus succinogenes 130Z	640753001	4809	Asuc_0673	M.Asu130ORF673P	III	m6A	(Unknown)	N/A	Not Detected	Asu130ORF673P
Actinobacillus succinogenes 130Z	640753001	4809	Asuc_1221	M.Asu130ORF1221P	II	m6A	GATC	N/A	possibly active
Actinobacillus succinogenes 130Z	640753001	4809	Asuc_0262	M.Asu130ORF262P	II	m6A	GATC	N/A	possibly active
Actinobacillus succinogenes 130Z	640753001	4809	Asuc_1391	M.Asu130ORF1391P	II	?	(Unknown)	N/A	possibly active
Actinosynnema mirum DSM 43827	644736323	5509	Amir_0960	M.AmiI	I	m6A	cAgnnnnnnnTcga	91.6	active	AmiIP,S.AmiI
Actinosynnema mirum DSM 43827	644736323	5509	Amir_0961	M.AmiORF961P	II	?	(Unknown)	N/A	Not Detected
Actinosynnema mirum DSM 43827	644736323	5509	Amir_5574	M.AmiORF5574P	II	m5C	(Unknown)	N/A	Not Detected
Actinosynnema mirum DSM 43827	644736323	5509	Amir_0160	M.AmiORF160P	II	m5C	CCCGGG	N/A	Not Detected
Actinosynnema mirum DSM 43827	644736323	5509	Amir_1050	M.AmiORF1050P	II	m5C	(Unknown)	N/A	Not Detected	V.AmiORF1050P
Agrobacterium tumefaciens str. C58	639279301	114	AGR_C_1453	M.AtuCI	II	m6A	gAnTc	96	active
Agrobacterium tumefaciens str. C58	639279301	114	AGR_L_1997	M.AtuCORF1997P	II	?	TCTAGA	N/A	Not Detected
Agrobacterium tumefaciens str. C58	639279301	114	AGR_L_8	AtuCORF4889P(AtuCORF4889BP)	IIG*	m6A	(Unknown)	N/A	Not Detected
Agrobacterium tumefaciens str. C58	639279301	114	AGR_C_1242	M.AtuCORF690P	II	?	GATC	N/A	Not Detected
Agrobacterium tumefaciens str. C58	639279301	114	AGR_L_11	AtuCORF4889P(AtuCORF4889AP)	IIG*	m6A	(Unknown)	N/A	Not Detected
Akkermansia muciniphila ATCC BAA-835	642555104	5061	Amuc_1915	M.AmuI	I	m6A	aAcnnnnnnTac	100	active	AmuIP,S.AmuI
Akkermansia muciniphila ATCC BAA-835	642555104	5061	Amuc_0325	M.AmuORF325P	II	?	ACGGC	N/A	possibly active
Akkermansia muciniphila ATCC BAA-835	642555104	5061	Amuc_1521	M.AmuORF1521P	III	m6A	caagaA	N/A	(active)	AmuORF1521P
Akkermansia muciniphila ATCC BAA-835	642555104	5061	Amuc_0228	M.AmuORF228P	II	m6A	(Unknown)	N/A	possibly active
Akkermansia muciniphila ATCC BAA-835	642555104	5061	Amuc_0061	M.AmuORF61P	II	?	RAATTY	N/A	possibly active	AmuORF61P
Akkermansia muciniphila ATCC BAA-835	642555104	5061	Amuc_1905	M.AmuORF1905P	II	?	RAATTY	N/A	possibly active
Akkermansia muciniphila ATCC BAA-835	642555104	5061	Amuc_1676	M.AmuORF1676P	II	m6A	gtrAcc	100	(active)	AmuORF1676P
Akkermansia muciniphila ATCC BAA-835	642555104	5061	Amuc_1677	AmuORF1676P	IIG*	m6A	(Unknown)	N/A	Not Detected	M.AmuORF1676P
Algoriphagus marincola HL-49	2540341230	10911	K302DRAFT_0169	M.AmaHL49ORFBP	III	m6A	(Unknown)	N/A	possibly active	AmaHL49ORFBP,C.AmaHL49ORFBP
Algoriphagus marincola HL-49	2540341230	10911	K302DRAFT_1476	M.AmaHL49ORFAP	I	m6A	AtcnnnnnrTgt	98.8	(active)	AmaHL49ORFAP,S.AmaHL49ORFAP
Algoriphagus marincola HL-49	2540341230	10911	K302DRAFT_3597	M.AmaHL49ORFEP	I	m6A	gcAnnnnnnnrTcnc	99.6	(active)	AmaHL49ORFEP,S.AmaHL49ORFEP
Algoriphagus marincola HL-49	2540341230	10911	K302DRAFT_0904	M.AmaHL49ORFFP	I	m6A	aAgnnnnnnnrTtgy	99.4	(active)	AmaHL49ORFFP,C.AmaHL49ORFFP,S.AmaHL49ORFFP
Algoriphagus marincola HL-49	2540341230	10911	K302DRAFT_2593	M.AmaHL49ORFCP	II	?	GAATTC	N/A	Not Detected
Algoriphagus marincola HL-49	2540341230	10911	K302DRAFT_0454	M.AmaHL49ORFIP	II	?	CTGAAG	N/A	Not Detected	AmaHL49ORFIP
Algoriphagus marincola HL-49	2540341230	10911	K302DRAFT_0455	AmaHL49ORFIP	IIG	m6A	cTgaAg	99.6	(active)	M.AmaHL49ORFIP
Algoriphagus marincola HL-49	2540341230	10911	K302DRAFT_2774	AmaHL49ORFGP	IIG	m6A	(Unknown)	N/A	possibly active
Algoriphagus marincola HL-49	2540341230	10911	K302DRAFT_2565	M.AmaHL49ORFHP	II	?	(Unknown)	N/A	Not Detected
Alicyclobacillus macrosporangiidus CPP55	2561511097	12073	N687DRAFT_2392	M.Ama55I	II	m5C	CggccG	35.4	active	Ama55IP
Alicyclobacillus macrosporangiidus CPP55	2561511097	12073	N687DRAFT_1489	M.Ama55ORFHP	II	?	GATC	N/A	possibly active
Alicyclobacillus macrosporangiidus CPP55	2561511097	12073	N687DRAFT_3680	M.Ama55ORFBP	III	m6A	gcAtc	99.9	(active)	Ama55ORFBP
Alicyclobacillus macrosporangiidus CPP55	2561511097	12073	N687DRAFT_1730	Ama55ORFGP	IIG*	m6A	(Unknown)	N/A	possibly active
Alicyclobacillus macrosporangiidus CPP55	2561511097	12073	N687DRAFT_2084	M.Ama55ORFDP	II	?	GATC	N/A	possibly active
Alicyclobacillus macrosporangiidus CPP55	2561511097	12073	N687DRAFT_2439	M.Ama55ORFCP	II	m5C	(Unknown)	N/A	Not Detected
Alicyclobacillus macrosporangiidus CPP55	2561511097	12073	N687DRAFT_1729	Ama55ORFEP	IIG*	m6A	(Unknown)	N/A	possibly active
Alicyclobacillus macrosporangiidus CPP55	2561511097	12073	N687DRAFT_3790	Ama55ORFAP	IIG*	m6A	gccagA	99.9	(active)
Alicyclobacillus macrosporangiidus CPP55	2561511097	12073	N687DRAFT_1729	Ama55ORFFP	IIG*	m6A	(Unknown)	N/A	possibly active
Alteromonadaceae bacterium Bs12	2545555829	10888	K380DRAFT_3132	M.AbaBs12I	II	m5C	CcwgG	24.3	active	AbaBs12IP,V.AbaBs12IP
Alteromonadaceae bacterium Bs12	2545555829	10888	K380DRAFT_1717	M.AbaBs12ORFEP	I	m6A	(Unknown)	N/A	possibly active	AbaBs12ORFEP,S.AbaBs12ORFEP
Alteromonadaceae bacterium Bs12	2545555829	10888	K380DRAFT_4370	M.AbaBs12ORFBP	II	?	CAGCTG	N/A	Not Detected
Alteromonadaceae bacterium Bs12	2545555829	10888	K380DRAFT_1078	M.AbaBs12ORFFP	II	?	(Unknown)	N/A	Not Detected
Alteromonadaceae bacterium Bs12	2545555829	10888	K380DRAFT_2250	M.AbaBs12ORFDP	I	m6A	(Unknown)	N/A	possibly active	AbaBs12ORFDP,S.AbaBs12ORFDP
Alteromonadaceae bacterium Bs12	2545555829	10888	K380DRAFT_4330	M.AbaBs12ORFAP	II	m5C	CCNGG	N/A	Not Detected
Alteromonas sp. ALT199	2524614846	10526	H978DRAFT_3072	M.Asp199I	II	m6A	gATc	97	active
Alteromonas sp. ALT199	2524614846	10526	H978DRAFT_3338	M.Asp199ORFAP	II	m5C	(Unknown)	N/A	Not Detected	Asp199ORFAP
Aminiphilus circumscriptus DSM 16581	2541046957	10899	K349DRAFT_1014	M.Aci16581I	III	m6A	aggAg	99.5	active
Aminiphilus circumscriptus DSM 16581	2541046957	10899	K349DRAFT_1127	M.Aci16581ORFFP	I	m6A	(Unknown)	N/A	possibly active	Aci16581ORFFP,S.Aci16581ORFFP
Aminiphilus circumscriptus DSM 16581	2541046957	10899	K349DRAFT_0982	M.Aci16581ORFDP	II	?	AGGCCT	N/A	possibly active	Aci16581ORFDP
Aminiphilus circumscriptus DSM 16581	2541046957	10899	K349DRAFT_1001	M.Aci16581ORFEP	II	?	(Unknown)	N/A	possibly active
Aminiphilus circumscriptus DSM 16581	2541046957	10899	K349DRAFT_1633	M.Aci16581ORFCP	I	m6A	(Unknown)	N/A	possibly active	S.Aci16581ORFCP
Aminiphilus circumscriptus DSM 16581	2541046957	10899	K349DRAFT_1513	M.Aci16581ORFAP	II	?	(Unknown)	N/A	possibly active
Aminobacterium colombiense DSM 12261	646564503	5898	Amico_1148	M.Aco12261III	II	m4C	tgGCca	53	active
Aminobacterium colombiense DSM 12261	646564503	5898	Amico_0449	M2.Aco12261I	I	m6A	gcAnnnnnnTgt	98	active	M1.Aco12261I,S.Aco12261I,Aco12261IP
Aminobacterium colombiense DSM 12261	646564503	5898	Amico_1336	Aco12261II	IIG*	m6A	ccrgAg	97	active
Aminobacterium colombiense DSM 12261	646564503	5898	Amico_0448	M1.Aco12261I	I	m6A	gcAnnnnnnTgt	98	(active)	M2.Aco12261I,S.Aco12261I,Aco12261IP
Anoxybacillus flavithermus WK1	643348508	5183	Aflv_1192	M2.AflWKORF1191P	II	?	GATC	N/A	possibly active	AflWKORF1191P,M1.AflWKORF1191P
Anoxybacillus flavithermus WK1	643348508	5183	Aflv_1982	M.AflWKORF1982P	II	m5C	WCCGGW	N/A	Not Detected	AflWKORF1982P
Anoxybacillus flavithermus WK1	643348508	5183	Aflv_1174	M.AflWKORF1174P	III	m6A	(Unknown)	N/A	Not Detected	AflWKORF1174P
Anoxybacillus flavithermus WK1	643348508	5183	Aflv_2059	M.AflWKORF2059P	I	m6A	(Unknown)	N/A	Not Detected	S.AflWKORF2059P,AflWKORF2059P
Anoxybacillus flavithermus WK1	643348508	5183	Aflv_2238	M.AflWKORF2238P	II	?	ATCGAT	N/A	possibly active	AflWKORF2238P,C.AflWKORF2238P
Anoxybacillus flavithermus WK1	643348508	5183	Aflv_1191	M1.AflWKORF1191P	II	?	GATC	N/A	possibly active	AflWKORF1191P,M2.AflWKORF1191P
Arthrobacter chlorophenolicus A6	643348509	5282	Achl_1096	M.AchA6I	I	m6A	tgAannnnnTcg	93	active	S.AchA6I,AchA6IP
Arthrobacter chlorophenolicus A6	643348509	5282	Achl_4502	AchA6III	IIG*	m6A	agccAg	89.3	active
Arthrobacter chlorophenolicus A6	643348509	5282	Achl_2506	M.AchA6II	II	m6A	TtaA	84.1	active
Arthrobacter chlorophenolicus A6	643348509	5282	Achl_4410	M.AchA6ORF4410P	III	m6A	(Unknown)	N/A	Not Detected
Arthrobacter chlorophenolicus A6	643348509	5282	Achl_4042	M.AchA6ORF4042P	III	m6A	(Unknown)	N/A	Not Detected	AchA6ORF4042P
Arthrobacter chlorophenolicus A6	643348509	5282	Achl_2246	M.AchA6ORF2246P	II	?	(Unknown)	N/A	Not Detected
Arthrobacter chlorophenolicus A6	643348509	5282	Achl_4185	M.AchA6ORF4185P	II	m5C	TGCGCA	N/A	Not Detected
Arthrobacter sp. 31Y	2546826728	10896	K253DRAFT_1973	M.Asp31YI	I	m6A	cgAcnnnnnnTca	N/A	active	Asp31YIP,S.Asp31YI
Arthrobacter sp. 31Y	2546826728	10896	K253DRAFT_0854	M.Asp31YII	II	m6A	TtaA	91.5	active
Arthrobacter sp. 31Y	2546826728	10896	K253DRAFT_0440	M.Asp31YORFDP	II	?	(Unknown)	N/A	Not Detected
Arthrobacter sp. 31Y	2546826728	10896	K253DRAFT_0438	M.Asp31YORFEP	II	m5C	(Unknown)	N/A	Not Detected
Arthrobacter sp. 31Y	2546826728	10896	K253DRAFT_0561	M.Asp31YORFCP	II	?	(Unknown)	N/A	Not Detected
Arthrobacter sp. 31Y	2546826728	10896	K253DRAFT_0290	M.Asp31YORFFP	II	m5C	(Unknown)	N/A	Not Detected
Bacillus subtilis subsp. spizizenii str. W23	648028008	6325	BSUW23_20035	M.BsuW23II	II	m5C	cCwGg	78.1	active
Bacillus subtilis subsp. spizizenii str. W23	648028008	6325	BSUW23_03425	M.BsuW23I	I	m6A	cncAnnnnnnnrTgt	99.6	active	BsuW23IP,S.BsuW23I
Bacillus subtilis subsp. spizizenii str. W23	648028008	6325	BSUW23_09675	M.BsuW23ORF9675P	II	m5C	(Unknown)	N/A	Not Detected
Bacterium JKG1 strain JKG1	2540341237	10904	K361DRAFT_1323	M.BspJKG1II	II	m6A	gAnTc	56.4	active
Bacterium JKG1 strain JKG1	2540341237	10904	K361DRAFT_3710	M.BspJKG1I	II	m6A	gATc	95.6	active
Bacterium JKG1 strain JKG1	2540341237	10904	K361DRAFT_2493	M.BspJKG1III	II	m6A	TtaA	81.2	active
Bacterium JKG1 strain JKG1	2540341237	10904	K361DRAFT_2373	M.BspJKG1ORFAP	I	m6A	(Unknown)	N/A	possibly active
Bacterium JKG1 strain JKG1	2540341237	10904	K361DRAFT_1166	M.BspJKG1ORFFP	II	?	gTatAc	89.5	(active)
Bacterium JKG1 strain JKG1	2540341237	10904	K361DRAFT_2147	M.BspJKG1ORFDP	II	?	CYCGRG	N/A	possibly active	BspJKG1ORFDP
Bacterium JKG1 strain JKG1	2540341237	10904	K361DRAFT_3332	M.BspJKG1ORFCP	I	m6A	gAgnnnnncTc	95.6	(active)	BspJKG1ORFCP,S.BspJKG1ORFCP
Bacterium JKG1 strain JKG1	2540341237	10904	K361DRAFT_2802	BspJKG1ORFHP	IIG*	m6A	gcgAgg	88.5	(active)
Bacterium JKG1 strain JKG1	2540341237	10904	K361DRAFT_1437	M.BspJKG1ORFEP	II	?	ggcAkc	96	(active)
Bacteroides salanitronis DSM 18170	649633013	6759	Bacsa_0512	M.Bsa18170I	I	m6A	AtcnnnnnnrTcnnc	100	active	Bsa18170IIP,S.Bsa18170II
Bacteroides salanitronis DSM 18170	649633013	6759	Bacsa_0489	M.Bsa18170ORF489P	II	?	CTSAG	N/A	possibly active
Bacteroides salanitronis DSM 18170	649633013	6759	Bacsa_1535	M2.Bsa18170ORF1534P	II	m5C	GGCC	N/A	Not Detected	M1.Bsa18170ORF1534P,Bsa18170ORF1534P,V.Bsa18170ORF1534P
Bacteroides salanitronis DSM 18170	649633013	6759	Bacsa_2064	M1.Bsa18170ORF2064P	II	?	GATC	N/A	possibly active	M2.Bsa18170ORF2064P,Bsa18170ORF2064P
Bacteroides salanitronis DSM 18170	649633013	6759	Bacsa_3375	Bsa18170ORF3375P	IIG*	m6A	(Unknown)	N/A	possibly active
Bacteroides salanitronis DSM 18170	649633013	6759	Bacsa_1173	M.Bsa18170ORF1173P	II	?	(Unknown)	N/A	possibly active
Bacteroides salanitronis DSM 18170	649633013	6759	Bacsa_1577	M.Bsa18170ORF1577P	II	m5C	GCSGC	N/A	Not Detected
Bacteroides salanitronis DSM 18170	649633013	6759	Bacsa_1185	M.Bsa18170ORF1185P	II	?	(Unknown)	N/A	possibly active
Bacteroides salanitronis DSM 18170	649633013	6759	Bacsa_2164	Bsa18170ORF2164P	IIG*	m6A	(Unknown)	N/A	possibly active
Bacteroides salanitronis DSM 18170	649633013	6759	Bacsa_1174	Bsa18170ORF1174P	IIG*	m6A	(Unknown)	N/A	possibly active
Bacteroides salanitronis DSM 18170	649633013	6759	Bacsa_0035	Bsa18170ORF35P	IIG*	m6A	(Unknown)	N/A	possibly active
Bacteroides salanitronis DSM 18170	649633013	6759	Bacsa_1534	M1.Bsa18170ORF1534P	II	m5C	GGCC	N/A	Not Detected	M2.Bsa18170ORF1534P,Bsa18170ORF1534P,V.Bsa18170ORF1534P
Bacteroides salanitronis DSM 18170	649633013	6759	Bacsa_2066	M2.Bsa18170ORF2064P	II	?	GATC	N/A	possibly active	Bsa18170ORF2064P,M1.Bsa18170ORF2064P
Bacteroides sp. 14(A)	2548877171	10889	K429DRAFT_4041	M.Bsp14AORFCP	I	m6A	(Unknown)	N/A	possibly active
Bacteroides sp. 14(A)	2548877171	10889	K429DRAFT_2892	M.Bsp14AORFBP	II	?	CTSAG	N/A	Not Detected
Bacteroides sp. 14(A)	2548877171	10889	K429DRAFT_5387	Bsp14AORFDP	IIG	m6A	(Unknown)	N/A	Not Detected	S.Bsp14AORFDP,C.Bsp14AORFDP
Bacteroides sp. 14(A)	2548877171	10889	K429DRAFT_3297	M.Bsp14AORFEP	II	?	GATC	N/A	Not Detected
Bacteroides sp. 14(A)	2548877171	10889	K429DRAFT_3181	M.Bsp14AORFFP	I	m6A	(Unknown)	N/A	possibly active	Bsp14AORFFP,S.Bsp14AORFFP
Bifidobacterium longum subsp. infantis ATCC 15697	643348516	5214	Blon_1324	BloAII	IIG	m6A	gaggAc	100	active
Bifidobacterium longum subsp. infantis ATCC 15697	643348516	5214	Blon_0092	M.BloAI	II	m5C	ggCGcc	18.4	active	BloAIP
Bifidobacterium longum subsp. infantis ATCC 15697	643348516	5214	Blon_1526	M.BloAORF1526P	II	m5C	(Unknown)	N/A	Not Detected
Bifidobacterium longum subsp. infantis ATCC 15697	643348516	5214	Blon_1346	M.BloAORF1346P	II	?	AAGCTT	N/A	Not Detected
Bifidobacterium longum subsp. infantis ATCC 15697	643348516	5214	Blon_1145	M.BloAORF1145P	II	m5C	srtCGays	60.1	(active)	BloAORF1145P
Bifidobacterium longum subsp. infantis ATCC 15697	643348516	5214	Blon_0292	M.BloAORF289P	II	?	CTGCAG	N/A	Not Detected	BloAORF289P
Bifidobacterium longum subsp. infantis ATCC 15697	643348516	5214	Blon_1215	M.BloAORF1215P	II	?	AAGCTT	N/A	Not Detected
Bifidobacterium longum subsp. infantis ATCC 15697	643348516	5214	Blon_1197	M.BloAORF1196P	II	?	GAATTC	N/A	Not Detected
Bradyrhizobium elkanii USDA 76	2517572143	9342	BraelDRAFT_8066	M.Bel76I	II	m6A	gAnTc	80	active
Bradyrhizobium elkanii USDA 76	2517572143	9342	BraelDRAFT_2775	M.Bel76ORFFP	II	?	GATC	N/A	Not Detected
Bradyrhizobium elkanii USDA 76	2517572143	9342	BraelDRAFT_5604	M.Bel76ORFAP	II	m5C	(Unknown)	N/A	Not Detected
Bradyrhizobium elkanii USDA 76	2517572143	9342	BraelDRAFT_4496	M.Bel76ORFEP	II	?	(Unknown)	N/A	Not Detected
Bryobacter aggregatus MPL3	2562617048	12081	M017DRAFT_5101	M1.Bag18758II	II	?	caCgGg	73.3	active	M2.Bag18758II
Bryobacter aggregatus MPL3	2562617048	12081	M017DRAFT_5044	Bag18758I	IIG*	m6A	cccgAg	99.2	active
Bryobacter aggregatus MPL3	2562617048	12081	M017DRAFT_5102	M2.Bag18758II	II	?	caCgGg	73.3	(active)	M1.Bag18758II
Butyrivibrio sp. AE3003	2563367225	10906	CD00DRAFT_2241	M.Bsp3003I	II	m5C	GatC	N/A	active	Bsp3003IP
Butyrivibrio sp. AE3003	2563367225	10906	CD00DRAFT_0491	M1.Bsp3003III	I	m6A	ytcAnnnnnnnTcnnc	79.4	active	Bsp3003IIIP,M2.Bsp3003III,S.Bsp3003III
Butyrivibrio sp. AE3003	2563367225	10906	CD00DRAFT_0561	M.Bsp3003II	II	m6A	aTtaAt	73.6	active
Butyrivibrio sp. AE3003	2563367225	10906	CD00DRAFT_2240	M.Bsp3003ORFJP	II	m5C	RCCGGB	N/A	Not Detected
Butyrivibrio sp. AE3003	2563367225	10906	CD00DRAFT_0872	M.Bsp3003ORFLP	II	?	GATC	N/A	Not Detected
Butyrivibrio sp. AE3003	2563367225	10906	CD00DRAFT_0491	M2.Bsp3003III	I	m6A	ytcAnnnnnnnTcnnc	79.4	(active)	Bsp3003IIIP,M1.Bsp3003III,S.Bsp3003III
Butyrivibrio sp. AE3004	2562617011	10907	BV60DRAFT_0495	M.Bsp3004I	II	m5C	GatC	N/A	active	Bsp3004IP,V.Bsp3004IP
Butyrivibrio sp. AE3004	2562617011	10907	BV60DRAFT_0568	M.Bsp3004III	I	m6A	AttynnnnnncTc	94.3	active	S.Bsp3004III,Bsp3004IIIP
Butyrivibrio sp. AE3004	2562617011	10907	BV60DRAFT_4013	Bsp3004IV	IIG	m6A	ccgcAt	N/A	active
Butyrivibrio sp. AE3004	2562617011	10907	BV60DRAFT_1135	M.Bsp3004II	II	m6A	aTtaAt	93.8	active
Butyrivibrio sp. AE3004	2562617011	10907	BV60DRAFT_1898	M.Bsp3004ORFJP	II	m5C	GATC	N/A	Not Detected
Butyrivibrio sp. FCS014	2545555868	10897	T456DRAFT_01527	M.Bsp14III	II	m5C	GatC	N/A	active	Bsp14IIIP,V.Bsp14IIIP
Butyrivibrio sp. FCS014	2545555868	10897	T456DRAFT_03277	M.Bsp14I	I	m6A	gcAnnnnnnnnnTgc	98	active	Bsp14IP,S.Bsp14I
Butyrivibrio sp. FCS014	2545555868	10897	T456DRAFT_02799	M.Bsp14II	II	m6A	aTtaAt	93.9	active
Butyrivibrio sp. FCS014	2545555868	10897	T456DRAFT_00507	M.Bsp14ORFGP	II	?	GATC	N/A	Not Detected
Caldicoprobacter oshimai DSM 21659	2540341239	10908	K363DRAFT_0904	M.Cos21659ORFAP	III	m6A	ccaaaA	93.6	(active)
Caldicoprobacter oshimai DSM 21659	2540341239	10908	K363DRAFT_1589	M.Cos21659ORFCP	II	?	(Unknown)	N/A	Not Detected	Cos21659ORFCP
Caldicoprobacter oshimai DSM 21659	2540341239	10908	K363DRAFT_1135	M.Cos21659ORFBP	II	?	(Unknown)	N/A	Not Detected	Cos21659ORFBP
Caldithrix abyssi DSM 13497	2506381024	8360	Calab_2939	M.Cab13497I	II	m4C	CtaG	78.6	active	Cab13497IP
Caldithrix abyssi DSM 13497	2506381024	8360	Calab_2914	M.Cab13497ORFCP	III	m6A	(Unknown)	N/A	possibly active
Caldithrix abyssi DSM 13497	2506381024	8360	Calab_1852	M.Cab13497ORF1852P	II	?	CAGCTG	N/A	Not Detected	Cab13497ORF1852P
Caldithrix abyssi DSM 13497	2506381024	8360	Calab_2004	M.Cab13497ORF2004P	II	m5C	CCGG	N/A	Not Detected	V.Cab13497ORF2004P,Cab13497ORF2004P
Caldithrix abyssi DSM 13497	2506381024	8360	Calab_1852	M.Cab13497ORFDP	II	?	CAGCTG	N/A	Not Detected	Cab13497ORFDP
Caldithrix abyssi DSM 13497	2506381024	8360	Calab_0702	M.Cab13497ORFFP	III	m6A	gcAcc	98.4	(active)	Cab13497ORFFP
Caldithrix abyssi DSM 13497	2506381024	8360	Calab_0702	M.Cab13497ORF702P	III	m6A	(Unknown)	N/A	possibly active	Cab13497ORF702P
Caldithrix abyssi DSM 13497	2506381024	8360	Calab_0659	M.Cab13497ORF659P	I	m6A	(Unknown)	N/A	possibly active	Cab13497ORF659P,S.Cab13497ORF659P
Caldithrix abyssi DSM 13497	2506381024	8360	Calab_2008	M.Cab13497ORF2008P	III	m6A	(Unknown)	N/A	possibly active	Cab13497ORF2008P
Caldithrix abyssi DSM 13497	2506381024	8360	Calab_0170	M.Cab13497ORFIP	I	m6A	(Unknown)	N/A	possibly active	Cab13497ORFIP,S.Cab13497ORFIP
Caldithrix abyssi DSM 13497	2506381024	8360	Calab_0170	M.Cab13497ORF170P	I	m6A	(Unknown)	N/A	possibly active	Cab13497ORF170P,S.Cab13497ORF170P
Caldithrix abyssi DSM 13497	2506381024	8360	Calab_3101	Cab13497ORFAP	IIG*	m6A	(Unknown)	N/A	possibly active
Caldithrix abyssi DSM 13497	2506381024	8360	Calab_0891	M.Cab13497ORF891P	I	m6A	(Unknown)	N/A	possibly active	Cab13497ORF891P,S.Cab13497ORF891P
Capnocytophaga ochracea DSM 7271	644736338	5526	Coch_0588	M.CocI	II	m6A	gTyrAc	99.2	active	CocIP
Capnocytophaga ochracea DSM 7271	644736338	5526	Coch_0684	M.CocIII	II	m4C	GgncC	82.8	active	CocIIIP
Capnocytophaga ochracea DSM 7271	644736338	5526	Coch_0822	M.CocII	II	m5C	gCnGc	N/A	active	CocIIP
Capnocytophaga ochracea DSM 7271	644736338	5526	Coch_1949	CocORF1949P	IIG*	m6A	(Unknown)	N/A	Not Detected
Capnocytophaga ochracea DSM 7271	644736338	5526	Coch_2150	M.CocORF2150P	II	?	GATC	N/A	possibly active
Capnocytophaga ochracea DSM 7271	644736338	5526	Coch_2152	M.CocORF2152P	II	?	GATC	N/A	possibly active
Capnocytophaga ochracea DSM 7271	644736338	5526	Coch_0880	M.CocORF880P	II	?	(Unknown)	N/A	possibly active
Capnocytophaga ochracea DSM 7271	644736338	5526	Coch_1948	CocORF1948P	IIG*	m6A	aAccc	100	(active)
Capnocytophaga ochracea DSM 7271	644736338	5526	Coch_0883	M.CocORF883P	II	m5C	(Unknown)	N/A	Not Detected
Cellulomonas sp. KRMCY2	2545824564	10864	K415DRAFT_1719	M.CspCY2I	II	m5C	aGCt	58.2	active	V.CspCY2IP
Cellulomonas sp. KRMCY2	2545824564	10864	K415DRAFT_2945	M.CspCY2ORFAP	II	?	(Unknown)	N/A	Not Detected
Cellulomonas sp. KRMCY2	2545824564	10864	K415DRAFT_0588	M.CspCY2ORFCP	II	m4C	cnCcryggyg	63.4	(active)
Cellulophaga algicola DSM 14237	649633031	6627	Celal_0210	Cal14237I	IIG	m6A	ggttAg	93.3	active
Cellulophaga algicola DSM 14237	649633031	6627	Celal_0227	M.Cal14237ORF227P	I	m6A	cAnnnnnnnTgcg	91.6	(active)	S.Cal14237ORF227P,Cal14237ORF227P,C.Cal14237ORF227P
Cellulophaga algicola DSM 14237	649633031	6627	Celal_0829	M.Cal14237ORF829P	I	m6A	(Unknown)	N/A	possibly active	Cal14237ORF829P,S.Cal14237ORF829P
Cellulophaga algicola DSM 14237	649633031	6627	Celal_3307	M.Cal14237ORF3307P	I	m6A	rtcAnnnnnnrTag	N/A	(active)	C.Cal14237ORF3307P,Cal14237ORF3307P,S.Cal14237ORF3307P
Cellulophaga algicola DSM 14237	649633031	6627	Celal_3610	M.Cal14237ORF3610P	I	m6A	(Unknown)	93.3	possibly active	Cal14237ORF3610P,S.Cal14237ORF3610P
Cellulophaga lytica DSM 7489	649633032	6761	Celly_2384	Cly7489II	IIG*	m6A	aaaAgrg	100	active
Cellulophaga lytica DSM 7489	649633032	6761	Celly_3054	M.Cly7489I	I	m6A	cyyAnnnnnnnnTcng	99.6	active	Cly7489IP,S.Cly7489I
Cellulophaga lytica DSM 7489	649633032	6761	Celly_1631	M.Cly7489ORF1631P	II	m5C	CATG	N/A	Not Detected
Cellulophaga lytica DSM 7489	649633032	6761	Celly_0997	M.Cly7489ORF997P	II	m5C	GGNCC	N/A	Not Detected	Cly7489ORF997P
Chloroflexus aggregans DSM 9485	643348527	5277	Cagg_3340	M.CagI	II	m4C	gCcnnnnngGc	48.1	active	CagI
Chloroflexus aggregans DSM 9485	643348527	5277	Cagg_2242	M.CagIII	II	m4C	rGatCy	56.5	active	CagIIIP
Chloroflexus aggregans DSM 9485	643348527	5277	Cagg_2087	M.CagIV	II	m6A	gATc	89	active
Chloroflexus aggregans DSM 9485	643348527	5277	Cagg_1379	M.CagV	II	m6A	TtcgaA	98.9	active	CagVP
Chloroflexus aggregans DSM 9485	643348527	5277	Cagg_0677	M.CagX	II	m4C	tgGCca	41.5	active
Chloroflexus aggregans DSM 9485	643348527	5277	Cagg_1122	M.CagVIII	II	m4C	aCgcGt	60.9	active	CagVIIIP
Chloroflexus aggregans DSM 9485	643348527	5277	Cagg_2238	M.CagVI	II	m6A	TccggA	99.4	active	CagVIP
Chloroflexus aggregans DSM 9485	643348527	5277	Cagg_2450	M.CagIX	II	m6A	cATg	92.2	active
Chloroflexus aggregans DSM 9485	643348527	5277	Cagg_3343	M.CagII	II	m6A	gAnTc	90.1	active
Chloroflexus aggregans DSM 9485	643348527	5277	Cagg_0452	M.CagVII	II	m5C	ggCGcc	N/A	active	V.CagVIIP,CagVIIP
Chloroflexus aggregans DSM 9485	643348527	5277	Cagg_3337	M.CagORF3337P	II	?	CAGCTG	N/A	possibly active
Chloroflexus aggregans DSM 9485	643348527	5277	Cagg_2335	CagORF2332P(CagORF2332BP)	IIG	m6A	(Unknown)	N/A	possibly active
Chloroflexus aggregans DSM 9485	643348527	5277	Cagg_1119	M.CagORF1119P	II	?	(Unknown)	N/A	possibly active
Chloroflexus aggregans DSM 9485	643348527	5277	Cagg_0465	CagORF465P	IIG*	m6A	(Unknown)	N/A	possibly active
Chloroflexus aggregans DSM 9485	643348527	5277	Cagg_1804	M.CagORF1804P	I	m6A	(Unknown)	N/A	Not Detected	CagORF1804P,S.CagORF1804P
Chloroflexus aggregans DSM 9485	643348527	5277	Cagg_2252	M.CagORF2252P	II	?	TTCGAA	N/A	possibly active
Chloroflexus aggregans DSM 9485	643348527	5277	Cagg_2592	CagORF2592P	IIG*	m6A	(Unknown)	N/A	possibly active
Chloroflexus aggregans DSM 9485	643348527	5277	Cagg_3300	M.CagORF3300P	I	m6A	(Unknown)	N/A	Not Detected	CagORF3300P,S.CagORF3300P
Chloroflexus aggregans DSM 9485	643348527	5277	Cagg_3322	CagORF3322P	IIG*	m6A	(Unknown)	N/A	possibly active
Chloroflexus aggregans DSM 9485	643348527	5277	Cagg_2333	M.CagORF2333P	II	?	CAGCTG	N/A	possibly active	CagORF2333P
Chloroflexus aggregans DSM 9485	643348527	5277	Cagg_0438	M.CagORF438P	II	?	GGTNACC	N/A	possibly active	CagORF438P
Chloroflexus aggregans DSM 9485	643348527	5277	Cagg_2240	M.CagORF2240P	II	?	CGTACG	N/A	possibly active	CagORF2240P
Chloroflexus aggregans DSM 9485	643348527	5277	Cagg_2332	CagORF2332P(CagORF2332AP)	IIG	m6A	(Unknown)	N/A	possibly active
Chloroflexus aggregans DSM 9485	643348527	5277	Cagg_1098	M.CagORF1098P	II	?	(Unknown)	N/A	possibly active	CagORF1098P
Chloroflexus aggregans DSM 9485	643348527	5277	Cagg_1377	M.CagORF1377P	II	m5C	(Unknown)	N/A	Not Detected	V.CagORF1377P
Clostridium algidicarnis strain B3	2561511142	10895	BV55DRAFT_0128	CalB3II	IIG*	m6A	grttrAg	92.9	active
Clostridium algidicarnis strain B3	2561511142	10895	BV55DRAFT_1856	M.CalB3III	II	m5C	GatC	N/A	active	CalB3IIIP
Clostridium algidicarnis strain B3	2561511142	10895	BV55DRAFT_0375	M.CalB3I	I	m6A	AgcnnnnnnrTtg	94.6	active	CalB3IP,S.CalB3I
Clostridium algidicarnis strain B3	2561511142	10895	BV55DRAFT_2615	M.CalB3ORFEP	II	?	GATC	N/A	Not Detected
Clostridium algidicarnis strain B3	2561511142	10895	BV55DRAFT_0599	M.CalB3ORFDP	II	m5C	(Unknown)	N/A	Not Detected
Clostridium clariflavum 4-2a	2524614797	9800	CloclaDRAFT_1996	M.Ccl10114II	II	m6A	gATc	70.5	active
Clostridium clariflavum 4-2a	2524614797	9800	CloclaDRAFT_2682	M.Ccl10114I	II	m6A	aTgcAt	64.1	active
Clostridium clariflavum 4-2a	2524614797	9800	CloclaDRAFT_1831	M.Ccl10114ORFCP	I	m6A	(Unknown)	N/A	possibly active	Ccl10114ORFCP,S.Ccl10114ORFCP
Clostridium clariflavum 4-2a	2524614797	9800	CloclaDRAFT_1868	M1.Ccl10114ORFEP	II	?	(Unknown)	N/A	Not Detected	M2.Ccl10114ORFEP
Clostridium clariflavum 4-2a	2524614797	9800	CloclaDRAFT_1058	Ccl10114ORFBP	IIG*	m6A	(Unknown)	N/A	possibly active
Clostridium clariflavum 4-2a	2524614797	9800	CloclaDRAFT_1051	Ccl10114ORFAP	IIG*	m6A	(Unknown)	N/A	possibly active
Clostridium clariflavum 4-2a	2524614797	9800	CloclaDRAFT_2133	M.Ccl10114ORFJP	III	m6A	(Unknown)	N/A	possibly active
Clostridium clariflavum 4-2a	2524614797	9800	CloclaDRAFT_1994	M.Ccl10114ORFHP	II	?	(Unknown)	N/A	Not Detected
Clostridium clariflavum 4-2a	2524614797	9800	CloclaDRAFT_2369	M.Ccl10114ORFKP	I	m6A	(Unknown)	N/A	possibly active	Ccl10114ORFKP,S.Ccl10114ORFKP
Clostridium clariflavum 4-2a	2524614797	9800	CloclaDRAFT_1961	M.Ccl10114ORFGP	III	m6A	(Unknown)	N/A	possibly active	Ccl10114ORFGP
Clostridium clariflavum 4-2a	2524614797	9800	CloclaDRAFT_1869	M2.Ccl10114ORFEP	II	?	(Unknown)	N/A	Not Detected	M1.Ccl10114ORFEP
Clostridium difficile 630	640069308	3249	CD3147	M.Cdi630IV	II	m5C	gCnGc	37.1	active
Clostridium difficile 630	640069308	3249	CD2758	Cdi630V	IIG*	m6A	caaaaA	98.1	active
Clostridium difficile 630	640069308	3249	CD0935	M.Cdi630I	II	?	TGGCCA	N/A	Not Detected
Clostridium difficile 630	640069308	3249	CD1109	M.Cdi630III	II	m4C	CCSSGG	N/A	Not Detected
Clostridium difficile 630	640069308	3249	CD0927	M.Cdi630II	II	m5C	(Unknown)	N/A	Not Detected
Clostridium indolis DSM 755	2524614838	10528	K401DRAFT_2389	M1.Cin755I	II	m6A	ggATg	77	active	M2.Cin755I
Clostridium indolis DSM 755	2524614838	10528	K401DRAFT_2390	M2.Cin755I	II	m6A	ggATg	77	(active)	M1.Cin755I
Clostridium indolis DSM 755	2524614838	10528	K401DRAFT_4750	M.Cin755ORFFP	II	?	GATC	N/A	Not Detected
Clostridium indolis DSM 755	2524614838	10528	K401DRAFT_4185	M.Cin755ORFAP	II	?	(Unknown)	N/A	Not Detected
Clostridium indolis DSM 755	2524614838	10528	K401DRAFT_4189	M.Cin755ORFBP	II	m5C	(Unknown)	N/A	Not Detected
Clostridium indolis DSM 755	2524614838	10528	K401DRAFT_4199	M.Cin755ORFCP	II	?	(Unknown)	N/A	Not Detected
Clostridium josui JCM 17888	2541046955	10909	K412DRAFT_3289	M.Cjo17888ORFKP	II	m5C	(Unknown)	N/A	Not Detected
Clostridium josui JCM 17888	2541046955	10909	K412DRAFT_3158	M.Cjo17888ORFRP(M.Cjo17888ORFRBP)	III	m6A	(Unknown)	N/A	possibly active
Clostridium josui JCM 17888	2541046955	10909	K412DRAFT_0943	M.Cjo17888ORFCP	II	m5C	(Unknown)	N/A	Not Detected	Cjo17888ORFCP,C.Cjo17888ORFCP
Clostridium josui JCM 17888	2541046955	10909	K412DRAFT_2204	M.Cjo17888ORFEP	II	?	(Unknown)	N/A	Not Detected
Clostridium josui JCM 17888	2541046955	10909	K412DRAFT_2858	M.Cjo17888ORFJP	III	m6A	(Unknown)	N/A	possibly active	Cjo17888ORFJP,C.Cjo17888ORFJP
Clostridium josui JCM 17888	2541046955	10909	K412DRAFT_1141	M.Cjo17888ORFNP	II	?	(Unknown)	N/A	Not Detected
Clostridium josui JCM 17888	2541046955	10909	K412DRAFT_1167	M.Cjo17888ORFPP	II	m5C	GTCGAC	N/A	Not Detected
Clostridium josui JCM 17888	2541046955	10909	K412DRAFT_2075	M.Cjo17888ORFMP	II	?	(Unknown)	N/A	Not Detected	Cjo17888ORFMP,C.Cjo17888ORFMP
Clostridium josui JCM 17888	2541046955	10909	K412DRAFT_0471	M.Cjo17888ORFGP	II	m5C	GATC	N/A	Not Detected
Clostridium josui JCM 17888	2541046955	10909	K412DRAFT_1107	M.Cjo17888ORFIP	II	m5C	(Unknown)	N/A	Not Detected
Clostridium josui JCM 17888	2541046955	10909	K412DRAFT_3361	M.Cjo17888ORFRP(M.Cjo17888ORFRAP)	III	m6A	(Unknown)	N/A	possibly active
Clostridium josui JCM 17888	2541046955	10909	K412DRAFT_0427	M.Cjo17888ORFBP	II	?	(Unknown)	N/A	Not Detected
Clostridium josui JCM 17888	2541046955	10909	K412DRAFT_0941	M.Cjo17888ORFDP	III	m6A	ccgAg	83.9	(active)	Cjo17888ORFDP
Clostridium josui JCM 17888	2541046955	10909	K412DRAFT_2074	Cjo17888ORFMP	IIG*	m6A	(Unknown)	N/A	possibly active	M.Cjo17888ORFMP,C.Cjo17888ORFMP
Clostridium josui JCM 17888	2541046955	10909	K412DRAFT_3291	M.Cjo17888ORFQP	II	?	(Unknown)	N/A	Not Detected
Clostridium josui JCM 17888	2541046955	10909	K412DRAFT_0470	M.Cjo17888ORFHP	II	?	TGGCCA	N/A	Not Detected
Clostridium mangenotii LM2	2558309100	12069	P160DRAFT_2095	M.CmaLM2III	I	m6A	ggAnnnnnvTac	66	active	S.CmaLM2III
Clostridium mangenotii LM2	2558309100	12069	P160DRAFT_1257	M.CmaLM2IV	II	m4C	gGCc	32.2	active
Clostridium mangenotii LM2	2558309100	12069	P160DRAFT_2998	M.CmaLM2II	II	m5C	gCnGc	N/A	active	CmaLM2II
Clostridium mangenotii LM2	2558309100	12069	P160DRAFT_0799	M.CmaLM2I	IIG*	m6A	caaaaA	77.8	active
Clostridium mangenotii LM2	2558309100	12069	P160DRAFT_1571	M.CmaLM2ORFDP	II	?	CTSAG	N/A	Not Detected
Clostridium mangenotii LM2	2558309100	12069	P160DRAFT_1885	M.CmaLM2ORFCP	II	m5C	(Unknown)	N/A	Not Detected
Clostridium methoxybenzovorans SR3	2526164529	10524	H204DRAFT_1658	M1.CmeSR3I	II	m6A	ggATg	77	active	M2.CmeSR3I,CmeSR3IP
Clostridium methoxybenzovorans SR3	2526164529	10524	H204DRAFT_3142	M.CmeSR3ORFCP	II	?	TGGCCA	N/A	Not Detected
Clostridium methoxybenzovorans SR3	2526164529	10524	H204DRAFT_1659	M2.CmeSR3I	II	m6A	ggATg	77	(active)	M1.CmeSR3I,CmeSR3IP
Clostridium methoxybenzovorans SR3	2526164529	10524	H204DRAFT_5195	M.CmeSR3ORFFP	II	?	(Unknown)	N/A	Not Detected
Clostridium methoxybenzovorans SR3	2526164529	10524	H204DRAFT_2155	M.CmeSR3ORFEP	II	?	(Unknown)	N/A	Not Detected
Clostridium methoxybenzovorans SR3	2526164529	10524		M.CmeSR3ORFGP	II	?	(Unknown)	N/A	Not Detected
Clostridium methoxybenzovorans SR3	2526164529	10524	H204DRAFT_1925	M.CmeSR3ORFBP	II	m5C	(Unknown)	N/A	Not Detected
Clostridium perfringens ATCC 13124	637000077	4467	CPF_1018	M.CpeAIV	II	m5C	CcgG	28.3	active
Clostridium perfringens ATCC 13124	637000077	4467	CPF_0361	M.CpeAV	III	m6A	vgacAt	91.4	active	CpeAVP
Clostridium perfringens ATCC 13124	637000077	4467	CPF_1017	M.CpeAIII	II	m5C	GatC	59.2	active	CpeAIIIP
Clostridium perfringens ATCC 13124	637000077	4467	CPF_2914	M.CpeAVI	II	m6A	gTatAc	57.9	active
Clostridium perfringens ATCC 13124	637000077	4467	CPF_1606	M.CpeAVII	II	m4C	gGCc	10.5	active
Clostridium perfringens ATCC 13124	637000077	4467	CPF_0139	M.CpeAII	II	m5C	gGwCc	60.8	active	CpeAIIP
Clostridium perfringens ATCC 13124	637000077	4467	CPF_2599	M.CpeAI	I	m6A	tttAynnnnngTg	95.9	active	CpeAIP,S.CpeAI
Clostridium sp. 12(A)	2547132519	10884	K430DRAFT_0822	M1.Csp12AORFBP	II	m5C	(Unknown)	N/A	Not Detected	M2.Csp12AORFBP
Clostridium sp. 12(A)	2547132519	10884	K430DRAFT_2849	M1.Csp12AI	II	?	ggATg		(active)	M2.Csp12AI,Csp12AI
Clostridium sp. 12(A)	2547132519	10884	K430DRAFT_4002	M1.Csp12AII	II	m6A	GATC	N/A	Not Detected	Csp12AIIP,M2.Csp12AII
Clostridium sp. 12(A)	2547132519	10884	K430DRAFT_1152	M.Csp12AORFDP	II	?	GATC	N/A	Not Detected
Clostridium sp. 12(A)	2547132519	10884	K430DRAFT_4001	M2.Csp12AII	II	?	ggATc		(active)	Csp12AIIP,M1.Csp12AII
Clostridium sp. 12(A)	2547132519	10884	K430DRAFT_0824	M.Csp12AORFEP	II	?	(Unknown)	N/A	Not Detected
Clostridium sp. 12(A)	2547132519	10884	K430DRAFT_2850	M2.Csp12AI	II	?	ggATg		(active)	M1.Csp12AI,Csp12AI
Clostridium sp. 12(A)	2547132519	10884	K430DRAFT_0823	M2.Csp12AORFBP	II	?	(Unknown)	N/A	Not Detected	M1.Csp12AORFBP
Clostridium sp. ASBs410	2524614847	10527	K413DRAFT_0451	M1.Csp410I	II	m6A	ggATg	77	active	M2.Csp410I
Clostridium sp. ASBs410	2524614847	10527	K413DRAFT_0452	M2.Csp410I	II	m6A	ggATg	77	(active)	M1.Csp410I
Clostridium sp. ASBs410	2524614847	10527	K413DRAFT_1270	M2.Csp410ORFBP	II	m5C	GGCGGA	N/A	Not Detected	R2.Csp410ORFBP,R1.Csp410ORFBP,M1.Csp410ORFBP,V.Csp410ORFBP
Clostridium sp. ASBs410	2524614847	10527	K413DRAFT_1269	M1.Csp410ORFBP	II	m5C	GGCGGA	N/A	Not Detected	R2.Csp410ORFBP,R1.Csp410ORFBP,M2.Csp410ORFBP,V.Csp410ORFBP
Clostridium sp. ASBs410	2524614847	10527	K413DRAFT_1208	M.Csp410ORFCP	II	m5C	(Unknown)	N/A	Not Detected
Clostridium sp. KNHs205	2562617194	13146	BR73DRAFT_0144	M.Csp205I	I	m6A	ttcAnnnnnnnncTc	96.4	active	Csp205IP,S.Csp205I
Clostridium sp. KNHs205	2562617194	13146	BR73DRAFT_1811	M.Csp205ORFCP	II	m5C	(Unknown)	N/A	Not Detected
Clostridium sp. KNHs205	2562617194	13146	BR73DRAFT_3991	M.Csp205ORFAP	II	?	TGGCCA	N/A	possibly active
Clostridium sp. KNHs205	2562617194	13146	BR73DRAFT_1780	M.Csp205ORFDP	II	?	(Unknown)	N/A	possibly active
Clostridium sp. KNHs205	2562617194	13146	BR73DRAFT_1895	M.Csp205ORFHP	II	?	(Unknown)	N/A	possibly active
Clostridium sp. KNHs205	2562617194	13146	BR73DRAFT_1160	M.Csp205ORFFP	II	m5C	GCWGC	N/A	Not Detected
Clostridium thermocellum ATCC 27405	640069309	1081	Cthe_1145	M.CthIV	I	m6A	cncAnnnnnnTtc	95.2	active	S.CthIV
Clostridium thermocellum ATCC 27405	640069309	1081	Cthe_0519	M.CthIII	III	m6A	gtcAt	92.4	active	CthIIIP
Clostridium thermocellum ATCC 27405	640069309	1081	Cthe_2320	M.CthVI	II	m5C	gGCc	27.2	active
Clostridium thermocellum ATCC 27405	640069309	1081	Cthe_1749	M.CthV	II	m5C	gCwGc	48.3	active
Clostridium thermocellum ATCC 27405	640069309	1081	Cthe_1638	M1.CthORF1638P	II	?	(Unknown)	N/A	Not Detected	M2.CthORF1638P
Clostridium thermocellum ATCC 27405	640069309	1081	Cthe_1511	M.CthORF1511P	II	?	(Unknown)	N/A	Not Detected
Clostridium thermocellum ATCC 27405	640069309	1081	Cthe_1728	M1.CthORF1728P	II	m5C	(Unknown)	N/A	Not Detected	M2.CthORF1728P
Clostridium thermocellum ATCC 27405	640069309	1081	Cthe_1729	M2.CthORF1728P	II	?	(Unknown)	N/A	Not Detected	M1.CthORF1728P
Clostridium thermocellum ATCC 27405	640069309	1081	Cthe_1639	M2.CthORF1638P	II	m6A	gATc	93.5	(active)	M1.CthORF1638P
Clostridium thermocellum ATCC 27405	640069309	1081	Cthe_2470	M.CthORF2470P	II	?	GATC	N/A	Not Detected	CthORF2470P
Clostridium thermocellum ATCC 27405	640069309	1081	Cthe_1513	M.CthORF1513P	II	?	GATC	N/A	Not Detected	CthORF1513P
Clostridium thermocellum DSM 1313	650377924	5841	Clo1313_2275	M.CthLQ8I	II	m6A	gATc	100	active	CthLQ8IP
Clostridium thermocellum DSM 1313	650377924	5841	Clo1313_2273	M.CthLQ8ORF2273P	II	?	(Unknown)	N/A	Not Detected
Clostridium thermocellum DSM 1313	650377924	5841	Clo1313_2405	M1.CthLQ8ORF2405P	II	?	(Unknown)	N/A	Not Detected	M2.CthLQ8ORF2405P
Clostridium thermocellum DSM 1313	650377924	5841	Clo1313_0480	M.CthLQ8ORF480P	III	m6A	cgAcc	100	active	CthLQ8ORF480P
Clostridium thermocellum DSM 1313	650377924	5841	Clo1313_2367	M.CthLQ8ORF2367P	II	?	(Unknown)	N/A	Not Detected	CthLQ8ORF2367P
Clostridium thermocellum DSM 1313	650377924	5841	Clo1313_2406	M2.CthLQ8ORF2405P	II	?	(Unknown)	N/A	Not Detected	M1.CthLQ8ORF2405P
Cohnella panacarvi Gsoil 349	2516493019	9343	CohpaDRAFT_3491	M.Cpa18696III	II	?	cCwGg	22.9	active
Cohnella panacarvi Gsoil 349	2516493019	9343	CohpaDRAFT_2941	M.Cpa18696I	II	m6A	tgATca	91	active	Cpa18696IP,C.Cpa18696IP
Cohnella panacarvi Gsoil 349	2516493019	9343	CohpaDRAFT_4506	M.Cpa18696II	I	m6A	raaAnnnnnnnnTcgc	92	active	Cpa18696IIP,S.Cpa18696II
Cohnella panacarvi Gsoil 349	2516493019	9343	CohpaDRAFT_4068	M2.Cpa18696ORFHP	II	m5C	GCSGC	N/A	Not Detected	Cpa18696ORFHP,M1.Cpa18696ORFHP
Cohnella panacarvi Gsoil 349	2516493019	9343	CohpaDRAFT_4067	M1.Cpa18696ORFHP	II	m5C	GCSGC	N/A	Not Detected	Cpa18696ORFHP,M2.Cpa18696ORFHP
Cohnella panacarvi Gsoil 349	2516493019	9343	CohpaDRAFT_2845	M.Cpa18696ORFEP	II	m5C	GRCGYC	N/A	Not Detected	Cpa18696ORFEP
Cohnella panacarvi Gsoil 349	2516493019	9343	CohpaDRAFT_2944	M.Cpa18696ORFGP	II	?	(Unknown)	N/A	Not Detected
Cohnella panacarvi Gsoil 349	2516493019	9343	CohpaDRAFT_1335	M.Cpa18696ORFBP	II	m5C	(Unknown)	N/A	Not Detected
Cohnella panacarvi Gsoil 349	2516493019	9343	CohpaDRAFT_1334	M.Cpa18696ORFAP	II	?	CCCGGG	N/A	Not Detected
Cohnella panacarvi Gsoil 349	2516493019	9343	CohpaDRAFT_1764	M.Cpa18696ORFDP	II	m5C	GCWGC	N/A	Not Detected	Cpa18696ORFDP
Coraliomargarita akajimensis DSM 45221	646564524	5918	Caka_1179	M.CakI	I	m6A	gAtnnnnnnnnTcgt	100	active	CakIP,S.CakI
Corynebacterium aurimucosum ATCC 700975	645951870	5424	CaurA7_010100011824	M.Cau700975II	II	m6A	gATc	99.8	active	Cau700975IIP
Corynebacterium aurimucosum ATCC 700975	645951870	5424	CaurA7_010100003457	M.Cau700975I	I	m6A	cgAnnnnnngTcy	100	active	Cau700975IP,S.Cau700975I
Corynebacterium aurimucosum ATCC 700975	645951870	5424	CaurA7_010100012648	M.Cau700975ORF1939P	II	?	(Unknown)	N/A	Not Detected
Corynebacterium aurimucosum ATCC 700975	645951870	5424	CaurA7_010100008668	Cau700975ORF266P(Cau700975ORF266AP)	IIG*	m6A	(Unknown)	N/A	possibly active
Corynebacterium aurimucosum ATCC 700975	645951870	5424	CaurA7_010100008681	Cau700975ORF263P(Cau700975ORF263BP)	IIG*	m6A	(Unknown)	N/A	possibly active
Corynebacterium aurimucosum ATCC 700975	645951870	5424	CaurA7_010100000130	M.Cau700975ORF1312P	III	m6A	aaaAc	100	active
Desulfobacca acetoxidans DSM 11109	2504136006	6881	Desac_2401	M.Dac11109III	II	m4C	CtaG	54.6	active
Desulfobacca acetoxidans DSM 11109	2504136006	6881	Desac_2433	M.Dac11109I	III	m6A	gacgA	54.5	active	Dac11109IP
Desulfobacca acetoxidans DSM 11109	2504136006	6881	Desac_0075	M2.Dac11109IV	I	m4C	cCcnnnnnrTtc	91.4	active	Dac11109IVP,M1.Dac11109IV
Desulfobacca acetoxidans DSM 11109	2504136006	6881	Desac_0610	M.Dac11109II	II	m4C	GtaC	70.1	active
Desulfobacca acetoxidans DSM 11109	2504136006	6881	Desac_1226	Dac11109ORF1226P	IIG	m6A	(Unknown)	N/A	possibly active
Desulfobacca acetoxidans DSM 11109	2504136006	6881	Desac_1384	Dac11109ORF1384P	IIG	m6A	(Unknown)	N/A	possibly active
Desulfobacca acetoxidans DSM 11109	2504136006	6881	Desac_0559	M.Dac11109ORF559P	II	m4C	CCCGGG	N/A	possibly active
Desulfobacca acetoxidans DSM 11109	2504136006	6881	Desac_2470	M.Dac11109ORF2470P	II	m4C	CGCG	N/A	possibly active
Desulfobacca acetoxidans DSM 11109	2504136006	6881	Desac_2963	M.Dac11109ORF2963P	II	m4C	CGCG	N/A	possibly active
Desulfobacca acetoxidans DSM 11109	2504136006	6881	Desac_0754	Dac11109ORF754P	IIG	m6A	(Unknown)	N/A	possibly active
Desulfobacca acetoxidans DSM 11109	2504136006	6881	Desac_0699	Dac11109ORF696P	IIG	m6A	(Unknown)	N/A	possibly active
Desulfobacca acetoxidans DSM 11109	2504136006	6881	Desac_0910	M.Dac11109ORF910P	I	m6A	(Unknown)	N/A	Not Detected	S.Dac11109ORF910P
Desulfobacca acetoxidans DSM 11109	2504136006	6881	Desac_1828	M.Dac11109ORF1828P	II	?	TCTAGA	N/A	possibly active
Desulfobacca acetoxidans DSM 11109	2504136006	6881	Desac_0391	M.Dac11109ORFAP	II	?	RGATCY	N/A	possibly active
Desulfobacca acetoxidans DSM 11109	2504136006	6881	Desac_2853	M.Dac11109ORF2853P	II	?	(Unknown)	N/A	possibly active
Desulfobacca acetoxidans DSM 11109	2504136006	6881	Desac_0077	M1.Dac11109IV	I	m4C	cCcnnnnnrTtc	91.4	(active)	Dac11109IVP,M2.Dac11109IV
Desulfobacca acetoxidans DSM 11109	2504136006	6881	Desac_1276	M.Dac11109ORF1276P	II	?	TCTAGA	N/A	possibly active
Desulfobacca acetoxidans DSM 11109	2504136006	6881	Desac_0973	Dac11109ORF973P	IIG	m6A	(Unknown)	N/A	possibly active
Desulforegula conservatrix Mb1Pa	2523231059	10536	I997DRAFT_01569	M.Dco13527I	II	m4C	CtaG	74	active
Desulforegula conservatrix Mb1Pa	2523231059	10536	I997DRAFT_03310	M.Dco13527ORFMP	II	?	(Unknown)	N/A	Not Detected
Desulforegula conservatrix Mb1Pa	2523231059	10536	I997DRAFT_02884	M.Dco13527ORFHP	II	?	(Unknown)	N/A	Not Detected
Desulforegula conservatrix Mb1Pa	2523231059	10536	I997DRAFT_00727	M.Dco13527ORFCP	I	m6A	(Unknown)	N/A	possibly active	Dco13527ORFCP,S.Dco13527ORFCP
Desulforegula conservatrix Mb1Pa	2523231059	10536	I997DRAFT_01734	M.Dco13527ORFFP	I	m6A	(Unknown)	N/A	possibly active	Dco13527ORFFP,S.Dco13527ORFFP
Desulforegula conservatrix Mb1Pa	2523231059	10536	I997DRAFT_02712	M.Dco13527ORFGP	I	m6A	(Unknown)	N/A	possibly active	Dco13527ORFGP,S.Dco13527ORFGP
Desulforegula conservatrix Mb1Pa	2523231059	10536	I997DRAFT_02860	M.Dco13527ORFIP	I	m6A	(Unknown)	N/A	possibly active	Dco13527ORFIP,S.Dco13527ORFIP
Desulforegula conservatrix Mb1Pa	2523231059	10536	I997DRAFT_03133	Dco13527ORFKP	IIG	m6A	(Unknown)	N/A	Not Detected
Desulforegula conservatrix Mb1Pa	2523231059	10536	I997DRAFT_03736	M.Dco13527ORFOP	I	m6A	(Unknown)	N/A	possibly active	S.Dco13527ORFOP
Desulforegula conservatrix Mb1Pa	2523231059	10536	I997DRAFT_03750	M.Dco13527ORFBP	II	?	(Unknown)	N/A	Not Detected
Desulforegula conservatrix Mb1Pa	2523231059	10536		M.Dco13527ORFPP	I	m6A	(Unknown)	N/A	possibly active
Desulforegula conservatrix Mb1Pa	2523231059	10536	I997DRAFT_03151	M.Dco13527ORFJP	II	m5C	(Unknown)	N/A	Not Detected
Desulforegula conservatrix Mb1Pa	2523231059	10536	I997DRAFT_00217	M.Dco13527ORFAP	I	m6A	(Unknown)	N/A	possibly active	Dco13527ORFAP,S.Dco13527ORFAP
Desulforegula conservatrix Mb1Pa	2523231059	10536	I997DRAFT_03750	M.Dco13527ORFLP	II	?	(Unknown)	N/A	Not Detected
Desulfospira joergensenii DSM 10085	2523231085	10540	F608DRAFT_2978	M.Djo10085I	II	m4C	CtaG	66	active
Desulfospira joergensenii DSM 10085	2523231085	10540	F608DRAFT_5508	M.Djo10085ORFCP	II	?	(Unknown)	N/A	Not Detected
Desulfospira joergensenii DSM 10085	2523231085	10540	F608DRAFT_5509	M.Djo10085II	II	?	gGCc	49.1	(active)
Desulfospira joergensenii DSM 10085	2523231085	10540	F608DRAFT_3994	M.Djo10085ORFAP	II	?	(Unknown)	N/A	Not Detected
Desulfotignum balticum DSM 7044	2526164528	5137	K365DRAFT_0335	M.Dba7044I	II	m6A	cTgcAg	91	active
Desulfotignum balticum DSM 7044	2526164528	5137	K365DRAFT_1572	M.Dba7044ORFKP	II	?	AGGCCT	N/A	possibly active	Dba7044ORFKP
Desulfotignum balticum DSM 7044	2526164528	5137	K365DRAFT_4230	M.Dba7044ORFDP	I	m6A	cgcAnnnnnnnTgc	89	active	Dba7044ORFDP,S.Dba7044ORFDP
Desulfotignum balticum DSM 7044	2526164528	5137	K365DRAFT_4579	M.Dba7044ORFBP	II	m5C	(Unknown)	N/A	Not Detected	V.Dba7044ORFBP
Desulfotignum balticum DSM 7044	2526164528	5137	K365DRAFT_4283	M.Dba7044ORFCP	I	m6A	cAgnnnnnngaTc	93	active	Dba7044ORFCP,S.Dba7044ORFCP
Desulfotignum balticum DSM 7044	2526164528	5137	K365DRAFT_2163	Dba7044ORFJP	IIG*	m6A	(Unknown)	N/A	possibly active
Desulfotignum balticum DSM 7044	2526164528	5137	K365DRAFT_4701	M.Dba7044ORFAP	I	m6A	AgcnnnnncTgg	93	active	Dba7044ORFAP,S.Dba7044ORFAP
Desulfotignum balticum DSM 7044	2526164528	5137	K365DRAFT_0078	M.Dba7044ORFQP	II	?	(Unknown)	N/A	possibly active
Desulfotignum balticum DSM 7044	2526164528	5137	K365DRAFT_1061	M.Dba7044ORFLP	I	m6A	cgAnnnnnnTgac	90	active	Dba7044ORFLP,S.Dba7044ORFLP
Desulfotignum balticum DSM 7044	2526164528	5137	K365DRAFT_3981	M.Dba7044ORFIP	II	m5C	(Unknown)	N/A	Not Detected	V.Dba7044ORFIP
Desulfotignum balticum DSM 7044	2526164528	5137	K365DRAFT_0925	M.Dba7044ORFMP	III	m6A	(Unknown)	N/A	possibly active	Dba7044ORFMP
Desulfotignum balticum DSM 7044	2526164528	5137	K365DRAFT_0678	M.Dba7044ORFNP	I	m6A	(Unknown)	N/A	possibly active	Dba7044ORFNP,S.Dba7044ORFNP
Desulfotignum balticum DSM 7044	2526164528	5137	K365DRAFT_4554	M.Dba7044ORFRP	II	?	CTAG	N/A	possibly active
Desulfovibrio cf. magneticus IFRC170	2540341244	10890	K366DRAFT_2228	M.Dma170ORFDP	II	m5C	(Unknown)	N/A	Not Detected
Desulfovibrio cf. magneticus IFRC170	2540341244	10890	K366DRAFT_2322	M.Dma170ORFBP	I	m6A	(Unknown)	N/A	possibly active	Dma170ORFBP,S.Dma170ORFBP
Desulfovibrio cf. magneticus IFRC170	2540341244	10890	K366DRAFT_1960	M.Dma170ORFEP	II	m5C	(Unknown)	N/A	Not Detected
Desulfovibrio cf. magneticus IFRC170	2540341244	10890	K366DRAFT_2532	M.Dma170ORFAP	II	?	(Unknown)	N/A	possibly active
Desulfovibrio cf. magneticus IFRC170	2540341244	10890	K366DRAFT_1829	M.Dma170ORFCP	I	m6A	(Unknown)	N/A	possibly active	Dma170ORFCP,S.Dma170ORFCP
Desulfovibrio cf. magneticus IFRC170	2540341244	10890	K366DRAFT_3439	M.Dma170ORFGP	II	m5C	(Unknown)	N/A	Not Detected
Desulfovibrio cf. magneticus IFRC170	2540341244	10890	K366DRAFT_2228	M.Dma170ORFFP	II	m5C	(Unknown)	N/A	Not Detected
Desulfovibrio sp. L21-Syr-AB	2571042914	12080	N911DRAFT_1715	M.DalL21ORFEP	II	m6A	rgATcy	99.4	active	DalL21ORFEP
Desulfovibrio sp. L21-Syr-AB	2571042914	12080	N911DRAFT_1064	M.DalL21ORFBP	II	m5C	GGATC	N/A	Not Detected
Desulfovibrio sp. L21-Syr-AB	2571042914	12080	N911DRAFT_2396	M.DalL21ORFCP	II	m5C	GGCGCC	N/A	Not Detected	DalL21ORFCP,V.DalL21ORFCP
Desulfovibrio sp. L21-Syr-AB	2571042914	12080	N911DRAFT_1024	M.DalL21ORFDP	II	?	(Unknown)	N/A	possibly active
Desulfovibrio sp. L21-Syr-AB	2571042914	12080	N911DRAFT_0895	M.DalL21ORFAP	II	?	GATC	N/A	possibly active
Dinoroseobacter shibae DFL 12	2501004205	4921	Dshi_1918	M2.Dsh12II	II	m4C	gaCgGc	64.7	active	M1.Dsh12II
Dinoroseobacter shibae DFL 12	2501004205	4921	Dshi_0024	M.Dsh12I	II	m6A	gAnTc	95.2	active
Dinoroseobacter shibae DFL 12	2501004205	4921	Dshi_1917	M1.Dsh12II	II	m4C	gaCgGc	64.7	(active)	M2.Dsh12II
Dinoroseobacter shibae DFL 12	2501004205	4921	Dshi_2105	M.Dsh12ORF2102P(M.Dsh12ORF2102BP)	III	m6A	(Unknown)	N/A	Not Detected	Dsh12ORF2102P,C.Dsh12ORF2102P
Dinoroseobacter shibae DFL 12	2501004205	4921	Dshi_2102	M.Dsh12ORF2102P(M.Dsh12ORF2102AP)	III	m6A	(Unknown)	N/A	Not Detected	Dsh12ORF2102P,C.Dsh12ORF2102P
Dyadobacter fermentans DSM 18053	644736356	5522	Dfer_5227	M.DfeII	III	m6A	gagaAg	69.8	active	DfeIIP
Dyadobacter fermentans DSM 18053	644736356	5522	Dfer_1174	M.DfeI	II	m6A	cTnnAg	46	active
Dyadobacter fermentans DSM 18053	644736356	5522	Dfer_5496	M.DfeORF5496P	II	?	TGGCCA	N/A	Not Detected
Dyadobacter fermentans DSM 18053	644736356	5522	Dfer_0931	M.DfeORF931P	II	?	CCWGG	N/A	Not Detected
Dyadobacter fermentans DSM 18053	644736356	5522	Dfer_5245	M.DfeORF5245P	I	m6A	(Unknown)	N/A	Not Detected	DfeORF5245P,S.DfeORF5245P
Echinicola vietnamensis DSM 17526	2509276020	9787	Echvi_1408	M.Evi17526I	II	m6A	rgATcy	62	active
Echinicola vietnamensis DSM 17526	2509276020	9787	Echvi_4443	M.Evi17526ORF4441P	I	m6A	(Unknown)	N/A	possibly active	Evi17526ORF4441P,S1.Evi17526ORF4441P,S2.Evi17526ORF4441P
Echinicola vietnamensis DSM 17526	2509276020	9787	Echvi_0382	M.Evi17526ORF382P	I	m6A	(Unknown)	N/A	possibly active	Evi17526ORF382P,C.Evi17526ORF382P,S.Evi17526ORF382P
Echinicola vietnamensis DSM 17526	2509276020	9787	Echvi_0424	M.Evi17526ORF424P	I	m6A	(Unknown)	N/A	possibly active	Evi17526ORF424P,S.Evi17526ORF424P
Echinicola vietnamensis DSM 17526	2509276020	9787	Echvi_1984	M.Evi17526ORF1984P	II	m5C	AGCT	N/A	Not Detected
Enterobacter aerogenes FGI35	2516143105	9344	EntaeDRAFT_1315	M.Eae35Dam	II	m6A	gATc	97	active
Enterobacter aerogenes FGI35	2516143105	9344	EntaeDRAFT_2689	M.Eae35ORFBP	II	m5C	CCWGG	N/A	Not Detected	V.Eae35ORFBP
Enterobacter aerogenes FGI35	2516143105	9344	EntaeDRAFT_2637	M.Eae35ORFAP	I	m6A	agaAnnnnnnngTg	95	active	S.Eae35ORFAP
Enterobacter aerogenes FGI35	2516143105	9344	EntaeDRAFT_0190	M.Eae35ORFCP	I	m6A	cAgnnnnnnrTtyg	98	active	Eae35ORFCP,S.Eae35ORFCP
Enterobacteriaceae bacterium strain FGI 57	2507262057	9894	CrFGI571_3962	M.Eba57I	III	m6A	gagAg	99.9	active	Eba57IP
Enterobacteriaceae bacterium strain FGI 57	2507262057	9894	CrFGI571_1674	M.Eba57Dcm	II	m5C	CcwgG	35.2	active	V.Eba57DcmP
Enterobacteriaceae bacterium strain FGI 57	2507262057	9894	CrFGI571_3935	M.Eba57ORF3935P	I	m6A	(Unknown)	N/A	Not Detected	Eba57ORF3935P,S.Eba57ORF3935P
Enterobacteriaceae bacterium strain FGI 57	2507262057	9894	CrFGI571_0330	M.Eba57ORF330P	II	?	GATC	N/A	possibly active
Enterobacteriaceae bacterium strain FGI 57	2507262057	9894	CrFGI571_2526	M.Eba57ORF2526P	II	?	GATC	N/A	possibly active
Enterococcus faecalis 68A	2565956507	10910	BO17DRAFT_0838	M.Efa68AORFBP	I	m6A	(Unknown)	N/A	Not Detected
Enterococcus faecalis 68A	2565956507	10910	BO17DRAFT_0180	M.Efa68AORFAP	II	?	(Unknown)	N/A	possibly active
Enterococcus faecalis 68A	2565956507	10910	BO17DRAFT_0191	M.Efa68AORFFP	II	?	(Unknown)	N/A	possibly active
Enterococcus faecalis 68A	2565956507	10910	BO17DRAFT_1001	Efa68AORFDP	IIG*	m6A	(Unknown)	N/A	possibly active
Enterococcus faecalis 68A	2565956507	10910	BO17DRAFT_1000	Efa68AORFCP	IIG*	m6A	(Unknown)	N/A	possibly active
Enterococcus gallinarum strain SKF1	2562617050	10922	CC88DRAFT_2329	M.EgaSKF1I	II	m4C	tgGCca	33.7	active
Enterococcus gallinarum strain SKF1	2562617050	10922	CC88DRAFT_0182	M1.EgaSKF1ORFAP	II	m5C	GAGCTC	N/A	Not Detected	M2.EgaSKF1ORFAP
Enterococcus gallinarum strain SKF1	2562617050	10922	CC88DRAFT_2409	M.EgaSKF1ORFBP	II	m5C	(Unknown)	N/A	Not Detected
Enterococcus gallinarum strain SKF1	2562617050	10922	CC88DRAFT_0183	M2.EgaSKF1ORFAP	II	m5C	GAGCTC	N/A	Not Detected	M1.EgaSKF1ORFAP
Escherichia coli CFT073	637000105	9797	c5373	M.EcoCFTII	III	m6A	cacAg	51.3	active	EcoCFTIIP
Escherichia coli CFT073	637000105	9797	c5424	M.EcoCFTI	I	m6A	gAgnnnnnnngTca	49.2	active	S.EcoCFTI,EcoCFTIP
Escherichia coli CFT073	637000105	9797	c2380	M.EcoCFTDcmP	II	m5C	CCWGG	N/A	Not Detected	V.EcoCFTDcmP
Escherichia coli CFT073	637000105	9797	c4028	M.EcoCFTORF4028P	II	?	ATGCAT	N/A	possibly active
Escherichia coli CFT073	637000105	9797	c1555	M.EcoCFTORF1555P	II	m6A	GATC	N/A	possibly active
Escherichia coli CFT073	637000105	9797	c4157	M.EcoCFTDamP	II	m6A	GATC	N/A	possibly active
Escherichia coli CFT073	637000105	9797	c0941	M.EcoCFTORF941P	II	m6A	GATC	N/A	possibly active
Escherichia coli str. K-12 substr. MG1655	646311926	1260	b3387	M.EcoKDam	II	m6A	GATC	N/A	Not Detected
Escherichia coli str. K-12 substr. MG1655	646311926	1260	b3262	M.EcoKII	II	m6A	ATGCAT	N/A	Not Detected
Escherichia coli str. K-12 substr. MG1655	646311926	1260	b1961	M.EcoKDcm	II	m5C	CCWGG	N/A	Not Detected	V.EcoKDcm
Escherichia coli str. K-12 substr. MG1655	646311926	1260	b4349	M.EcoKI	I	m6A	AACNNNNNNGTGC	N/A	Not Detected	EcoKI,S.EcoKI
Eubacterium sp. AB3007	2558860974	12084	P156DRAFT_1644	Esp3007I	IIG	m6A	cagaAg	99.5	active
Eubacterium sp. AB3007	2558860974	12084	P156DRAFT_1777	M.Esp3007ORFDP	I	m6A	(Unknown)	N/A	possibly active	Esp3007ORFDP,S1.Esp3007ORFDP,S2.Esp3007ORFDP
Eubacterium sp. AB3007	2558860974	12084	P156DRAFT_0657	M.Esp3007ORFAP	III	m6A	(Unknown)	N/A	possibly active
Eubacterium sp. AB3007	2558860974	12084	P156DRAFT_0585	M.Esp3007ORFBP	II	?	(Unknown)	N/A	possibly active
Exiguobacterium antarcticum DSM 14480	2563366501	12766	P404DRAFT_0907	M.Ean14480ORFBP	II	?	(Unknown)	N/A	Not Detected
Exiguobacterium antarcticum DSM 14480	2563366501	12766	P404DRAFT_0906	Ean14480ORFAP	IIG*	m6A	cgcAg	99.1	(active)
Exiguobacterium antarcticum DSM 14480	2563366501	12766	P404DRAFT_2229	M.Ean14480ORFCP	II	m5C	(Unknown)	N/A	Not Detected
Exiguobacterium aurantiacum DSM 6208	2562617001	12762	P398DRAFT_3148	M.Eau6208I	I	m6A	crtAnnnnnngTt	100	active	Eau6208IP,S.Eau6208I
Exiguobacterium aurantiacum DSM 6208	2562617001	12762	P398DRAFT_0439	M.Eau6208ORFBP	II	m5C	GATC	N/A	Not Detected	Eau6208ORFBP,V.Eau6208ORFBP
Exiguobacterium oxidotolerans JCM 12280	2562617200	12763	P403DRAFT_1945	M.Eox12280I	I	m6A	aaAynnnnngTg	99.7	active	Eox12280IP,S.Eox12280I
Fervidobacterium nodosum Rt17-B1	640753026	4826	Fnod_0525	M.FnoB1II	II	m4C	CcgG	56	active	FnoB1IIP
Fervidobacterium nodosum Rt17-B1	640753026	4826	Fnod_0500	M.FnoB1III	III	m4C	cgCc	47	active	FnoB1IIIP
Fervidobacterium nodosum Rt17-B1	640753026	4826	Fnod_0508	M.FnoB1I	I	m6A	gAynnnnnnnTgg	92	active	FnoB1IP,S.FnoB1I
Flavobacterium psychrophilum JIP02/86	640753027	4803	FP2273	M.FpsJI	II	m5C	cCGg	91.7	active	FpsJI
Flavobacterium psychrophilum JIP02/86	640753027	4803	FP1566	M.FpsJIII	II	m6A	cTgaAg	98.6	active	FpsJIIIP,C.FpsJIIIP
Flavobacterium psychrophilum JIP02/86	640753027	4803	FP2150	M.FpsJVI	II	m5C	cCnGg	79.1	active	FpsJVIP
Flavobacterium psychrophilum JIP02/86	640753027	4803	FP0736	M.FpsJIV	II	m5C	GatC	67.2	active	C.FpsJIVP
Flavobacterium psychrophilum JIP02/86	640753027	4803	FP2169	M.FpsJII	III	m6A	cgcAg	97.6	active	FpsJIIP
Flavobacterium psychrophilum JIP02/86	640753027	4803	FP0858	M.FpsJV	II	m5C	CgcG	61.3	active	C.FpsJVP,FpsJVP
Flavobacterium psychrophilum JIP02/86	640753027	4803	FP0246	FpsJORF246P	IIG	m6A	cttgAt	91.3	(active)
Flavobacterium psychrophilum JIP02/86	640753027	4803	FP1567	FpsJIIIP	IIG	m6A	CTGAAG	N/A	possibly active	M.FpsJIII,C.FpsJIIIP
Flavobacterium psychrophilum JIP02/86	640753027	4803	FP0027	FpsJORF27P	IIG	m6A	(Unknown)	N/A	possibly active
Flexibacter litoralis DSM 6794	2509276059	8974	Fleli_1289	M.Fli6794II	II	m6A	gTyrAc	99.8	active	Fli6794IIP
Flexibacter litoralis DSM 6794	2509276059	8974	Fleli_2331	M1.Fli6794IV	II	m6A	ggtgA	99.5	active	C.Fli6794IVP,M2.Fli6794IVP,Fli6794IVP
Flexibacter litoralis DSM 6794	2509276059	8974	Fleli_0172	M.Fli6794I	I	m6A	gAtnnnnnnnnTtgg	99.9	active	S.Fli6794I,Fli6794IP
Flexibacter litoralis DSM 6794	2509276059	8974	Fleli_0777	M.Fli6794III	II	m6A	cATg	100	active
Flexibacter litoralis DSM 6794	2509276059	8974	Fleli_3128	Fli6794ORF3128P	IIG*	m6A	(Unknown)	N/A	possibly active
Flexibacter litoralis DSM 6794	2509276059	8974	Fleli_2209	M.Fli6794ORF2209P	II	m5C	CGCG	N/A	Not Detected	Fli6794ORF2209P
Flexibacter litoralis DSM 6794	2509276059	8974	Fleli_0693	M.Fli6794ORF693P	II	?	AAGCTT	N/A	possibly active
Flexibacter litoralis DSM 6794	2509276059	8974	Fleli_2891	Fli6794ORF2891P(Fli6794ORF2891BP)	IIG	m6A	(Unknown)	N/A	possibly active
Flexibacter litoralis DSM 6794	2509276059	8974	Fleli_1542	M.Fli6794ORF1542P	II	m5C	(Unknown)	N/A	Not Detected
Flexibacter litoralis DSM 6794	2509276059	8974	Fleli_3569	Fli6794ORF3569P	IIG	m6A	(Unknown)	N/A	possibly active
Flexibacter litoralis DSM 6794	2509276059	8974	Fleli_2226	M2.Fli6794ORF2225P	II	m5C	(Unknown)	N/A	Not Detected	R1.Fli6794ORF2225P,R2.Fli6794ORF2225P,M1.Fli6794ORF2225P
Flexibacter litoralis DSM 6794	2509276059	8974	Fleli_1208	Fli6794ORF1208P	IIG	m6A	(Unknown)	N/A	possibly active
Flexibacter litoralis DSM 6794	2509276059	8974	Fleli_1820	M.Fli6794ORF1820P	II	m5C	GGNCC	N/A	Not Detected	Fli6794ORF1820P
Flexibacter litoralis DSM 6794	2509276059	8974	Fleli_3644	Fli6794ORF3644P	IIG	m6A	(Unknown)	N/A	possibly active
Flexibacter litoralis DSM 6794	2509276059	8974	Fleli_3344	Fli6794ORF3344P	IIG	m6A	(Unknown)	N/A	possibly active
Flexibacter litoralis DSM 6794	2509276059	8974	Fleli_2225	M1.Fli6794ORF2225P	II	m5C	(Unknown)	N/A	Not Detected	R1.Fli6794ORF2225P,R2.Fli6794ORF2225P,M2.Fli6794ORF2225P
Flexibacter litoralis DSM 6794	2509276059	8974	Fleli_0850	Fli6794ORF850P	IIG	m6A	ccaAgg	99.6	(active)
Flexibacter litoralis DSM 6794	2509276059	8974	Fleli_3874	Fli6794ORF3874P	IIG	m6A	(Unknown)	N/A	possibly active
Flexibacter litoralis DSM 6794	2509276059	8974	Fleli_3605	Fli6794ORF3605P	IIG	m6A	(Unknown)	N/A	possibly active
Flexibacter litoralis DSM 6794	2509276059	8974	Fleli_2330	M2.Fli6794IVP	II	?	GGTGA	N/A	possibly active	C.Fli6794IVP,M1.Fli6794IV,Fli6794IVP
Flexibacter litoralis DSM 6794	2509276059	8974	Fleli_3796	Fli6794ORF3796P	IIG*	m6A	(Unknown)	N/A	possibly active
Flexibacter litoralis DSM 6794	2509276059	8974	Fleli_3619	M2.Fli6794ORF3617P	II	?	GATC	N/A	possibly active	M1.Fli6794ORF3617P
Flexibacter litoralis DSM 6794	2509276059	8974	Fleli_1402	M.Fli6794ORF1402P	II	?	CCGG	N/A	possibly active
Flexibacter litoralis DSM 6794	2509276059	8974	Fleli_2135	M.Fli6794ORF2135P	II	?	AAGCTT	N/A	possibly active
Flexibacter litoralis DSM 6794	2509276059	8974	Fleli_1080	M.Fli6794ORF1080P	II	m5C	GGCC	N/A	Not Detected	Fli6794ORF1080P
Flexibacter litoralis DSM 6794	2509276059	8974	Fleli_3617	M1.Fli6794ORF3617P	II	?	GATC	N/A	possibly active	M2.Fli6794ORF3617P
Flexibacter litoralis DSM 6794	2509276059	8974	Fleli_1084	Fli6794ORF1084P	IIG*	m6A	(Unknown)	N/A	possibly active
Flexibacter litoralis DSM 6794	2509276059	8974	Fleli_2891	Fli6794ORF2891P(Fli6794ORF2891AP)	IIG	m6A	(Unknown)	N/A	possibly active
Flexistipes sinusarabici DSM 4947	2505679008	7222	Flexsi_0417	M.Fsi4947II	II	m4C	GgncC	87	active	Fsi4947IIP
Flexistipes sinusarabici DSM 4947	2505679008	7222	Flexsi_2126	M.Fsi4947I	II	m4C	caGCtg	58	active
Flexistipes sinusarabici DSM 4947	2505679008	7222	Flexsi_1782	M.Fsi4947ORF1780P	III	m6A	(Unknown)	N/A	Not Detected	Fsi4947ORF1780P
Flexistipes sinusarabici DSM 4947	2505679008	7222	Flexsi_1784	M.Fsi4947ORF1784P	II	?	(Unknown)	N/A	Not Detected
Frankia species DC12	2517572101	9361	FraDC12DRAFT_2152	M.Fsp12ORFNP	I	m6A	ccAgnnnnnndTcgg	82	(active)	S.Fsp12ORFNP,Fsp12ORFNP
Frankia species DC12	2517572101	9361	FraDC12DRAFT_1192	Fsp12ORFDP	IIG*	m6A	(Unknown)	N/A	Not Detected
Frankia species DC12	2517572101	9361	FraDC12DRAFT_2502	M.Fsp12ORFOP	II	m5C	CGGCCG	N/A	Not Detected	Fsp12ORFOP
Frankia species DC12	2517572101	9361	FraDC12DRAFT_3540	M.Fsp12ORFUP	I	m6A	(Unknown)	N/A	possibly active
Frankia species DC12	2517572101	9361	FraDC12DRAFT_1288	M.Fsp12ORFFP	I	m6A	(Unknown)	N/A	possibly active
Frankia species DC12	2517572101	9361	FraDC12DRAFT_2536	M.Fsp12ORFPP	I	m6A	aAgnnnnncTgc	76	(active)	Fsp12ORFPP,S.Fsp12ORFPP
Frankia species DC12	2517572101	9361	FraDC12DRAFT_2970	M.Fsp12ORFMP	II	?	(Unknown)	N/A	Not Detected
Frankia species DC12	2517572101	9361	FraDC12DRAFT_1071	Fsp12ORFAP	IIG*	m6A	(Unknown)	N/A	Not Detected
Frankia species DC12	2517572101	9361	FraDC12DRAFT_3410	M.Fsp12ORFTP	II	?	CCCGGG	N/A	Not Detected
Frankia species DC12	2517572101	9361	FraDC12DRAFT_1285	M.Fsp12ORFEP	I	m6A	cAcnnnnnnnTgcg	77	(active)	Fsp12ORFEP,S1.Fsp12ORFEP,S2.Fsp12ORFEP
Frankia species DC12	2517572101	9361	FraDC12DRAFT_1121	Fsp12ORFCP	IIG	m6A	(Unknown)	N/A	Not Detected
Frankia species DC12	2517572101	9361	FraDC12DRAFT_4589	M1.Fsp12ORFHP	I	m6A	ccAgnnnnnncTc	83	(active)	Fsp12ORFHP,S.Fsp12ORFHP,M2.Fsp12ORFHP
Frankia species DC12	2517572101	9361	FraDC12DRAFT_4115	M.Fsp12ORFJP	II	m6A	ggATcc	72	(active)
Frankia species DC12	2517572101	9361	FraDC12DRAFT_4588	M2.Fsp12ORFHP	I	m6A	(Unknown)	N/A	possibly active	Fsp12ORFHP,S.Fsp12ORFHP,M1.Fsp12ORFHP
Geopsychrobacter electrodiphilus DSM 16401	2522572047	10539	D888DRAFT_2937	M.Gel16401II	III	m4C	ggacCg	93	active	Gel16401IIP
Geopsychrobacter electrodiphilus DSM 16401	2522572047	10539	D888DRAFT_0874	M.Gel16401IV	II	m5C	cCag	6.8	active
Geopsychrobacter electrodiphilus DSM 16401	2522572047	10539	D888DRAFT_3710	M.Gel16401III	II	m5C	CgcG	24.1	active	V.Gel16401III
Geopsychrobacter electrodiphilus DSM 16401	2522572047	10539	D888DRAFT_0648	M.Gel16401I	I	m6A	cyaAynnnnnncTc	100	active	Gel16401IP,S.Gel16401I
Geovibrio sp. L21 Ace-BES	2524614676	10530	K300DRAFT_1514	M.GspL21I	II	m6A	gATc	99	active
Geovibrio sp. L21 Ace-BES	2524614676	10530	K300DRAFT_1536	M.GspL21II	III	m6A	gaccA	99	active	GspL21IIP
Geovibrio sp. L21 Ace-BES	2524614676	10530	K300DRAFT_1203	M.GspL21ORFCP	II	m5C	GGCC	N/A	Not Detected	GspL21ORFCP
Geovibrio sp. L21 Ace-BES	2524614676	10530	K300DRAFT_1089	M.GspL21ORFDP	II	m4C	cCagk	21	(active)
Gillisia limnaea R-8282 DSM 15749	2506783053	10211	Gilli_2124	M.Gli15749I	II	m6A	cATg	99	active	Gli15749IP
Gillisia limnaea R-8282 DSM 15749	2506783053	10211	Gilli_0886	M.Gli15749II	III	m6A	gacAt	75	active	Gli15749IIP
Gillisia limnaea R-8282 DSM 15749	2506783053	10211	Gilli_2512	M.Gli15749ORFAP	I	m6A	agcAnnnnntTta	99	(active)	Gli15749ORFAP,S.Gli15749ORFAP
Gillisia limnaea R-8282 DSM 15749	2506783053	10211	Gilli_1442	M.Gli15749ORFFP	I	m6A	AggnnnnrTcg	99	(active)	S.Gli15749ORFFP
Gillisia limnaea R-8282 DSM 15749	2506783053	10211	Gilli_3427	M.Gli15749ORFBP	I	m6A	aAgnnnnnTaca	99	(active)	Gli15749ORFBP,S.Gli15749ORFBP
Gillisia sp. JM1	2524614680	9798	H033DRAFT_3198	M.GspJM1ORFDP	I	m6A	yAcnnnnngTag	17	(active)	GspJM1ORFDP,S.GspJM1ORFDP
Gillisia sp. JM1	2524614680	9798		M.GspJM1ORFMP	III	m6A	(Unknown)	N/A	possibly active
Gillisia sp. JM1	2524614680	9798	H033DRAFT_3370	M.GspJM1ORFJP	II	m5C	GGNCC	N/A	Not Detected	GspJM1ORFJP,V.GspJM1ORFJP
Gillisia sp. JM1	2524614680	9798	H033DRAFT_1695	GspJM1ORFNP	IIG	m6A	(Unknown)	N/A	possibly active
Gillisia sp. JM1	2524614680	9798	H033DRAFT_0408	M.GspJM1ORFEP	I	m6A	(Unknown)	N/A	possibly active	GspJM1ORFEP,S.GspJM1ORFEP
Gillisia sp. JM1	2524614680	9798	H033DRAFT_0088	M.GspJM1ORFGP	I	m6A	(Unknown)	N/A	possibly active	GspJM1ORFGP,S.GspJM1ORFGP
Gillisia sp. JM1	2524614680	9798	H033DRAFT_1473	GspJM1ORFAP	IIG	m6A	(Unknown)	N/A	possibly active
Gillisia sp. JM1	2524614680	9798	H033DRAFT_0790	M.GspJM1ORFBP	I	m6A	(Unknown)	N/A	possibly active	S.GspJM1ORFBP,GspJM1ORFBP
Gillisia sp. JM1	2524614680	9798	H033DRAFT_0067	GspJM1ORFQP	IIG*	m6A	(Unknown)	N/A	possibly active
Gillisia sp. JM1	2524614680	9798	H033DRAFT_1337	M.GspJM1ORFHP	I	m6A	(Unknown)	N/A	possibly active	GspJM1ORFHP,S.GspJM1ORFHP
Halomicrobium katesii DSM 19301	2516653073	9365	HalkaDRAFT_2089	M.Hka19301III	II	m4C	CtaG	49	active
Halomicrobium katesii DSM 19301	2516653073	9365	HalkaDRAFT_3013	M.Hka19301I	I	m6A	ggAynnnnnnTgg	98	active	Hka19301IP,S.Hka19301I
Halomicrobium katesii DSM 19301	2516653073	9365	HalkaDRAFT_3745	M.Hka19301II	II	m6A	cTcgAg	96	active
Halomicrobium katesii DSM 19301	2516653073	9365	HalkaDRAFT_2968	M.Hka19301IV	II	m4C	tCgcGa	46.3	active
Halomicrobium katesii DSM 19301	2516653073	9365	HalkaDRAFT_2666	M.Hka19301ORFGP	II	?	GTMKAC	N/A	Not Detected
Halomicrobium katesii DSM 19301	2516653073	9365	HalkaDRAFT_1940	M.Hka19301ORFJP	II	?	(Unknown)	N/A	Not Detected
Halomicrobium katesii DSM 19301	2516653073	9365	HalkaDRAFT_2108	Hka19301ORFHP	IIG*	m6A	gatcnAg	98	(active)
Halomicrobium katesii DSM 19301	2516653073	9365	HalkaDRAFT_3602	M.Hka19301ORFAP	II	m5C	(Unknown)	N/A	Not Detected
Halomicrobium katesii DSM 19301	2516653073	9365	HalkaDRAFT_3747	M.Hka19301ORFDP	II	?	(Unknown)	N/A	Not Detected
Halomicrobium katesii DSM 19301	2516653073	9365	HalkaDRAFT_2946	Hka19301ORFFP	IIG*	m6A	(Unknown)	N/A	Not Detected
Haloterrigena turkmenica DSM 5511	646311934	5745	Htur_2126	M.HtuI	II	m4C	CtaG	36	active
Haloterrigena turkmenica DSM 5511	646311934	5745	Htur_2419	M.HtuII	II	m6A	cAttc	99	active
Haloterrigena turkmenica DSM 5511	646311934	5745	Htur_5090	M.HtuORF5090P	II	m5C	(Unknown)	N/A	Not Detected
Hippea alviniae EP5-r	2523231012	10538	G415DRAFT_1594	M.Hal24586I	II	m4C	CcgG	91	active	Hal24586IP
Hippea alviniae EP5-r	2523231012	10538	G415DRAFT_0896	M.Hal24586II	III	m6A	ggAg	100	active	Hal24586IIP
Hippea sp.KM1	2540341241	10531	D891DRAFT_0203	M.HspKM1WII	II	m4C	CtaG	90	active	HspKM1WIIP
Hippea sp.KM1	2540341241	10531	D891DRAFT_0673	M.HspKM1WI	II	m6A	gATc	100	active	HspKM1WIP
Hippea sp.KM1	2540341241	10531	D891DRAFT_0675	M.HspKM1WORFEP	II	m6A	gTnAc	100	(active)
Hippea sp.KM1	2540341241	10531	D891DRAFT_0380	M.HspKM1WORFCP	I	m6A	ccAnnnnnTgg	100	(active)	HspKM1WORFCP,S.HspKM1WORFCP
Hippea sp.KM1	2540341241	10531	D891DRAFT_0426	M2.HspKM1WORFDP	III	m6A	(Unknown)	N/A	Not Detected	HspKM1WORFDP,M1.HspKM1WORFDP
Hippea sp.KM1	2540341241	10531	D891DRAFT_0428	M1.HspKM1WORFDP	III	m6A	ctAc	100	(active)	HspKM1WORFDP,M2.HspKM1WORFDP
Hirschia baltica ATCC 49814	644736375	5495	Hbal_0623	HbaII	IIG*	m6A	gcccAg	99.7	active
Hirschia baltica ATCC 49814	644736375	5495	Hbal_1635	M.HbaIII	III	m6A	cgcAgc	99.9	active	HbaIIIP
Hirschia baltica ATCC 49814	644736375	5495	Hbal_1066	M.HbaI	II	m6A	gAnTc	98.8	active
Hirschia baltica ATCC 49814	644736375	5495	Hbal_0935	M.HbaORF935P	II	m5C	GGCGCC	N/A	Not Detected
Hirschia baltica ATCC 49814	644736375	5495	Hbal_0991	M.HbaORF991P	II	?	GATC	N/A	Not Detected
Holophaga foetida DSM 6591	2509601028	8344	HolfoDRAFT_1850	M.Hfo6591I	II	m4C	GtaC	90	active
Holophaga foetida DSM 6591	2509601028	8344	HolfoDRAFT_2406	M.Hfo6591ORF458P	I	m6A	ggaAnnnnnnnTac	100	active	Hfo6591ORF458P,S.Hfo6591ORF458P
Holophaga foetida DSM 6591	2509601028	8344	HolfoDRAFT_3548	M.Hfo6591ORF1840P	II	m5C	(Unknown)	N/A	Not Detected
Holophaga foetida DSM 6591	2509601028	8344	HolfoDRAFT_1836	M.Hfo6591ORF247P(M.Hfo6591ORF247AP)	III	m6A	(Unknown)	N/A	possibly active
Holophaga foetida DSM 6591	2509601028	8344	HolfoDRAFT_0709	Hfo6591ORF3466P	IIG*	m6A	(Unknown)	N/A	possibly active
Holophaga foetida DSM 6591	2509601028	8344	HolfoDRAFT_2992	M.Hfo6591ORF2068P	II	m5C	RCCGGY	N/A	Not Detected
Holophaga foetida DSM 6591	2509601028	8344	HolfoDRAFT_1836	M.Hfo6591ORF247P(M.Hfo6591ORF247BP)	III	m6A	(Unknown)	N/A	possibly active
Holophaga foetida DSM 6591	2509601028	8344	HolfoDRAFT_1465	M.Hfo6591ORF1609P	II	?	(Unknown)	N/A	Not Detected
Holophaga foetida DSM 6591	2509601028	8344	HolfoDRAFT_3235	Hfo6591ORF3329P	IIG*	m6A	(Unknown)	N/A	possibly active
Holophaga foetida DSM 6591	2509601028	8344	HolfoDRAFT_1453	M.Hfo6591ORF1622P	III	m6A	(Unknown)	N/A	possibly active
Holophaga foetida DSM 6591	2509601028	8344	HolfoDRAFT_1508	M.Hfo6591ORF1569P	I	m6A	(Unknown)	N/A	possibly active	Hfo6591ORF1569P,S.Hfo6591ORF1569P
Hydrogenovibrio marinus DSM 11271	2571042915	10885	P166DRAFT_1895	M.Hma11271II	III	m6A	agyAtc	98.7	active	Hma11271IIP
Hydrogenovibrio marinus DSM 11271	2571042915	10885	P166DRAFT_1129	M.Hma11271I	I	m6A	aAcnnnnnnnTcca	98.5	active	Hma11271IP,S.Hma11271I
Joostella marina DSM 19592	2509276026	10212	JoomaDRAFT_0837	Jma19592II	IIG	m6A	grgcrAc	95	active
Joostella marina DSM 19592	2509276026	10212	JoomaDRAFT_1092	Jma19592I	IIG*	m6A	gtatnAc	98	active
Joostella marina DSM 19592	2509276026	10212	JoomaDRAFT_1427	M.Jma19592ORFDP	II	m5C	GGNCC	N/A	Not Detected
Joostella marina DSM 19592	2509276026	10212	JoomaDRAFT_1101	M.Jma19592ORFFP	I	m6A	(Unknown)	N/A	Not Detected	Jma19592ORFFP,S.Jma19592ORFFP
Joostella marina DSM 19592	2509276026	10212	JoomaDRAFT_3944	M.Jma19592ORFCP	II	m5C	(Unknown)	N/A	Not Detected	Jma19592ORFCP
Joostella marina DSM 19592	2509276026	10212	JoomaDRAFT_0008	M.Jma19592ORFAP	II	?	(Unknown)	N/A	Not Detected
Joostella marina DSM 19592	2509276026	10212	JoomaDRAFT_3974	Jma19592ORFBP	IIG	m6A	(Unknown)	N/A	Not Detected
Joostella marina DSM 19592	2509276026	10212	JoomaDRAFT_2965	M.Jma19592ORFHP	II	m5C	AGCT	N/A	Not Detected	C.Jma19592ORFHP
Kangiella aquimarina DSM 16071	2515154212	10213	B158DRAFT_0873	M.Kaq16071I	II	m6A	gATc	100	active
Kangiella aquimarina DSM 16071	2515154212	10213	B158DRAFT_1268	M.Kaq16071II	III	m4C	ggaCt	95	active	Kaq16071IIP
Kangiella aquimarina DSM 16071	2515154212	10213	B158DRAFT_1644	M.Kaq16071III	I	m6A	ggAnnnnncTta	100	active	Kaq16071IIIP,S.Kaq16071III
Kangiella aquimarina DSM 16071	2515154212	10213	B158DRAFT_0961	M.Kaq16071ORFDP	II	?	GAATTC	N/A	possibly active
Klebsiella sp. BRL6-2	2521172537	9799	G360DRAFT_4792	M.Ksp62I	II	m6A	gATc	99.4	active
Klebsiella sp. BRL6-2	2521172537	9799	G360DRAFT_2928	M.Ksp62ORFAP	II	m5C	GATC	N/A	Not Detected
Klebsiella sp. BRL6-2	2521172537	9799	G360DRAFT_0297	M.Ksp62ORFBP	II	m5C	(Unknown)	N/A	Not Detected
Klebsiella sp. BRL6-2	2521172537	9799	G360DRAFT_3208	M.Ksp62DcmP	II	m5C	CCWGG	N/A	Not Detected
Lachnobacterium bovis strain AE2004	2558860969	10913	CC91DRAFT_00636	M.Lbo2004I	II	m5C	GatC	N/A	active	Lbo2004IP
Lachnobacterium bovis strain AE2004	2558860969	10913	CC91DRAFT_02102	M.Lbo2004ORFCP	II	?	GATC	N/A	Not Detected
Lachnobacterium bovis strain AE2004	2558860969	10913	CC91DRAFT_01569	Lbo2004ORFFP	IIG*	m6A	(Unknown)	N/A	possibly active
Lachnobacterium bovis strain AE2004	2558860969	10913	CC91DRAFT_01559	Lbo2004ORFGP	IIG*	m6A	(Unknown)	N/A	possibly active
Lachnoclostridium phytofermentans KNHs212	2561511066	12078	BO10DRAFT_3865	M2.Lph212ORFDP	II	?	Cctgc	26.2	(active)	R2.Lph212ORFDP,R1.Lph212ORFDP,M1.Lph212ORFDP
Lachnoclostridium phytofermentans KNHs212	2561511066	12078	BO10DRAFT_3946	M.Lph212ORFEP	II	?	GATC	N/A	Not Detected
Lachnoclostridium phytofermentans KNHs212	2561511066	12078	BO10DRAFT_1259	M2.Lph212ORFAP	II	?	gCggb	11.8	(active)	Lph212ORFAP,M1.Lph212ORFAP,C.Lph212ORFAP
Lachnoclostridium phytofermentans KNHs212	2561511066	12078	BO10DRAFT_3866	M1.Lph212ORFDP	II	m5C	(Unknown)	N/A	Not Detected	R2.Lph212ORFDP,R1.Lph212ORFDP,M2.Lph212ORFDP
Lachnoclostridium phytofermentans KNHs212	2561511066	12078	BO10DRAFT_1241	M.Lph212ORFCP	II	m5C	GGCC	N/A	Not Detected
Lachnoclostridium phytofermentans KNHs212	2561511066	12078	BO10DRAFT_1242	M.Lph212ORFBP	II	?	(Unknown)	N/A	Not Detected
Lachnoclostridium phytofermentans KNHs212	2561511066	12078	BO10DRAFT_1260	M1.Lph212ORFAP	II	m5C	CCGC	N/A	Not Detected	Lph212ORFAP,M2.Lph212ORFAP,C.Lph212ORFAP
Lachnoclostridium phytofermentans KNHs2132	2561511147	12769	BO16DRAFT_0867	M2.Lph2132ORFBP	II	m5C	CCGC	N/A	Not Detected	Lph2132ORFBP,M1.Lph2132ORFBP
Lachnoclostridium phytofermentans KNHs2132	2561511147	12769	BO16DRAFT_3705	M.Lph2132ORFEP	II	?	GATC	N/A	Not Detected
Lachnoclostridium phytofermentans KNHs2132	2561511147	12769	BO16DRAFT_3484	M2.Lph2132ORFAP	II	m5C	(Unknown)	N/A	Not Detected	R1.Lph2132ORFAP,R2.Lph2132ORFAP,M1.Lph2132ORFAP
Lachnoclostridium phytofermentans KNHs2132	2561511147	12769	BO16DRAFT_0866	M1.Lph2132ORFBP	II	?	gCggb	13.6	(active)	Lph2132ORFBP,M2.Lph2132ORFBP
Lachnoclostridium phytofermentans KNHs2132	2561511147	12769	BO16DRAFT_0848	M.Lph2132ORFCP	II	m5C	GGCC	N/A	Not Detected
Lachnoclostridium phytofermentans KNHs2132	2561511147	12769	BO16DRAFT_0849	M.Lph2132ORFDP	II	?	(Unknown)	N/A	Not Detected
Lachnoclostridium phytofermentans KNHs2132	2561511147	12769	BO16DRAFT_3483	M1.Lph2132ORFAP	II	?	Cctgc	27.1	(active)	R1.Lph2132ORFAP,R2.Lph2132ORFAP,M2.Lph2132ORFAP
Lachnospiraceae bacterium AC2012	2561511219	12086	P155DRAFT_0497	M.Lba2012I	II	?	gATc	19.2	active
Lachnospiraceae bacterium AC2029	2561511233	10901	BO12DRAFT_0610	M.Lba2029II	II	m4C	CtaG	92.3	active	Lba2029IIP,C.Lba2029IIP
Lachnospiraceae bacterium AC2029	2561511233	10901	BO12DRAFT_0588	Lba2029III	IIG*	m6A	cyaaAng	99.1	active
Lachnospiraceae bacterium AC2029	2561511233	10901	BO12DRAFT_1777	M.Lba2029I	I	m6A	cgnnAynnnnnTcg	99.3	active	Lba2029IP,S.Lba2029I
Lachnospiraceae bacterium AC2029	2561511233	10901	BO12DRAFT_0062	M.Lba2029ORFHP	II	?	GATC	N/A	Not Detected
Lachnospiraceae bacterium AC2031	2558309034	12087	P158DRAFT_1452	M.Lba2031I	II	?	GatC	60.1	active	Lba2031IP,V.Lba2031IP
Lachnospiraceae bacterium AC2031	2558309034	12087	P158DRAFT_0049	M.Lba2031ORFAP	I	m6A	cyaAnnnnnncTc	99.6	(active)	Lba2031ORFAP,S2.Lba2031ORFAP,S1.Lba2031ORFAP
Lachnospiraceae bacterium AC2031	2558309034	12087	P158DRAFT_0063	M.Lba2031ORFBP	II	m6A	cTgaAg	99.6	(active)
Lachnospiraceae bacterium AC2031	2558309034	12087	P158DRAFT_0366	M.Lba2031ORFCP	II	?	GATC	N/A	possibly active
Lactobacillus brevis AG48	2540341249	10923	N772DRAFT_2540	M.LbrAG48I	I	m6A	ccAnnnnnntTga	97.1	active	LbrAG48IP,S.LbrAG48I
Lactobacillus plantarum AG30	2558860970	10926	CC93DRAFT_03004	M1.LplAG30I	II	m5C	CcTtc	20.6	active	M2.LplAG30I
Lactobacillus plantarum AG30	2558860970	10926	CC93DRAFT_03003	M2.LplAG30I	II	m5C	CcTtc	20.6	(active)	M1.LplAG30I
Leeuwenhoekiella sp. Hel_I_48	2558860148	12088	P162DRAFT_1299	Lsp48III	IIG*	m6A	agcAcc	93.2	active
Leeuwenhoekiella sp. Hel_I_48	2558860148	12088	P162DRAFT_2559	M.Lsp48I	II	?	CcwgG	N/A	active	Lsp48IP,V.Lsp48IP
Leeuwenhoekiella sp. Hel_I_48	2558860148	12088	P162DRAFT_3008	M.Lsp48II	II	m6A	cATg	96.1	active	Lsp48IIP
Leeuwenhoekiella sp. Hel_I_48	2558860148	12088	P162DRAFT_1934	M.Lsp48ORFAP	I	m6A	(Unknown)	N/A	possibly active	Lsp48ORFAP,S.Lsp48ORFAP
Leeuwenhoekiella sp. Hel_I_48	2558860148	12088	P162DRAFT_1272	M.Lsp48ORFCP	I	m6A	cgAnnnnnnTarg	98	(active)	Lsp48ORFCP,S.Lsp48ORFCP
Leeuwenhoekiella sp. Hel_I_48	2558860148	12088	P162DRAFT_2942	M.Lsp48ORFDP	I	m6A	aAcnnnnncTca	96.3	(active)	S.Lsp48ORFDP
Leptolyngbya sp. PCC 6406	2517572073	9346	LEP6406DRAFT_1179	M.Lsp6406V	II	m6A	TttaaA	40	active
Leptolyngbya sp. PCC 6406	2517572073	9346	LEP6406DRAFT_4666	M.Lsp6406II	II	m6A	cTgcAg	66	active	Lsp6406IIP
Leptolyngbya sp. PCC 6406	2517572073	9346	LEP6406DRAFT_0710	M.Lsp6406IV	II	m6A	gATc	64	active
Leptolyngbya sp. PCC 6406	2517572073	9346	LEP6406DRAFT_0050	M.Lsp6406I	II	m6A	TtcgaA	42	active	Lsp6406IP
Leptolyngbya sp. PCC 6406	2517572073	9346	LEP6406DRAFT_0506	M.Lsp6406III	II	m6A	gAcgTc	53	active	Lsp6406IIIP
Leptolyngbya sp. PCC 6406	2517572073	9346	LEP6406DRAFT_3550	Lsp6406VI	IIG	m6A	cragcAc	53	active
Leptolyngbya sp. PCC 6406	2517572073	9346	LEP6406DRAFT_5209	M.Lsp6406ORFBP	II	?	(Unknown)	N/A	Not Detected
Leptolyngbya sp. PCC 6406	2517572073	9346	LEP6406DRAFT_1561	Lsp6406ORFOP(Lsp6406ORFOAP)	IIG	m6A	(Unknown)	N/A	possibly active
Leptolyngbya sp. PCC 6406	2517572073	9346	LEP6406DRAFT_2706	M.Lsp6406ORFRP	II	m5C	CCCGGG	N/A	Not Detected	Lsp6406ORFRP
Leptolyngbya sp. PCC 6406	2517572073	9346	LEP6406DRAFT_0350	M.Lsp6406ORFKP	I	m6A	(Unknown)	N/A	possibly active	S.Lsp6406ORFKP,Lsp6406ORFKP
Leptolyngbya sp. PCC 6406	2517572073	9346	LEP6406DRAFT_0089	Lsp6406ORFIP(Lsp6406ORFIBP)	IIG	m6A	(Unknown)	N/A	possibly active
Leptolyngbya sp. PCC 6406	2517572073	9346	LEP6406DRAFT_2010	M.Lsp6406ORFTP(M.Lsp6406ORFTAP)	II	?	ACNNNNNCTCC	N/A	Not Detected	Lsp6406ORFTP
Leptolyngbya sp. PCC 6406	2517572073	9346	LEP6406DRAFT_1681	M.Lsp6406ORFQP	I	m6A	(Unknown)	N/A	possibly active	S.Lsp6406ORFQP,Lsp6406ORFQP
Leptolyngbya sp. PCC 6406	2517572073	9346	LEP6406DRAFT_3604	M.Lsp6406ORFEP	I	m6A	tccAnnnnncTc	67	(active)	Lsp6406ORFEP,S.Lsp6406ORFEP
Leptolyngbya sp. PCC 6406	2517572073	9346	LEP6406DRAFT_1561	Lsp6406ORFOP(Lsp6406ORFOCP)	IIG	m6A	(Unknown)	N/A	possibly active
Leptolyngbya sp. PCC 6406	2517572073	9346	LEP6406DRAFT_3459	M.Lsp6406ORFCP	II	m5C	RGGWCCY	N/A	Not Detected	Lsp6406ORFCP
Leptolyngbya sp. PCC 6406	2517572073	9346	LEP6406DRAFT_2010	M.Lsp6406ORFTP(M.Lsp6406ORFTBP)	II	?	ACNNNNNCTCC	N/A	Not Detected	Lsp6406ORFTP
Leptolyngbya sp. PCC 6406	2517572073	9346	LEP6406DRAFT_0902	M.Lsp6406ORFWP	II	m5C	GGCGCC	N/A	Not Detected	Lsp6406ORFWP
Leptolyngbya sp. PCC 6406	2517572073	9346	LEP6406DRAFT_4624	M.Lsp6406ORFA1P	II	?	CGATCG	N/A	Not Detected
Leptolyngbya sp. PCC 6406	2517572073	9346	LEP6406DRAFT_0532	Lsp6406ORFYP	IIG	m6A	(Unknown)	N/A	possibly active
Leptolyngbya sp. PCC 6406	2517572073	9346	LEP6406DRAFT_1364	M.Lsp6406ORFNP	I	m6A	caAynnnnnnnnTtgg	55	(active)	S.Lsp6406ORFNP,Lsp6406ORFNP
Leptolyngbya sp. PCC 6406	2517572073	9346	LEP6406DRAFT_0180	Lsp6406ORFJP	IIG	m6A	(Unknown)	N/A	possibly active
Leptolyngbya sp. PCC 6406	2517572073	9346	LEP6406DRAFT_1561	Lsp6406ORFOP(Lsp6406ORFOBP)	IIG	m6A	(Unknown)	N/A	possibly active
Leptolyngbya sp. PCC 6406	2517572073	9346	LEP6406DRAFT_1588	M.Lsp6406ORFPP	I	m6A	ccAgnnnnnngTc	67	(active)	S.Lsp6406ORFPP
Leptolyngbya sp. PCC 6406	2517572073	9346	LEP6406DRAFT_2438	M.Lsp6406ORFSP	I	m6A	cAgnnnnnncaTc	69	(active)	S.Lsp6406ORFSP,Lsp6406ORFSP
Leptolyngbya sp. PCC 6406	2517572073	9346	LEP6406DRAFT_0092	Lsp6406ORFIP(Lsp6406ORFIAP)	IIG	m6A	(Unknown)	N/A	possibly active
Leptolyngbya sp. PCC 6406	2517572073	9346	LEP6406DRAFT_3282	M.Lsp6406ORFAP	I	m6A	(Unknown)	N/A	possibly active	Lsp6406ORFAP,S.Lsp6406ORFAP
Maribacter sp. Hel_I _7	2558309035	12090	P178DRAFT_2545	MspI7II	IIG*	m6A	acgrAg	99.4	active	C.MspI7IIP
Maribacter sp. Hel_I _7	2558309035	12090	P178DRAFT_1363	M.MspI7I	II	m5C	GatC	38.9	active
Maribacter sp. Hel_I _7	2558309035	12090	P178DRAFT_0963	M.MspI7ORFBP	II	m5C	GGCC	N/A	Not Detected
Maribacter sp. Hel_I _7	2558309035	12090	P178DRAFT_2827	M.MspI7ORFCP	I	m6A	tatAnnnnnnngTdct	99.6	(active)	MspI7ORFCP,S.MspI7ORFCP
Maribacter sp. Hel_I _7	2558309035	12090	P178DRAFT_1407	M.MspI7ORFEP	I	m6A	cgaAnnnnnnnTaaa	99.3	(active)	MspI7ORFEP,S.MspI7ORFEP
Maribacter sp. Hel_I _7	2558309035	12090	P178DRAFT_2043	M.MspI7ORFFP	I	m6A	cAcnnnnnnnTcnnc	99.6	(active)	MspI7ORFFP,S.MspI7ORFFP
Maribacter sp. Hel_I _7	2558309035	12090	P178DRAFT_2236	MspI7ORFGP	IIG*	m6A	gcmgaAg	98.9	(active)
Marinithermus hydrothermalis DSM 14884	2504643006	6882	Marky_0034	M.Mhy14884I	II	m6A	cTcgAg	94.6	active
Marinithermus hydrothermalis DSM 14884	2504643006	6882	Marky_1117	M.Mhy14884ORF1117P	I	m6A	(Unknown)	N/A	Not Detected	Mhy14884ORF1117P
Mastigocladopsis repens PCC 10914	2517093042	9363	Mas10914DRAFT_5234	M.Mre10914I	II	m6A	gATc	71	active
Mastigocladopsis repens PCC 10914	2517093042	9363	Mas10914DRAFT_2273	M.Mre10914ORFHP	II	m5C	GGNCC	N/A	Not Detected	Mre10914ORFHP
Mastigocladopsis repens PCC 10914	2517093042	9363	Mas10914DRAFT_5906	M.Mre10914ORFCP	II	m5C	YGGCCR	N/A	Not Detected
Mastigocladopsis repens PCC 10914	2517093042	9363	Mas10914DRAFT_4286	M.Mre10914ORFEP	II	m5C	GCTNAGC	N/A	Not Detected	Mre10914ORFEP
Mastigocladopsis repens PCC 10914	2517093042	9363	Mas10914DRAFT_5552	M.Mre10914ORFAP	II	?	(Unknown)	N/A	Not Detected
Mastigocladopsis repens PCC 10914	2517093042	9363	Mas10914DRAFT_2136	M.Mre10914ORFIP	II	m5C	GGCC	N/A	Not Detected
Mastigocladopsis repens PCC 10914	2517093042	9363	Mas10914DRAFT_2310	M.Mre10914ORFPP	II	?	(Unknown)	N/A	Not Detected
Mastigocladopsis repens PCC 10914	2517093042	9363	Mas10914DRAFT_0526	M.Mre10914ORFKP	II	m5C	CGATCG	N/A	Not Detected
Mastigocladopsis repens PCC 10914	2517093042	9363	Mas10914DRAFT_2797	M.Mre10914ORFGP	II	m5C	RCCGGY	N/A	Not Detected
Mastigocladopsis repens PCC 10914	2517093042	9363	Mas10914DRAFT_5733	M.Mre10914ORFBP	II	?	(Unknown)	N/A	Not Detected
Mastigocladopsis repens PCC 10914	2517093042	9363	Mas10914DRAFT_0820	M.Mre10914ORFJP	II	m4C	saGCts	20	(active)
Mastigocladopsis repens PCC 10914	2517093042	9363	Mas10914DRAFT_5338	M.Mre10914ORFMP	I	m6A	(Unknown)	N/A	Not Detected	Mre10914ORFMP,S.Mre10914ORFMP
Mastigocladopsis repens PCC 10914	2517093042	9363	Mas10914DRAFT_5475	M.Mre10914ORFNP	II	m5C	GGYRCC	N/A	Not Detected	Mre10914ORFNP
Mastigocladopsis repens PCC 10914	2517093042	9363	Mas10914DRAFT_4163	M.Mre10914ORFFP	II	m5C	TGCGCA	N/A	Not Detected	Mre10914ORFFP
Meiothermus chliarophilus DSM 9957	2510065032	10892	MeichDRAFT_0814	M.Mch9957IV	II	m6A	cTcgAg	94.1	active
Meiothermus chliarophilus DSM 9957	2510065032	10892	MeichDRAFT_4543	M.Mch9957III	I	m6A	cgAnnnnnncTcc	97.8	active	Mch9957IIIP,S.Mch9957III
Meiothermus chliarophilus DSM 9957	2510065032	10892	MeichDRAFT_2764	M.Mch9957II	II	m6A	TtaA	95.8	active
Meiothermus chliarophilus DSM 9957	2510065032	10892	MeichDRAFT_2231	M.Mch9957I	II	m6A	aATt	89.2	active
Meiothermus chliarophilus DSM 9957	2510065032	10892	MeichDRAFT_2367	M.Mch9957ORFEP	II	m4C	ssaGCtss	26.5	(active)
Meiothermus chliarophilus DSM 9957	2510065032	10892	MeichDRAFT_3264	Mch9957ORFAP	IIG	m4C	ggcgCtg	82.3	(active)
Meiothermus chliarophilus DSM 9957	2510065032	10892	MeichDRAFT_3211	M.Mch9957ORFBP	II	?	gcCGgc	16.4	(active)
Meiothermus chliarophilus DSM 9957	2510065032	10892	MeichDRAFT_4431	M.Mch9957ORFHP	II	m4C	gGgcCc	38.8	(active)
Meiothermus ruber DSM 1279	646564545	141	Mrub_2398	M.Mru1279V	II	m4C	rGatCy	92.1	active	Mru1279VP
Meiothermus ruber DSM 1279	646564545	141	Mrub_2385	M.Mru1279II	II	m6A	cTcgAg	99.5	active
Meiothermus ruber DSM 1279	646564545	141	Mrub_1464	M.Mru1279VII	II	m6A	gATc	80.7	active
Meiothermus ruber DSM 1279	646564545	141	Mrub_1513	M.Mru1279VI	II	m6A	TtaA	99.9	active
Meiothermus ruber DSM 1279	646564545	141	Mrub_2453	M.Mru1279I	I	m6A	ggcAnnnnnnTgg	99.8	active	S.Mru1279I,Mru1279IP
Meiothermus ruber DSM 1279	646564545	141	Mrub_0831	M.Mru1279III	II	m6A	aATt	99	active
Meiothermus ruber DSM 1279	646564545	141	Mrub_2576	M.Mru1279IV	II	m4C	caGCtg	98.5	active
Meiothermus ruber DSM 1279	646564545	141	Mrub_2712	M.Mru1279ORF2712P	II	m5C	GGWCC	N/A	Not Detected	Mru1279ORF2712P
Meiothermus ruber DSM 1279	646564545	141	Mrub_1239	Mru1279ORF1239P	IIG*	m6A	(Unknown)	N/A	possibly active
Meiothermus ruber DSM 1279	646564545	141	Mrub_0580	M.Mru1279ORF580P	III	m6A	(Unknown)	N/A	possibly active	Mru1279ORF580P
Meiothermus ruber DSM 1279	646564545	141	Mrub_0441	Mru1279ORF441P	IIG*	m6A	(Unknown)	N/A	possibly active
Meiothermus silvanus DSM 9946	646564546	6045	Mesil_1840	M.Msi9946I	II	m6A	TtaA	95	active
Meiothermus silvanus DSM 9946	646564546	6045	Mesil_3351	Msi9946ORF3351P	IIG*	m6A	(Unknown)	N/A	possibly active
Meiothermus silvanus DSM 9946	646564546	6045	Mesil_3646	Msi9946ORF3646P	IIG*	m6A	(Unknown)	N/A	possibly active
Meiothermus silvanus DSM 9946	646564546	6045	Mesil_0571	M.Msi9946ORF571P	II	m4C	tcGwCga	27	(active)
Meiothermus silvanus DSM 9946	646564546	6045	Mesil_0567	M.Msi9946ORF567P	III	m6A	(Unknown)	N/A	possibly active	Msi9946ORF567P
Meiothermus silvanus DSM 9946	646564546	6045	Mesil_3649	M.Msi9946ORF3649P	II	?	(Unknown)	N/A	Not Detected
Methanocaldococcus jannaschii DSM 2661	638154505	1713	MJ0985	M.MjaI	II	m4C	CtaG	75.2	active	MjaI
Methanocaldococcus jannaschii DSM 2661	638154505	1713	MJ1327an	M.MjaIV	II	m6A	gTnnAc	N/A	active	MjaIV
Methanocaldococcus jannaschii DSM 2661	638154505	1713	MJ0598	M.MjaIII	II	m6A	gATc	99.6	active	MjaIII
Methanocaldococcus jannaschii DSM 2661	638154505	1713	MJ1498	M.MjaV	II	m4C	GtaC	81.4	active	MjaV,C.MjaVP
Methanocaldococcus jannaschii DSM 2661	638154505	1713	MJ1448	M.MjaII	II	m5C	GgncC	71.7	active	MjaII
Methanocaldococcus jannaschii DSM 2661	638154505	1713	MJECS02	MjaORFECS2P	IIG	m6A	ccAtc	99.8	(active)
Methanocaldococcus jannaschii DSM 2661	638154505	1713	MJ1220	M.MjaORF1220P	I	m6A	(Unknown)	N/A	possibly active	MjaORF1220P,S.MjaORF1220P
Methanocaldococcus jannaschii DSM 2661	638154505	1713	MJ1209m	M.MjaVI	II	m4C	CCGG	N/A	Not Detected	MjaVIP
Methanocaldococcus jannaschii DSM 2661	638154505	1713	MJECL42	M.MjaORFCL42P	I	m6A	ccAnnnnngTr	N/A	(active)	MjaORFCL42P,S.MjaORFCL42P
Methanocaldococcus jannaschii DSM 2661	638154505	1713	MJ0563	M.MjaORF563P	II	m5C	(Unknown)	N/A	Not Detected
Methanocaldococcus jannaschii DSM 2661	638154505	1713	MJ0132n	M.MjaORF132P	I	m6A	(Unknown)	N/A	possibly active	MjaORF132P,S.MjaORF132P
Methanocaldococcus jannaschii DSM 2661	638154505	1713	MJ1200	M.MjaORF1200P	II	m5C	(Unknown)	N/A	Not Detected	MjaORF1200P
Methanocorpusculum labreanum Z	640069317	4702	Mlab_1201	M.MlaZII	II	m4C	GtaC	66.2	active
Methanocorpusculum labreanum Z	640069317	4702	Mlab_0841	M.MlaZI	I	m6A	AccnnnnnnrTga	26.5	active	S.MlaZI,MlaZIP
Methanocorpusculum labreanum Z	640069317	4702	Mlab_1183	M.MlaZORF1183P	II	m4C	gGcgCc	62.6	(active)
Methanocorpusculum labreanum Z	640069317	4702	Mlab_1201	M.MlaZORF1201P	III	m6A	cTsAg	99.8	(active)	MlaZORF1201P
Methanocorpusculum labreanum Z	640069317	4702	Mlab_1681	M.MlaZORF1681P	II	m5C	tcCGga	64.6	(active)
Methanohalophilus mahii DSM 5219	646564550	969	Mmah_1042	M1.Mma5219I	I	m4C	tCynnnnnnTcg	99.9	active	S.Mma5219I,M2.Mma5219I,Mma5219IP
Methanohalophilus mahii DSM 5219	646564550	969	Mmah_1239	M.Mma5219II	II	m4C	aGCt	96.2	active
Methanohalophilus mahii DSM 5219	646564550	969	Mmah_1043	M2.Mma5219I	I	m4C	tCynnnnnnTcg	99.9	(active)	S.Mma5219I,M1.Mma5219I,Mma5219IP
Methanospirillum hungatei JF-1	637000164	4278	Mhun_1945	M.MhuIII	II	m6A	gATc	99.5	active
Methanospirillum hungatei JF-1	637000164	4278	Mhun_0884	M.MhuI	II	m4C	CtnaG	96.3	active
Methanospirillum hungatei JF-1	637000164	4278	Mhun_3051	M.MhuII	II	m4C	GtaC	83.6	active
Methanospirillum hungatei JF-1	637000164	4278	Mhun_2937	M.MhuIV	II	m4C	aGCt	90.4	active
Methanospirillum hungatei JF-1	637000164	4278	Mhun_1912	M.MhuORF1909P(M.MhuORF1909BP)	I	m6A	(Unknown)	N/A	Not Detected
Methanospirillum hungatei JF-1	637000164	4278	Mhun_1753	M.MhuORF1753P	II	?	(Unknown)	N/A	Not Detected
Methanospirillum hungatei JF-1	637000164	4278	Mhun_1904	MhuORF1895P(MhuORF1895BP)	IIG*	m6A	(Unknown)	N/A	Not Detected
Methanospirillum hungatei JF-1	637000164	4278	Mhun_1909	M.MhuORF1909P(M.MhuORF1909AP)	I	m6A	(Unknown)	N/A	Not Detected
Methanospirillum hungatei JF-1	637000164	4278	Mhun_2789	M.MhuORF2789P	I	m6A	(Unknown)	N/A	Not Detected	MhuORF2789P,S.MhuORF2789AP,S.MhuORF2789BP
Methanospirillum hungatei JF-1	637000164	4278	Mhun_1081	MhuORF1081P	IIG*	m6A	gcyygAt	96.3	(active)
Methanospirillum hungatei JF-1	637000164	4278	Mhun_2537	M.MhuORF2537P	II	m4C	CCCGGG	N/A	Not Detected	MhuORF2537P
Methanospirillum hungatei JF-1	637000164	4278	Mhun_1895	MhuORF1895P(MhuORF1895AP)	IIG*	m6A	(Unknown)	N/A	Not Detected
Methanospirillum hungatei JF-1	637000164	4278	Mhun_1665	M.MhuORF1665P	I	m6A	(Unknown)	N/A	Not Detected	MhuORF1665P,S.MhuORF1665P
Methylobacter tundripaludum 21/22	2563366535	12809	T451DRAFT_1253	M.Mtu2122I	I	m6A	acAynnnnnnnTtgg	100	active	Mtu2122IP,S.Mtu2122I
Methylobacter tundripaludum 21/22	2563366535	12809	T451DRAFT_1356	M.Mtu2122ORFDP	II	?	(Unknown)	N/A	Not Detected
Methylobacter tundripaludum 21/22	2563366535	12809	T451DRAFT_4065	M.Mtu2122ORFBP	III	m6A	gggAg	98.7	(active)	Mtu2122ORFBP
Methylobacter tundripaludum 21/22	2563366535	12809	T451DRAFT_0730	M.Mtu2122ORFAP	II	m5C	(Unknown)	N/A	Not Detected
Methylobacter tundripaludum 21/22	2563366535	12809	T451DRAFT_1705	M.Mtu2122ORFEP	III	m6A	(Unknown)	N/A	Not Detected	Mtu2122ORFEP
Methylobacter tundripaludum 21/22	2563366535	12809	T451DRAFT_2120	M.Mtu2122ORFGP	II	m5C	GGCC	N/A	Not Detected
Methylobacter tundripaludum 21/22	2563366535	12809	T451DRAFT_2258	M.Mtu2122ORFFP	II	?	(Unknown)	N/A	Not Detected
Methylobacterium extorquens AM1	644736386	5463	MexAM1_META1p3393	M.MexAMI	II	m6A	gAnTc	57	active
Methylobacterium extorquens AM1	644736386	5463	MexAM1_META1p2809	M.MexAMORF2809P	II	?	(Unknown)	N/A	Not Detected
Methylobacterium extorquens AM1	644736386	5463	MexAM1_META1p4233	M.MexAMORF4233P	II	?	GATC	N/A	Not Detected
Methylobacterium extorquens AM1	644736386	5463	MexAM1_META2p0576	M.MexAMORF576P	II	m5C	(Unknown)	N/A	Not Detected
Methylobacterium extorquens AM1	644736386	5463	MexAM1_META1p3973	M.MexAMORF3973P	II	m5C	(Unknown)	N/A	Not Detected
Methylobacterium extorquens AM1	644736386	5463	MexAM1_META2p0771	M.MexAMORF771P	II	m5C	(Unknown)	N/A	Not Detected
Methylobacterium extorquens AM1	644736386	5463	MexAM1_META2p0852	M.MexAMORF852P	II	?	CTCGAG	N/A	Not Detected
Methylobacterium extorquens AM1	644736386	5463	MexAM1_META1p1918	M.MexAMORF1918P	II	?	TGGCCA	N/A	Not Detected
Methylobacterium extorquens AM1	644736386	5463	MexAM1_META2p0767	M.MexAMORF767P	II	m5C	ACCGGT	N/A	Not Detected
Methylobacterium extorquens AM1	644736386	5463		M.MexAMORFAP	II	m5C	ACCGGT	N/A	Not Detected
Methylobacterium extorquens AM1	644736386	5463	MexAM1_META2p1192	MexAMORF1192P	IIG*	m6A	gcagAyc	97	(active)
Methylobacterium extorquens AM1	644736386	5463	MexAM1_META2p0980	M.MexAMORF980P	II	m5C	CCCGGG	N/A	Not Detected
Methylobacterium extorquens AM1	644736386	5463	MexAM1_META2p0039	M.MexAMORF39P	II	m5C	GGCC	N/A	Not Detected
Methylobacterium extorquens AM1	644736386	5463	MexAM1_META2p0396	M.MexAMORF396P	II	?	CAGCTG	N/A	Not Detected
Methylobacterium extorquens AM1	644736386	5463	MexAM1_META1p3758	M.MexAMORF3758P	II	?	TGGCCA	N/A	Not Detected
Methylobacterium sp. 10	2546825546	10869	K368DRAFT_2643	M.Msp10I	II	m6A	gAnTc	53.6	active
Methylobacterium sp. 10	2546825546	10869	K368DRAFT_4054	M.Msp10ORFBP	II	?	GATC	N/A	Not Detected
Methylobacterium sp. 10	2546825546	10869	K368DRAFT_3164	M.Msp10ORFEP	II	m5C	(Unknown)	N/A	Not Detected
Methylobacterium sp. 10	2546825546	10869	K368DRAFT_4635	M.Msp10II	I	m6A	gtAnnnnnnTac	80.6	(active)	Msp10ORFAP,S.Msp10ORFAP
Methylobacterium sp. 10	2546825546	10869	K368DRAFT_0662	Msp10ORFGP	IIG	m6A	(Unknown)	N/A	Not Detected
Methylobacterium sp. EUR3 AL-11	2546826724	10915	K411DRAFT_6639	M.MspAL11I	II	m6A	gAnTc	69.8	active
Methylobacterium sp. EUR3 AL-11	2546826724	10915	K411DRAFT_1741	M.MspAL11ORFAP	II	?	CCCGGG	N/A	Not Detected
Methylobacterium sp. EUR3 AL-11	2546826724	10915	K411DRAFT_1215	M.MspAL11ORFEP	II	m5C	GATC	N/A	Not Detected
Methylocystis sp. LW5	2563366505	13148	K243DRAFT_1849	M.MspLW5I	II	m4C	GtaC	90.7	active
Methylocystis sp. LW5	2563366505	13148	K243DRAFT_2783	M.MspLW5II	II	m6A	gAnTc	99.4	active
Methylocystis sp. LW5	2563366505	13148	K243DRAFT_1702	M.MspLW5III	II	m4C	CtcgaG	45.7	active
Methylocystis sp. LW5	2563366505	13148	K243DRAFT_2671	MspLW5ORFFP	IIG*	m6A	(Unknown)	N/A	possibly active
Methylocystis sp. LW5	2563366505	13148	K243DRAFT_2944	M.MspLW5ORFCP	II	?	GATC	N/A	Not Detected
Methylocystis sp. LW5	2563366505	13148	K243DRAFT_2283	MspLW5ORFHP	IIG	m6A	acrgAc	99.3	(active)
Methylocystis sp. LW5	2563366505	13148	K243DRAFT_2883	M.MspLW5ORFDP	II	?	(Unknown)	N/A	Not Detected
Methylocystis sp. LW5	2563366505	13148	K243DRAFT_2615	M.MspLW5ORFGP	II	m5C	(Unknown)	N/A	Not Detected	V.MspLW5ORFGP
Methylocystis sp. LW5	2563366505	13148	K243DRAFT_3628	M.MspLW5ORFAP	II	m5C	GGCGCC	N/A	Not Detected	V.MspLW5ORFAP
Methylocystis sp. LW5	2563366505	13148	K243DRAFT_1736	M1.MspLW5ORFKP	II	?	(Unknown)	N/A	Not Detected	M2.MspLW5ORFKP
Methylocystis sp. LW5	2563366505	13148	K243DRAFT_1916	M.MspLW5ORFIP	II	?	GATC	N/A	Not Detected
Methylocystis sp. LW5	2563366505	13148	K243DRAFT_1738	M2.MspLW5ORFKP	II	?	(Unknown)	N/A	Not Detected	M1.MspLW5ORFKP
Methylocystis sp. LW5	2563366505	13148	K243DRAFT_3326	M.MspLW5ORFBP	II	?	(Unknown)	N/A	Not Detected
Methylohalobius crimeensis 10Ki	2524614657	10532	H035DRAFT_1890	Mcr10I	IIG	m6A	gaAgnnnnncTc	100	active
Methylohalobius crimeensis 10Ki	2524614657	10532	H035DRAFT_2383	M.Mcr10ORFCP	II	?	(Unknown)	N/A	Not Detected
Methylohalobius crimeensis 10Ki	2524614657	10532	H035DRAFT_0395	M.Mcr10ORFEP	I	m6A	cAgnnnnnncTgc	100	(active)	Mcr10ORFEP,S.Mcr10ORFEP
Methylohalobius crimeensis 10Ki	2524614657	10532	H035DRAFT_2696	M.Mcr10ORFBP	II	?	(Unknown)	N/A	Not Detected
Methylohalobius crimeensis 10Ki	2524614657	10532	H035DRAFT_3187	M.Mcr10ORFAP	I	m6A	ggcAnnnnnnTcc	100	(active)	Mcr10ORFAP,S.Mcr10ORFAP
Methylophilaceae bacterium 11	2512564015	9362	Meth11DRAFT_1370	Mba11I	IIG*	m6A	aggcgA	96	active
Methylophilaceae bacterium 11	2512564015	9362	Meth11DRAFT_1998	M.Mba11ORFAP	II	m5C	CCWGG	N/A	Not Detected	Mba11ORFAP,V.Mba11ORFAP
Methylophilus sp. 1	2517093014	9367	B593DRAFT_1107	M.Msp1I	I	m6A	ccaAnnnnnnTtg	100	active	S.Msp1I,Msp1IP
Methylophilus sp. 1	2517093014	9367	B593DRAFT_1050	M.Msp1II	II	?	CctgG		(active)
Methylophilus sp. 1	2517093014	9367	B593DRAFT_1058	M.Msp1ORFCP	II	m5C	(Unknown)	N/A	Not Detected	V.Msp1ORFCP,Msp1ORFCP
Methylophilus sp. 42	2516493012	9366	Met42DRAFT_0171	M.Msp42I	I	m6A	ccaAnnnnnnTtg	95	active	Msp42IP,S.Msp42I
Methylophilus sp. 42	2516493012	9366	Met42DRAFT_0114	M.Msp42II	II	?	CctgG		(active)
Methylophilus sp. 42	2516493012	9366	Met42DRAFT_0122	M.Msp42ORFAP	II	m5C	(Unknown)	N/A	Not Detected	Msp42ORFAP,V.Msp42ORFAP
Methylophilus sp. 5	2516143014	9377	Meth5DRAFT_1200	M.Msp5I	I	m6A	ccAynnnncTt	38	active	Msp5IP,S.Msp5I
Methylophilus sp. 5	2516143014	9377	Meth5DRAFT_1393	M.Msp5ORFBP	II	m5C	CCWGG	N/A	Not Detected
Microbacterium sp. KROCY2	2540341240	10874	K418DRAFT_1509	M.MspCY2I	III	m4C	agcgCc	92	active	MspCY2I
Mycoplasma bovis PG45 clone MU clone A2	649633071	6458	MBOVPG45_0365	M.Mbo45II	II	m4C	CtaG	78.2	active	Mbo45IIP
Mycoplasma bovis PG45 clone MU clone A2	649633071	6458	MBOVPG45_0722	M1.Mbo45IV	II	m6A	gcATc	99.7	active	M2.Mbo45IV,Mbo45IVP
Mycoplasma bovis PG45 clone MU clone A2	649633071	6458	MBOVPG45_0561	M.Mbo45I	II	m6A	gATc	99.7	active	Mbo45IP
Mycoplasma bovis PG45 clone MU clone A2	649633071	6458	MBOVPG45_0766	M.Mbo45III	II	m6A	gAnTc	N/A	active	Mbo45IIIP
Mycoplasma bovis PG45 clone MU clone A2	649633071	6458	MBOVPG45_0168	M2.Mbo45ORF167P	III	m6A	(Unknown)	N/A	possibly active	M1.Mbo45ORF167P,M3.Mbo45ORF167P,Mbo45ORF167P
Mycoplasma bovis PG45 clone MU clone A2	649633071	6458	MBOVPG45_0237	M.Mbo45ORF237P	I	m6A	(Unknown)	N/A	possibly active	S2.Mbo45ORF237P,Mbo45ORF237P,S1.Mbo45ORF237P
Mycoplasma bovis PG45 clone MU clone A2	649633071	6458	MBOVPG45_0723	M2.Mbo45IV	II	m6A	gcATc	99.7	(active)	M1.Mbo45IV,Mbo45IVP
Mycoplasma bovis PG45 clone MU clone A2	649633071	6458	MBOVPG45_0744	M1.Mbo45ORF743P	III	m6A	(Unknown)	N/A	possibly active	M2.Mbo45ORF743P
Mycoplasma bovis PG45 clone MU clone A2	649633071	6458	MBOVPG45_0167	M1.Mbo45ORF167P	III	m6A	(Unknown)	N/A	possibly active	M2.Mbo45ORF167P,M3.Mbo45ORF167P,Mbo45ORF167P
Mycoplasma bovis PG45 clone MU clone A2	649633071	6458	MBOVPG45_0618	M.Mbo45ORF618P	I	m6A	(Unknown)	N/A	possibly active	Mbo45ORF618P,S2.Mbo45ORF618P,S1.Mbo45ORF618P
Mycoplasma bovis PG45 clone MU clone A2	649633071	6458	MBOVPG45_0467	M.Mbo45ORF467P	II	m5C	GCNGC	N/A	Not Detected	Mbo45ORF467P
Mycoplasma bovis PG45 clone MU clone A2	649633071	6458	MBOVPG45_0743	M2.Mbo45ORF743P	III	m6A	(Unknown)	N/A	possibly active	M1.Mbo45ORF743P
Mycoplasma bovis PG45 clone MU clone A2	649633071	6458	MBOVPG45_0169	M3.Mbo45ORF167P	III	m6A	(Unknown)	N/A	possibly active	M1.Mbo45ORF167P,M2.Mbo45ORF167P,Mbo45ORF167P
Mycoplasma bovis PG45 clone MU clone A2	649633071	6458	MBOVPG45_0663	M.Mbo45ORF663P	II	m5C	RCATGY	N/A	Not Detected
Neisseria gonorrhoeae FA 1090	637000188	1851	NGO0404	M.NgoAV	I	m6A	gcAnnnnnnnnTgc	99.8	active	NgoAV,S1.NgoAV,S2.NgoAVP
Neisseria gonorrhoeae FA 1090	637000188	1851	NGO0676	M.NgoAXV	II	m5C	gGnnCc	35.4	active	NgoAXVP
Neisseria gonorrhoeae FA 1090	637000188	1851	NGO0702	M.NgoAXVII	I	m6A	gAgnnnnntac	99.5	active	NgoAXVIIP,S.NgoAXVII
Neisseria gonorrhoeae FA 1090	637000188	1851	NGO1894	M2.NgoAXVIP	II	m6A	ggtGA	N/A	active	NgoAXVIP,M1.NgoAXVI
Neisseria gonorrhoeae FA 1090	637000188	1851	NGO1795	M.NgoAII	II	m5C	gGCc	N/A	active	NgoAII
Neisseria gonorrhoeae FA 1090	637000188	1851	NGO1991	M.NgoAI	II	m5C	rgCGcy	N/A	active	NgoAI
Neisseria gonorrhoeae FA 1090	637000188	1851	NGO1209	M.NgoAIII	II	m5C	cCgcGg	97	active	NgoAIII
Neisseria gonorrhoeae FA 1090	637000188	1851	NGO0545	M.NgoAX	III	m6A	ccAcc	99.8	active	NgoAX
Neisseria gonorrhoeae FA 1090	637000188	1851		M.NgoAORF1773aP	II	?	CATG	N/A	Not Detected
Neisseria gonorrhoeae FA 1090	637000188	1851	NGO1893	M1.NgoAXVI	II	m6A	ggtGA	N/A	(active)	NgoAXVIP,M2.NgoAXVIP
Neisseria gonorrhoeae FA 1090	637000188	1851	NGO0365	M.NgoAVII	II	m5C	GCCGC	N/A	Not Detected	NgoAVII,H.NgoAVII
Neisseria gonorrhoeae FA 1090	637000188	1851	NGO0356	NgoAVIII	IIG	m6A	GACNNNNNTGA	N/A	Not Detected	S.NgoAVIII
Neisseria gonorrhoeae FA 1090	637000188	1851	NGO0302	M.NgoAXIIIP	II	?	(Unknown)	N/A	Not Detected	V.NgoAXIII,NgoAXIIIP
Neisseria gonorrhoeae FA 1090	637000188	1851		M.NgoAXIVP	II	m5C	CCGG	N/A	Not Detected	V.NgoAXIV,NgoAXIVP
Neisseria gonorrhoeae FA 1090	637000188	1851	NGO0873	M.NgoAIV	II	m5C	gCcgGc	N/A	active	NgoAIV
Neisseria gonorrhoeae FA 1090	637000188	1851	NGO0641	M.NgoAXII	III	m6A	AGAAA	N/A	Not Detected	NgoAXIIP
Neisseria gonorrhoeae FA 1090	637000188	1851	NGO0008	M.NgoAXIP	II	?	GATC	N/A	Not Detected
Neisseria gonorrhoeae FA 1090	637000188	1851	NGO0404	M.NgoAV-1	I	m6A	(Unknown)	N/A	Not Detected	NgoAV-1
Neisseria meningitidis serogroup C FAM18	639633045	4407	NMC1992	M.Nme18II	II	m5C	cCGg	N/A	active	V.Nme18IIP,Nme18IIP
Neisseria meningitidis serogroup C FAM18	639633045	4407	NMC0679	M.Nme18VI	II	m5C	rCcgGy	N/A	active	V.Nme18VIP,Nme18VIP
Neisseria meningitidis serogroup C FAM18	639633045	4407	NMC1310	M.Nme18I	III	m6A	acAcc	99.9	active	Nme18IP
Neisseria meningitidis serogroup C FAM18	639633045	4407	NMC0771	M.Nme18III	II	m5C	cCaGa	87.2	active	Nme18IIIP
Neisseria meningitidis serogroup C FAM18	639633045	4407	NMC0295	M.Nme18IV	II	m5C	cCTtc	100	active	Nme18IVP
Neisseria meningitidis serogroup C FAM18	639633045	4407	NMC1520	M.Nme18V	II	m5C	gCgcGc	98.6	active	Nme18VP
Neisseria meningitidis serogroup C FAM18	639633045	4407	NMC0327	M1.Nme18ORF327P	II	?	GATC	N/A	possibly active	M2.Nme18ORF327P
Neisseria meningitidis serogroup C FAM18	639633045	4407	NMC0202	M.Nme18ORF202P	II	?	CATG	N/A	possibly active
Neisseria meningitidis serogroup C FAM18	639633045	4407	NMC1194	M.Nme18ORF1194P	III	m6A	(Unknown)	N/A	Not Detected	Nme18ORF1194P
Neisseria meningitidis serogroup C FAM18	639633045	4407	NMC1180	M.Nme18ORF1180P	II	m5C	GGNNCC	N/A	Not Detected	Nme18ORF1180P
Neisseria meningitidis serogroup C FAM18	639633045	4407	NMC0061	M.Nme18ORF61P	II	?	GGTGA	N/A	possibly active
Neisseria meningitidis serogroup C FAM18	639633045	4407	NMC1158	M.Nme18ORF1158P	I	m6A	(Unknown)	N/A	Not Detected
Neisseria meningitidis serogroup C FAM18	639633045	4407	NMC0060	M.Nme18ORF60P	II	m5C	GGTGA	N/A	Not Detected
Neisseria meningitidis serogroup C FAM18	639633045	4407	NMC0328	M2.Nme18ORF327P	II	?	GATC	N/A	possibly active	M1.Nme18ORF327P
Niabella soli DSM 19437	2506783006	10391	Niaso_3569	M.NsoJS138II	II	m6A	gAtaTc	47.3	active	NsoJS138IIP
Niabella soli DSM 19437	2506783006	10391	Niaso_3257	M.NsoJS138I	II	m4C	caGCtg	50.8	active	NsoJS138IP
Niabella soli DSM 19437	2506783006	10391	Niaso_1226	M.NsoJS138ORF3348P	II	m5C	AGCT	N/A	Not Detected
Nitratifractor salsuginis DSM 16511	649633076	6626	Nitsa_1376	M.NsaI	II	m6A	cATg	100	active
Nitratifractor salsuginis DSM 16511	649633076	6626	Nitsa_1299	M.NsaORF1299P	I	m6A	(Unknown)	N/A	Not Detected	S.NsaORF1299P,NsaORF1299P
Nitratifractor salsuginis DSM 16511	649633076	6626	Nitsa_1817	M.NsaORF1817P	II	?	(Unknown)	N/A	Not Detected
Nitratifractor salsuginis DSM 16511	649633076	6626	Nitsa_0127	NsaORF127P	IIG	m6A	gaacaA	100	(active)
Nitratifractor salsuginis DSM 16511	649633076	6626	Nitsa_0762	M.NsaORF762P	II	?	GATC	N/A	Not Detected
Nitratifractor salsuginis DSM 16511	649633076	6626	Nitsa_1823	M.NsaORF1823P	II	?	(Unknown)	N/A	Not Detected
Nitratifractor salsuginis DSM 16511	649633076	6626	Nitsa_1180	M.NsaORF1180P	II	m5C	(Unknown)	N/A	Not Detected
Nitratifractor salsuginis DSM 16511	649633076	6626	Nitsa_0642	NsaORF642P	IIG	m6A	tcAnnnnnnTga	99.9	(active)	S.NsaORF642P
Nitriliruptor alkaliphilus DSM 45188	2513020036	9372	NitalDRAFT_2654	M.Nal45188I	II	m6A	cTcgAg	62	active	Nal45188IP
Nitriliruptor alkaliphilus DSM 45188	2513020036	9372	NitalDRAFT_2704	Nal45188II	IIG*	m6A	accAgc	80	active
Nitriliruptor alkaliphilus DSM 45188	2513020036	9372	NitalDRAFT_1367	M.Nal45188ORFEP	II	m5C	GCCGGC	N/A	Not Detected	V.Nal45188ORFEP
Nocardia sp. BMG111209	2521172603	9858	G361DRAFT_3461	M.Nsp209I	II	m6A	aTcgAt	98.1	active
Nocardia sp. BMG111209	2521172603	9858	G361DRAFT_3595	M.Nsp209II	I	m6A	rgAcnnnnnnrTcgc	100	active	Nsp209IIP,S.Nsp209II
Nocardia sp. BMG111209	2521172603	9858	G361DRAFT_6954	M.Nsp209III	II	?	CtcgaG	16.7	active	V.Nsp209IIIP
Nocardia sp. BMG111209	2521172603	9858	G361DRAFT_6309	Nsp209ORFKP	IIG*	m6A	(Unknown)	N/A	Not Detected
Nocardia sp. BMG111209	2521172603	9858	G361DRAFT_5150	M.Nsp209ORFGP	IIG	m4C	acggCcgc	98.2	(active)	Nsp209ORFGP
Nocardia sp. BMG111209	2521172603	9858	G361DRAFT_6301	M.Nsp209ORFLP	I	m6A	(Unknown)	N/A	Not Detected
Nocardia sp. BMG111209	2521172603	9858	G361DRAFT_2749	Nsp209ORFMP	IIG*	m6A	(Unknown)	N/A	Not Detected
Nocardia sp. BMG51109	2545824538	10579	D892DRAFT_4704	M.Nsp51109I	II	m6A	aTcgAt	97.9	active
Nocardia sp. BMG51109	2545824538	10579	D892DRAFT_2085	M.Nsp51109II	II	m5C	CtcgaG	47.2	active	V.Nsp51109IIP
Nocardia sp. BMG51109	2545824538	10579	D892DRAFT_3592	Nsp51109ORFDP	IIG*	m6A	(Unknown)	N/A	possibly active
Nocardia sp. BMG51109	2545824538	10579	D892DRAFT_7850	M.Nsp51109ORFKP	II	?	(Unknown)	N/A	Not Detected	Nsp51109ORFKP
Nocardia sp. BMG51109	2545824538	10579	D892DRAFT_7814	M.Nsp51109ORFLP	II	?	(Unknown)	N/A	Not Detected
Nocardia sp. BMG51109	2545824538	10579	D892DRAFT_3595	M.Nsp51109ORFCP	II	?	(Unknown)	N/A	Not Detected
Oceanicola sp. HL-35	2540341247	10916	K224DRAFT_0923	M.OspHL35II	I	m6A	cgAynnnnngaTr	99.1	active	OspHL35IIP,S.OspHL35II
Oceanicola sp. HL-35	2540341247	10916	K224DRAFT_1994	M.OspHL35I	II	m6A	gAnTc	97.7	active
Oceanicola sp. HL-35	2540341247	10916	K224DRAFT_1494	OspHL35III	IIG*	m6A	yaggAg	98.1	active
Oceanicola sp. HL-35	2540341247	10916	K224DRAFT_0415	M.OspHL35ORFAP	II	m5C	(Unknown)	N/A	Not Detected
Oceanicola sp. HL-35	2540341247	10916	K224DRAFT_1920	M.OspHL35ORFIP	II	?	GATC	N/A	Not Detected
Oceanicola sp. HL-35	2540341247	10916	K224DRAFT_4166	M.OspHL35ORFBP	II	?	AAGCTT	N/A	Not Detected
Oceanicola sp. HL-35	2540341247	10916	K224DRAFT_1739	M.OspHL35ORFDP	II	m5C	GCCGGC	N/A	Not Detected	OspHL35ORFDP
Oceanicola sp. HL-35	2540341247	10916	K224DRAFT_1016	M.OspHL35ORFHP	III	m6A	(Unknown)	N/A	Not Detected	OspHL35ORFHP
Orenia marismortui DSM 5156	2516493023	9369	OREMADRAFT_3194	M.Oma5156ORFDP	II	m5C	GGCC	N/A	Not Detected	Oma5156ORFDP
Orenia marismortui DSM 5156	2516493023	9369	OREMADRAFT_1786	Oma5156ORFAP	IIG*	m6A	gcaaAg	85	(active)
Orenia marismortui DSM 5156	2516493023	9369	OREMADRAFT_2483	M.Oma5156ORFEP	II	m6A	(Unknown)	N/A	Not Detected
Orenia marismortui DSM 5156	2516493023	9369	OREMADRAFT_1641	M.Oma5156ORFBP	II	m6A	cTkmAg	53.4	(active)
Orenia marismortui DSM 5156	2516493023	9369	OREMADRAFT_1955	M.Oma5156ORFCP	III	m6A	(Unknown)	N/A	possibly active	Oma5156ORFCP
Oxalobacteraceae bacterium AB14	2522125015	9863	G001DRAFT_5304	M.Oba14I	II	m6A	gTwwAc	N/A	active
Oxalobacteraceae bacterium AB14	2522125015	9863	G001DRAFT_0227	M.Oba14ORFEP	II	m5C	GCGC	N/A	Not Detected
Oxalobacteraceae bacterium AB14	2522125015	9863	G001DRAFT_5696	M.Oba14ORFAP	II	m4C	cgGCcg	N/A	(active)
Oxalobacteraceae bacterium AB14	2522125015	9863	G001DRAFT_3213	M.Oba14ORFCP	I	m6A	gAgnnnnnnnnTcgg	N/A	(active)	Oba14ORFCP,S.Oba14ORFCP
Oxalobacteraceae bacterium AB14	2522125015	9863	G001DRAFT_0547	M.Oba14ORFDP	II	?	(Unknown)	N/A	Not Detected
Oxalobacteraceae bacterium AB14	2522125015	9863	G001DRAFT_0163	M.Oba14ORFFP	I	m6A	AggnnnnnnrgTc	N/A	(active)	S.Oba14ORFFP
Palaeococcus ferrophilus DSM 13482	2501025505	10222	PferDRAFT_1376	M.Pfe13482I	II	m6A	gATc	99	active
Palaeococcus ferrophilus DSM 13482	2501025505	10222	PferDRAFT_0272	M.Pfe13482ORFAP	I	m6A	cAgnnnnnnrTtc	99	active	Pfe13482ORFAP,S.Pfe13482ORFAP
Palaeococcus ferrophilus DSM 13482	2501025505	10222	PferDRAFT_1377	M.Pfe13482ORFDP	II	?	(Unknown)	N/A	possibly active
Palaeococcus ferrophilus DSM 13482	2501025505	10222	PferDRAFT_1683	M.Pfe13482ORFFP	I	m6A	cgAnnnnnntTtc	99	active	Pfe13482ORFFP,S.Pfe13482ORFFP
Palaeococcus ferrophilus DSM 13482	2501025505	10222	PferDRAFT_2031	M.Pfe13482ORFIP	II	?	(Unknown)	N/A	possibly active
Palaeococcus ferrophilus DSM 13482	2501025505	10222	PferDRAFT_1231	M.Pfe13482ORFEP	II	?	(Unknown)	N/A	possibly active
Palaeococcus ferrophilus DSM 13482	2501025505	10222	PferDRAFT_1992	M.Pfe13482ORFHP	I	m6A	(Unknown)	N/A	possibly active
Parabacteroides distasonis ATCC 8503	640753039	4802	BDI_1520	Pdi8503III	IIG*	m6A	ccggnAg	100	active
Parabacteroides distasonis ATCC 8503	640753039	4802	BDI_2712	M.Pdi8503II	II	m4C	cCwGg	92	active	Pdi8503IIP
Parabacteroides distasonis ATCC 8503	640753039	4802	BDI_3254	M2.Pdi8503IV	II	m6A	gaATtc	N/A	active	C.Pdi8503IVP,M1.Pdi8503IV,Pdi8503IVP
Parabacteroides distasonis ATCC 8503	640753039	4802	BDI_3001	M.Pdi8503I	II	m5C	CgcG	N/A	active	Pdi8503IP
Parabacteroides distasonis ATCC 8503	640753039	4802	BDI_0861	M1.Pdi8503ORF861P	II	m5C	(Unknown)	N/A	Not Detected	M2.Pdi8503ORF861P
Parabacteroides distasonis ATCC 8503	640753039	4802	BDI_2980	M.Pdi8503ORF2980P	III	m6A	cgtaA	57	(active)	Pdi8503ORF2980P
Parabacteroides distasonis ATCC 8503	640753039	4802	BDI_0862	M2.Pdi8503ORF861P	II	?	(Unknown)	N/A	Not Detected	M1.Pdi8503ORF861P
Parabacteroides distasonis ATCC 8503	640753039	4802	BDI_3252	M1.Pdi8503IV	II	m6A	gaATtc	N/A	(active)	C.Pdi8503IVP,Pdi8503IVP,M2.Pdi8503IV
Parabacteroides distasonis ATCC 8503	640753039	4802	BDI_2134	M.Pdi8503ORF2134P	III	m6A	gaAcc	100	(active)	C.Pdi8503ORF2134P,Pdi8503ORF2134P
Patulibacter minatonensis DSM 18081	2510065083	10542	PatmiDRAFT_1415	M.Pmi614I	I	m6A	cgAannnnnTga	99	active	Pmi614IP,S.Pmi614I
Pelobacter seleniigenes DSM 18267	2571042913	12096	N909DRAFT_1521	Pse18267I	IIG*	m6A	rccgaAg	99.3	active
Pelobacter seleniigenes DSM 18267	2571042913	12096	N909DRAFT_3936	M.Pse18267ORFCP	II	m5C	GGATC	N/A	Not Detected
Pelobacter seleniigenes DSM 18267	2571042913	12096	N909DRAFT_3979	M.Pse18267ORFBP	I	m6A	cAgnnnnnncaTc	99.2	(active)	Pse18267ORFBP,S.Pse18267ORFBP
Pelobacter seleniigenes DSM 18267	2571042913	12096	N909DRAFT_4501	M.Pse18267ORFAP	I	m6A	gaAynnnnnnnrTdcc	98.7	(active)	Pse18267ORFAP,S.Pse18267ORFAP
Pelobacter seleniigenes DSM 18267	2571042913	12096	N909DRAFT_1391	M.Pse18267ORFDP	I	m6A	AcgnnnnnngaTc	98.8	(active)	Pse18267ORFDP,S.Pse18267ORFDP
Pelobacter seleniigenes DSM 18267	2571042913	12096	N909DRAFT_1530	M.Pse18267ORFFP	I	m6A	(Unknown)	N/A	Not Detected
Peptostreptococcaceae bacterium VA2	2563366721	10914	CY40DRAFT_2387	M.PbaVA2II	III	m6A	ggsAg	91.9	active	PbaVA2IIP
Peptostreptococcaceae bacterium VA2	2563366721	10914	CY40DRAFT_1078	M.PbaVA2I	II	m6A	caaaaA	79.2	active
Persephonella sp. IF05-L8 strain IFO5_L8	2562617012	12097	BO13DRAFT_1660	M.Pla5I	II	?	CtaG	50.7	active	Pla5IP
Persephonella sp. IF05-L8 strain IFO5_L8	2562617012	12097	BO13DRAFT_0604	M.Pla5II	I	m6A	AycnnnnncTtc	99.7	active	Pla5IIP,S.Pla5II
Persephonella sp. IF05-L8 strain IFO5_L8	2562617012	12097	BO13DRAFT_1422	M.Pla5IV	II	m6A	gATc	88.3	active
Persephonella sp. IF05-L8 strain IFO5_L8	2562617012	12097	BO13DRAFT_1542	M.Pla5III	II	m6A	gAnTc	94	active	Pla5IIIP
Phaeobacter inhibens DSM 17395	2510065029	10872	PGA1_c30710	M.Pin17395I	I	m6A	tgAnnnnnnnTggg	98.7	active	Pin17395IP,S.Pin17395I
Phaeobacter inhibens DSM 17395	2510065029	10872	PGA1_c33570	M.Pin17395II	II	m6A	gAnTc	96.4	active
Phaeobacter inhibens DSM 17395	2510065029	10872	PGA1_c22570	M.Pin17395ORF22570P	II	m5C	(Unknown)	N/A	Not Detected
Phaeobacter inhibens DSM 17395	2510065029	10872	PGA1_c09390	M.Pin17395ORF9390P	II	m5C	GCCGGC	N/A	Not Detected	Pin17395ORF9390P
Planctomyces limnophilus DSM 3776	646564559	5512	Plim_2985	PliMI	IIG	m6A	cgccgAc	49	active
Planctomyces limnophilus DSM 3776	646564559	5512	Plim_4275	M.PliMORF4275P	II	?	TGGCCA	N/A	possibly active
Planctomyces limnophilus DSM 3776	646564559	5512	Plim_1221	M.PliMORF1221P	I	m6A	cnAcnnnngTaa	55	active	PliMORF1221P,S.PliMORF1221P
Planctomyces limnophilus DSM 3776	646564559	5512	Plim_2651	M.PliMORF2651P	I	m6A	aAgnnnnnnnTggg	56	active	PliMORF2651P,S.PliMORF2651P
Planctomyces limnophilus DSM 3776	646564559	5512	Plim_2104	M.PliMORF2104P	II	?	(Unknown)	N/A	possibly active
Planctomyces limnophilus DSM 3776	646564559	5512	Plim_3573	M.PliMORF3573P	II	?	(Unknown)	N/A	possibly active
Planctomyces limnophilus DSM 3776	646564559	5512	Plim_0056	M.PliMORF56P	II	m5C	GATC	N/A	Not Detected
Planctomyces limnophilus DSM 3776	646564559	5512	Plim_3080	PliMORF3080P	IIG*	m6A	crgngAgc	59	(active)
Polaribacter sp. Hel_I_88	2558860973	12101	P161DRAFT_2434	M.Psp88ORFDP	I	m6A	taAnnnnngTtc	99.7	(active)	Psp88ORFDP,S.Psp88ORFDP
Polaribacter sp. Hel_I_88	2558860973	12101	P161DRAFT_0981	Psp88ORFAP	IIG*	m6A	(Unknown)	N/A	possibly active
Polaribacter sp. Hel_I_88	2558860973	12101	P161DRAFT_2827	Psp88ORFFP	IIG	m6A	(Unknown)	N/A	possibly active
Polaribacter sp. Hel_I_88	2558860973	12101	P161DRAFT_1395	M.Psp88ORFCP	II	?	(Unknown)	N/A	Not Detected
Polaribacter sp. Hel_I_88	2558860973	12101	P161DRAFT_2655	M.Psp88ORFEP	III	m6A	cgcAg	99.6	(active)	Psp88ORFEP
Polaribacter sp. Hel_I_88	2558860973	12101	P161DRAFT_3048	M.Psp88ORFGP	I	m6A	caAynnnnnnngTta	100	(active)	Psp88ORFGP,S.Psp88ORFGP
Polaribacter sp. Hel_I_88	2558860973	12101	P161DRAFT_3520	M.Psp88ORFHP	I	m6A	gAgnnnnnnrTgc	99.7	(active)	Psp88ORFHP,S.Psp88ORFHP
Polaribacter sp. Hel_I_88	2558860973	12101	P161DRAFT_1184	M.Psp88ORFBP	I	m6A	AtgnnnnnaTta	99.7	(active)	Psp88ORFBP,S.Psp88ORFBP
Polaromonas sp. EUR3 1.2.1	2558860146	12100	K216DRAFT_0516	M.Psp3121ORFRP	III	m6A	(Unknown)	N/A	possibly active	Psp3121ORFRP
Polaromonas sp. EUR3 1.2.1	2558860146	12100	K216DRAFT_0040	M.Psp3121ORFTP	III	m6A	(Unknown)	N/A	possibly active	Psp3121ORFTP
Polaromonas sp. EUR3 1.2.1	2558860146	12100	K216DRAFT_3857	M.Psp3121ORFDP	II	?	(Unknown)	N/A	possibly active
Polaromonas sp. EUR3 1.2.1	2558860146	12100	K216DRAFT_1775	M.Psp3121ORFNP	I	m6A	(Unknown)	N/A	possibly active	Psp3121ORFNP,S.Psp3121ORFNP
Polaromonas sp. EUR3 1.2.1	2558860146	12100	K216DRAFT_2618	M.Psp3121ORFKP	III	m6A	(Unknown)	N/A	possibly active	Psp3121ORFKP
Polaromonas sp. EUR3 1.2.1	2558860146	12100	K216DRAFT_1255	M.Psp3121ORFQP	I	m6A	aAgnnnnnTgct	99.4	(active)	Psp3121ORFQP,S.Psp3121ORFQP
Polaromonas sp. EUR3 1.2.1	2558860146	12100	K216DRAFT_2295	M.Psp3121ORFMP	I	m6A	(Unknown)	N/A	possibly active	Psp3121ORFMP,S2.Psp3121ORFMP,S1.Psp3121ORFMP
Polaromonas sp. EUR3 1.2.1	2558860146	12100	K216DRAFT_4241	M1.Psp3121ORFAP	II	?	(Unknown)	N/A	possibly active	M2.Psp3121ORFAP
Polaromonas sp. EUR3 1.2.1	2558860146	12100	K216DRAFT_3856	M.Psp3121ORFEP	III	m6A	gacAtg	93.1	(active)	Psp3121ORFEP
Polaromonas sp. EUR3 1.2.1	2558860146	12100	K216DRAFT_0203	M.Psp3121ORFSP	II	m5C	(Unknown)	N/A	Not Detected
Polaromonas sp. EUR3 1.2.1	2558860146	12100	K216DRAFT_2905	M.Psp3121ORFJP	I	m6A	caAynnnnnngTgg	99.4	(active)	Psp3121ORFJP,S.Psp3121ORFJP
Polaromonas sp. EUR3 1.2.1	2558860146	12100	K216DRAFT_1677	Psp3121ORFPP	IIG	m6A	(Unknown)	N/A	possibly active
Polaromonas sp. EUR3 1.2.1	2558860146	12100	K216DRAFT_2599	M.Psp3121ORFLP	I	m6A	(Unknown)	N/A	possibly active
Polaromonas sp. EUR3 1.2.1	2558860146	12100	K216DRAFT_4241	M2.Psp3121ORFAP	II	?	(Unknown)	N/A	possibly active	M1.Psp3121ORFAP
Polaromonas sp. EUR3 1.2.1	2558860146	12100	K216DRAFT_4094	M.Psp3121ORFCP	I	m6A	(Unknown)	N/A	possibly active	Psp3121ORFCP,S.Psp3121ORFCP
Polaromonas sp. EUR3 1.2.1	2558860146	12100	K216DRAFT_3495	M.Psp3121ORFHP	I	m6A	(Unknown)	N/A	possibly active	S.Psp3121ORFHP
Polaromonas sp. EUR3 1.2.1	2558860146	12100	K216DRAFT_1729	M.Psp3121ORFOP	III	m6A	(Unknown)	N/A	possibly active	Psp3121ORFOP
Polaromonas sp. EUR3 1.2.1	2558860146	12100	K216DRAFT_3011	M.Psp3121ORFIP	II	?	(Unknown)	N/A	possibly active
Polaromonas sp. EUR3 1.2.1	2558860146	12100	K216DRAFT_3833	M.Psp3121ORFGP	III	m6A	ccgAgc	99.3	(active)	Psp3121ORFGP
Polycyclovorans algicola TG408	2571042918	12099	U741DRAFT_1121	Pal408I	IIG	m6A	ccrtgAg	95.6	active
Polycyclovorans algicola TG408	2571042918	12099	U741DRAFT_1447	M.Pal408ORFEP	II	m5C	CCWGG	N/A	Not Detected	Pal408ORFEP,V.Pal408ORFEP
Polycyclovorans algicola TG408	2571042918	12099	U741DRAFT_0639	M.Pal408ORFKP	I	m6A	(Unknown)	N/A	possibly active	Pal408ORFKP,S.Pal408ORFKP
Polycyclovorans algicola TG408	2571042918	12099	U741DRAFT_2996	M.Pal408ORFAP	I	m6A	(Unknown)	N/A	possibly active	Pal408ORFAP,S.Pal408ORFAP
Polycyclovorans algicola TG408	2571042918	12099	U741DRAFT_0947	M.Pal408ORFIP	III	m6A	(Unknown)	N/A	possibly active	Pal408ORFIP
Polycyclovorans algicola TG408	2571042918	12099	U741DRAFT_0553	M.Pal408ORFLP	I	m6A	ctAnnnnnntTt	95.3	(active)	Pal408ORFLP,S.Pal408ORFLP
Polycyclovorans algicola TG408	2571042918	12099	U741DRAFT_0441	M.Pal408ORFMP	III	m6A	(Unknown)	N/A	possibly active	Pal408ORFMP
Polycyclovorans algicola TG408	2571042918	12099	U741DRAFT_2267	M.Pal408ORFBP	I	m6A	(Unknown)	N/A	possibly active	Pal408ORFBP,S.Pal408ORFBP
Polycyclovorans algicola TG408	2571042918	12099	U741DRAFT_1161	M.Pal408ORFGP	II	?	(Unknown)	N/A	possibly active
Polycyclovorans algicola TG408	2571042918	12099	U741DRAFT_1476	M.Pal408ORFCP	II	?	GGTACC	N/A	possibly active
Polycyclovorans algicola TG408	2571042918	12099	U741DRAFT_1164	M.Pal408ORFFP	I	m6A	(Unknown)	N/A	possibly active	Pal408ORFFP,S.Pal408ORFFP
Pontibacter actiniarum DSM 19842	2502545039	10533	PonacDRAFT_2713	M.Pac19842I	I	m6A	taAgnnnncTay	98	active	Pac19842IP,S.Pac19842I
Pontibacter actiniarum DSM 19842	2502545039	10533		M.Pac19842III	III	m6A	accAgg	99	active
Pontibacter actiniarum DSM 19842	2502545039	10533	PonacDRAFT_3694	Pac19842II	IIG	m6A	ccttgA	99	active
Pontibacter actiniarum DSM 19842	2502545039	10533	PonacDRAFT_0687	M2.Pac19842ORFDP	II	m5C	(Unknown)	N/A	Not Detected	Pac19842ORFDP,M1.Pac19842ORFDP
Pontibacter actiniarum DSM 19842	2502545039	10533	PonacDRAFT_0686	M1.Pac19842ORFDP	II	m5C	(Unknown)	N/A	Not Detected	Pac19842ORFDP,M2.Pac19842ORFDP
Prevotella sp. 10(H)	2571042917	12785	K348DRAFT_0968	Psp10HII	IIG*	m6A	gragcAg	98.5	active
Prevotella sp. 10(H)	2571042917	12785	K348DRAFT_3414	M.Psp10HI	II	m4C	saGCts	85.5	active	Psp10HIP
Prevotella sp. HUN102	2558860145	12104	P150DRAFT_0599	M1.PspHUN102II	II	m6A	ccATc	N/A	active	PspHUN102IIP,M2.PspHUN102II
Prevotella sp. HUN102	2558860145	12104	P150DRAFT_0075	M2.PspHUN102I	II	m6A	ggtgA	98.9	active	PspHUN102IP,M1.PspHUN102IP
Prevotella sp. HUN102	2558860145	12104	P150DRAFT_2206	M.PspHUN102ORFMP	II	?	(Unknown)	N/A	Not Detected
Prevotella sp. HUN102	2558860145	12104	P150DRAFT_2956	M.PspHUN102ORFOP	II	?	(Unknown)	N/A	Not Detected
Prevotella sp. HUN102	2558860145	12104	P150DRAFT_0292	M.PspHUN102ORFFP	II	m5C	GCSGC	N/A	Not Detected	PspHUN102ORFFP
Prevotella sp. HUN102	2558860145	12104	P150DRAFT_0311	M.PspHUN102ORFIP	II	m5C	RCCGGB	N/A	Not Detected
Prevotella sp. HUN102	2558860145	12104	P150DRAFT_0921	M.PspHUN102ORFAP	II	m5C	CATG	N/A	Not Detected
Prevotella sp. HUN102	2558860145	12104	P150DRAFT_0308	M.PspHUN102ORFHP	II	m5C	CCGG	N/A	Not Detected
Prevotella sp. HUN102	2558860145	12104	P150DRAFT_0847	M.PspHUN102ORFKP	II	?	(Unknown)	N/A	Not Detected
Prevotella sp. HUN102	2558860145	12104	P150DRAFT_2242	M.PspHUN102ORFRP	II	m5C	(Unknown)	N/A	Not Detected
Prevotella sp. HUN102	2558860145	12104	P150DRAFT_0847	M.PspHUN102ORFCP	II	?	(Unknown)	N/A	Not Detected
Prevotella sp. HUN102	2558860145	12104	P150DRAFT_0975	M.PspHUN102ORFQP	II	?	GATC	N/A	Not Detected
Prevotella sp. HUN102	2558860145	12104	P150DRAFT_0074	M1.PspHUN102IP	II	m6A	ggtgA	98.9	(active)	PspHUN102IP,M2.PspHUN102I
Prevotella sp. HUN102	2558860145	12104	P150DRAFT_0054	M.PspHUN102ORFDP	II	?	(Unknown)	N/A	Not Detected
Prevotella sp. HUN102	2558860145	12104	P150DRAFT_2780	PspHUN102ORFNP	IIG	m6A	cgAnnnnnnnnTgc	99	(active)	S.PspHUN102ORFNP
Prevotella sp. HUN102	2558860145	12104	P150DRAFT_0847	M.PspHUN102ORFLP	II	?	(Unknown)	N/A	Not Detected
Prevotella sp. HUN102	2558860145	12104	P150DRAFT_1254	M.PspHUN102ORFJP	II	m5C	CATG	N/A	Not Detected	PspHUN102ORFJP,C.PspHUN102ORFJP
Prevotella sp. HUN102	2558860145	12104	P150DRAFT_0600	M2.PspHUN102II	II	m6A	ccATc	N/A	(active)	PspHUN102IIP,M1.PspHUN102II
Pseudobutyrivibrio ruminis HUN009	2561511221	10927	BO15DRAFT_2480	M1.Pru9I	II	m4C	aCgGc	91.5	active	M2.Pru9I
Pseudobutyrivibrio ruminis HUN009	2561511221	10927	BO15DRAFT_1946	M.Pru9ORFBP	II	?	GATC	N/A	Not Detected
Pseudobutyrivibrio ruminis HUN009	2561511221	10927	BO15DRAFT_2479	M2.Pru9I	II	m4C	aCgGc	91.5	(active)	M1.Pru9I
Pseudomonas aeruginosa NCAIM B.001380	2563366717	12105	K260DRAFT_4027	M.Pae1380I	I	m6A	cyyAnnnnnncTtc	98.3	active	Pae1380IP,S.Pae1380I
Pseudomonas aeruginosa NCAIM B.001380	2563366717	12105	K260DRAFT_3787	M.Pae1380ORFAP	II	m5C	(Unknown)	N/A	Not Detected
Pseudomonas aeruginosa NCAIM B.001380	2563366717	12105	K260DRAFT_3425	M.Pae1380ORFJP	II	?	TGGCCA	N/A	Not Detected
Pseudomonas aeruginosa NCAIM B.001380	2563366717	12105	K260DRAFT_1760	M1.Pae1380ORFMP	II	?	(Unknown)	N/A	Not Detected	M2.Pae1380ORFMP
Pseudomonas aeruginosa NCAIM B.001380	2563366717	12105	K260DRAFT_6236	M.Pae1380ORFKP	II	?	(Unknown)	N/A	Not Detected
Pseudomonas aeruginosa NCAIM B.001380	2563366717	12105	K260DRAFT_3063	M.Pae1380ORFIP	II	m5C	(Unknown)	N/A	Not Detected
Pseudomonas aeruginosa NCAIM B.001380	2563366717	12105	K260DRAFT_1761	M2.Pae1380ORFMP	II	m5C	(Unknown)	N/A	Not Detected	M1.Pae1380ORFMP
Pseudomonas aeruginosa NCAIM B.001380	2563366717	12105	K260DRAFT_6455	Pae1380ORFHP	IIG*	m6A	aggAgc	97.9	(active)
Pseudomonas aeruginosa NCAIM B.001380	2563366717	12105	K260DRAFT_3885	M.Pae1380ORFBP	III	m6A	cccAcc	97.5	(active)	Pae1380ORFBP
Pseudomonas stutzeri RCH2	2507149015	9867	Psest_1099	M.PstRCH2I	I	m6A	yAcnnnnncTcc	93	active	PstRCH2IP,S.PstRCH2I
Pseudomonas stutzeri RCH2	2507149015	9867	Psest_0874	M.PstRCH2ORF874P	I	m6A	(Unknown)	N/A	Not Detected	PstRCH2ORF874P,S.PstRCH2ORF874P
Pseudomonas stutzeri RCH2	2507149015	9867	Psest_4048	M.PstRCH2ORF4048P	I	m6A	cgAynnnnnTtgy	91.1	(active)	PstRCH2ORF4048P,S.PstRCH2ORF4048P
Pseudomonas stutzeri RCH2	2507149015	9867	Psest_3405	M.PstRCH2ORF3405P	I	m6A	cAgcnnnnnnnTcty	98.7	(active)	PstRCH2ORF3405P,S.PstRCH2ORF3405P
Psychrilyobacter atlanticus DSM 19335	2524614854	10534	K337DRAFT_1477	M.Pat19335I	I	m6A	AgcnnnnnnTaca	95	active	Pat19335IP,S.Pat19335I
Psychrilyobacter atlanticus DSM 19335	2524614854	10534	K337DRAFT_1161	M.Pat19335II	II	m6A	caaaaA	63	active
Psychrilyobacter atlanticus DSM 19335	2524614854	10534	K337DRAFT_2483	M.Pat19335ORFEP	II	m4C	tcCtgga	25	(active)	Pat19335ORFEP
Psychrilyobacter atlanticus DSM 19335	2524614854	10534	K337DRAFT_1468	M.Pat19335ORFAP	II	?	(Unknown)	N/A	Not Detected
Pyrococcus horikoshii OT3	638154516	2144	PH1032	M.PhoII	II	m6A	gATc	100	active
Pyrococcus horikoshii OT3	638154516	2144	PH0905	M.PhoIII	II	m6A	gcnAga	99	active
Pyrococcus horikoshii OT3	638154516	2144	PH0584	M.PhoI	II	m4C	gGCc	97	active	PhoI
Pyrococcus horikoshii OT3	638154516	2144	PH0039	M.PhoORF39P	II	m5C	(Unknown)	N/A	Not Detected
Rhizobium etli CIAT 652	642555152	5088	RHECIAT_CH0001084	M.RetCII	II	m6A	gAnTc	99.4	active
Rhizobium etli CIAT 652	642555152	5088	RHECIAT_CH0000865	M.RetCI	I	m6A	tcgAnnnnnncTwc	100	active	RetCIP,S.RetCI
Rhizobium etli CIAT 652	642555152	5088	RHECIAT_CH0001112	M.RetCORF1112P	III	m4C	tcCwGga	18	(active)	RetCORF1112P
Rhizobium etli CIAT 652	642555152	5088	RHECIAT_CH0003314	M.RetCORF3314P	II	m5C	GCCGGC	N/A	Not Detected
Rhodopseudomonas palustris CGA009	637000239	3320	RPA0349	M.RpaIV	II	m5C	ctCGag	93	active	V.RpaIVP
Rhodopseudomonas palustris CGA009	637000239	3320	pRPA4	M.RpaII	II	m6A	cTgcAg	100	active	RpaIIP
Rhodopseudomonas palustris CGA009	637000239	3320	RPA2220	M.RpaV	II	m4C	gccCgcc	96.4	active
Rhodopseudomonas palustris CGA009	637000239	3320	RPA1026	M.RpaIII	II	m6A	gAnTc	99.8	active
Rhodopseudomonas palustris CGA009	637000239	3320	RPA3376	RpaI	IIG	m6A	gtyggAg	100	active
Rikenella microfusus DSM 15922	2509601020	10918	RikmiDRAFT_0219	M.Rmi15922ORFBP	I	m6A	AgcnnnnngTa	100	(active)	Rmi15922ORFBP,S.Rmi15922ORFBP
Rikenella microfusus DSM 15922	2509601020	10918	RikmiDRAFT_1119	Rmi15922ORFEP	IIG*	m6A	(Unknown)	N/A	possibly active
Rikenella microfusus DSM 15922	2509601020	10918	RikmiDRAFT_1119	Rmi15922ORFDP	IIG*	m6A	(Unknown)	N/A	possibly active
Rikenella microfusus DSM 15922	2509601020	10918	RikmiDRAFT_0592	M.Rmi15922ORFCP	II	?	(Unknown)	N/A	Not Detected
Rikenella microfusus DSM 15922	2509601020	10918	RikmiDRAFT_1120	Rmi15922ORFFP	IIG*	m6A	(Unknown)	N/A	possibly active
Rikenella microfusus DSM 15922	2509601020	10918	RikmiDRAFT_1966	M.Rmi15922ORFAP	I	m6A	(Unknown)	N/A	Not Detected	Rmi15922ORFAP,C.Rmi15922ORFAP,S3.Rmi15922ORFAP,S2.Rmi15922ORFAP,S1.Rmi15922ORFAP
Rikenella microfusus DSM 15922	2509601020	10918	RikmiDRAFT_1545	M.Rmi15922ORFGP	II	?	(Unknown)	N/A	Not Detected	Rmi15922ORFGP,C.Rmi15922ORFGP
Ruminococcaceae bacterium AE2021	2558309033	12106	P151DRAFT_0280	Rba2021I	IIG	m6A	cacgAgh	99.3	active
Ruminococcaceae bacterium AE2021	2558309033	12106	P151DRAFT_2321	M.Rba2021ORFCP	I	m6A	cyaAnnnnnnnngTc	100	(active)	Rba2021ORFCP,S.Rba2021ORFCP
Ruminococcaceae bacterium AE2021	2558309033	12106	P151DRAFT_2339	Rba2021ORFEP(Rba2021ORFEBP)	IIG*	m6A	cgAgg	98.9	(active)
Ruminococcaceae bacterium AE2021	2558309033	12106	P151DRAFT_2340	Rba2021ORFEP(Rba2021ORFEAP)	IIG*	m6A	(Unknown)	N/A	Not Detected
Ruminococcaceae bacterium AE2021	2558309033	12106	P151DRAFT_2338	Rba2021ORFEP(Rba2021ORFECP)	IIG*	m6A	(Unknown)	N/A	Not Detected
Ruminococcaceae bacterium AE2021	2558309033	12106	P151DRAFT_0787	M.Rba2021ORFBP	I	m6A	AccnnnnnnnTgng	96.4	(active)	Rba2021ORFBP,S.Rba2021ORFBP
Ruminococcaceae bacterium AE2021	2558309033	12106	P151DRAFT_2380	M.Rba2021ORFFP	II	?	cCggb	22.1	(active)	Rba2021ORFFP,V.Rba2021ORFFP
Ruminococcaceae bacterium AE2021	2558309033	12106	P151DRAFT_1028	M.Rba2021ORFGP	II	?	GATC	N/A	Not Detected
Ruminococcus albus AD2013	2540341206	10928	N773DRAFT_2494	M.Ral2013ORFHP	II	m5C	GCSGC	N/A	Not Detected
Ruminococcus albus AD2013	2540341206	10928	N773DRAFT_2499	M.Ral2013ORFGP	III	m6A	gAggc	99.4	(active)	Ral2013ORFGP
Ruminococcus albus AD2013	2540341206	10928	N773DRAFT_3567	Ral2013ORFCP	IIG*	m6A	gwaAtc	99.6	(active)
Ruminococcus albus AD2013	2540341206	10928	N773DRAFT_3115	M.Ral2013ORFFP	I	m6A	(Unknown)	N/A	possibly active	Ral2013ORFFP,S3.Ral2013ORFFP,S1.Ral2013ORFFP,S2.Ral2013ORFFP
Ruminococcus albus AD2013	2540341206	10928	N773DRAFT_3568	M.Ral2013ORFDP	II	?	(Unknown)	N/A	Not Detected
Ruminococcus albus AD2013	2540341206	10928	N773DRAFT_3420	M.Ral2013ORFJP	I	m6A	(Unknown)	N/A	possibly active	S.Ral2013ORFJP
Ruminococcus albus AD2013	2540341206	10928	N773DRAFT_3151	M.Ral2013ORFBP	II	m5C	GATC	N/A	Not Detected
Ruminococcus albus AD2013	2540341206	10928	N773DRAFT_0305	M1.Ral2013ORFIP	II	m5C	(Unknown)	N/A	Not Detected	M2.Ral2013ORFIP
Ruminococcus albus AD2013	2540341206	10928	N773DRAFT_3420	M.Ral2013ORFEP	I	m6A	cAynnnnnnTggg	99.1	(active)	Ral2013ORFEP,S1.Ral2013ORFEP,S2.Ral2013ORFEP
Ruminococcus albus AD2013	2540341206	10928	N773DRAFT_3488	M.Ral2013ORFAP	II	m6A	tgAtcy	99.6	(active)
Ruminococcus albus AD2013	2540341206	10928	N773DRAFT_0304	M2.Ral2013ORFIP	II	?	(Unknown)	N/A	Not Detected	M1.Ral2013ORFIP
Ruminococcus flavefaciens AE3010	2540341248	10894	N774DRAFT_2761	M.Rfl3010I	II	m4C	CtaG	94.1	active	Rfl3010IP
Ruminococcus flavefaciens AE3010	2540341248	10894	N774DRAFT_1303	M.Rfl3010ORFDP	II	?	(Unknown)	N/A	Not Detected
Ruminococcus flavefaciens AE3010	2540341248	10894	N774DRAFT_2623	Rfl3010ORFGP(Rfl3010ORFGBP)	IIG*	m6A	(Unknown)	N/A	possibly active
Ruminococcus flavefaciens AE3010	2540341248	10894	N774DRAFT_3033	Rfl3010ORFBP	IIG*	m6A	(Unknown)	N/A	possibly active
Ruminococcus flavefaciens AE3010	2540341248	10894	N774DRAFT_1339	M.Rfl3010ORFCP	I	m6A	(Unknown)	N/A	Not Detected	Rfl3010ORFCP,S.Rfl3010ORFCP
Ruminococcus flavefaciens AE3010	2540341248	10894	N774DRAFT_0704	M.Rfl3010ORFEP	II	?	(Unknown)	N/A	Not Detected
Ruminococcus flavefaciens AE3010	2540341248	10894	N774DRAFT_2623	Rfl3010ORFGP(Rfl3010ORFGAP)	IIG*	m6A	(Unknown)	N/A	possibly active
Ruminococcus flavefaciens AE3010	2540341248	10894	N774DRAFT_1075	M.Rfl3010ORFAP	III	m6A	(Unknown)	N/A	possibly active	Rfl3010ORFAP
Ruminococcus flavefaciens AE3010	2540341248	10894	N774DRAFT_1054	M.Rfl3010ORFHP	II	?	(Unknown)	N/A	Not Detected
Ruminococcus gnavus AGR2154	2545555826	10929	N769DRAFT_1750	M.Rgn2154I	I	m6A	gAygnnnnnnnTac	96.5	active	Rgn2154IP,S.Rgn2154I
Ruminococcus gnavus AGR2154	2545555826	10929	N769DRAFT_1327	M.Rgn2154II	II	m6A	cTsAg	98.8	active	Rgn2154II
Ruminococcus gnavus AGR2154	2545555826	10929	N769DRAFT_0564	M.Rgn2154ORFAP	II	?	(Unknown)	N/A	Not Detected
Ruminococcus gnavus AGR2154	2545555826	10929	N769DRAFT_3116	M.Rgn2154ORFMP	II	m5C	(Unknown)	N/A	Not Detected
Ruminococcus gnavus AGR2154	2545555826	10929	N769DRAFT_1326	Rgn2154II	IIG	m6A	CTSAG	N/A	Not Detected	M.Rgn2154II
Ruminococcus gnavus AGR2154	2545555826	10929	N769DRAFT_1986	M.Rgn2154ORFJP	II	?	(Unknown)	N/A	Not Detected
Ruminococcus gnavus AGR2154	2545555826	10929	N769DRAFT_3681	M.Rgn2154ORFOP	II	?	GATC	N/A	Not Detected
Ruminococcus gnavus AGR2154	2545555826	10929	N769DRAFT_3547	M.Rgn2154ORFPP	II	?	GATC	N/A	Not Detected
Ruminococcus gnavus AGR2154	2545555826	10929	N769DRAFT_0571	M.Rgn2154ORFCP	II	m5C	(Unknown)	N/A	Not Detected
Ruminococcus gnavus AGR2154	2545555826	10929	N769DRAFT_0660	M.Rgn2154ORFBP	II	m5C	(Unknown)	N/A	Not Detected
Ruminococcus gnavus AGR2154	2545555826	10929	N769DRAFT_0649	M.Rgn2154ORFLP	II	?	(Unknown)	N/A	Not Detected
Ruminococcus gnavus AGR2154	2545555826	10929	N769DRAFT_1978	M.Rgn2154ORFEP	II	m5C	(Unknown)	N/A	Not Detected
Ruminococcus gnavus AGR2154	2545555826	10929	N769DRAFT_3335	M.Rgn2154ORFRP	II	m5C	(Unknown)	N/A	Not Detected
Ruminococcus gnavus AGR2154	2545555826	10929	N769DRAFT_1730	M.Rgn2154ORFGP	II	?	(Unknown)	N/A	Not Detected
Ruminococcus gnavus AGR2154	2545555826	10929	N769DRAFT_3745	M.Rgn2154ORFNP	II	?	(Unknown)	N/A	Not Detected
Ruminococcus sp. HUN007	2565956529	10930	CC97DRAFT_0946	M.Rsp7I	II	m6A	gTtaAc	97.5	active
Ruminococcus sp. HUN007	2565956529	10930	CC97DRAFT_0132	M.Rsp7II	III	m6A	agAcc	98.1	active	Rsp7IIP
Ruminococcus sp. HUN007	2565956529	10930	CC97DRAFT_0036	M.Rsp7ORFCP	I	m6A	(Unknown)	N/A	possibly active	Rsp7ORFCP,S3.Rsp7ORFCP,S2.Rsp7ORFCP,S1.Rsp7ORFCP
Ruminococcus sp. HUN007	2565956529	10930	CC97DRAFT_1028	M.Rsp7ORFEP	I	m6A	cAgnnnnnnrTanng	98.7	(active)	Rsp7ORFEP,S.Rsp7ORFEP
Ruminococcus sp. HUN007	2565956529	10930	CC97DRAFT_0351	M.Rsp7ORFAP	I	m6A	(Unknown)	N/A	possibly active	Rsp7ORFAP,S3.Rsp7ORFAP,S2.Rsp7ORFAP,S1.Rsp7ORFAP
Ruminococcus sp. HUN007	2565956529	10930	CC97DRAFT_0648	Rsp7ORFFP	IIG*	m6A	(Unknown)	N/A	Not Detected
Ruminococcus sp. NK3A76	2563366504	10898	CD05DRAFT_0222	M.RspA76II	II	m6A	gATc	91.5	active	RspA76IIP
Ruminococcus sp. NK3A76	2563366504	10898	CD05DRAFT_3038	M2.RspA76I	II	m6A	gggAc	87.8	active	M1.RspA76IP
Ruminococcus sp. NK3A76	2563366504	10898	CD05DRAFT_1888	M.RspA76ORFAP	III	m6A	(Unknown)	N/A	possibly active	RspA76ORFAP
Ruminococcus sp. NK3A76	2563366504	10898	CD05DRAFT_3039	M1.RspA76IP	II	m6A	gggAc	87.8	(active)	M2.RspA76I
Ruminococcus sp. NK3A76	2563366504	10898	CD05DRAFT_0099	M.RspA76ORFEP	II	m5C	GCWGC	N/A	Not Detected	V.RspA76ORFEP
Ruminococcus sp. NK3A76	2563366504	10898	CD05DRAFT_3219	M.RspA76ORFFP	I	m6A	(Unknown)	N/A	possibly active	RspA76ORFFP
Ruminococcus sp. NK3A76	2563366504	10898	CD05DRAFT_0914	M.RspA76ORFGP	I	m6A	(Unknown)	N/A	possibly active	RspA76ORFGP,S3.RspA76ORFGP,S4.RspA76ORFGP,S2.RspA76ORFGP,S1.RspA76ORFGP
Ruminococcus sp. NK3A76	2563366504	10898	CD05DRAFT_0964	M.RspA76ORFNP	I	m6A	(Unknown)	N/A	possibly active
Ruminococcus sp. NK3A76	2563366504	10898	CD05DRAFT_1891	RspA76ORFBP	IIG*	m6A	(Unknown)	N/A	possibly active
Ruminococcus sp. NK3A76	2563366504	10898	CD05DRAFT_0219	M.RspA76ORFOP	II	?	(Unknown)	N/A	Not Detected
Ruminococcus sp. NK3A76	2563366504	10898	CD05DRAFT_0210	M.RspA76ORFDP	I	m6A	gAygnnnnnnnTgc	91.4	(active)	RspA76ORFDP,S.RspA76ORFDP
Saccharomonospora viridis DSM 43017	644736404	5524	Svir_35210	SviDORF35210P	IIG*	m6A	gggAbcc	68	(active)
Saccharomonospora viridis DSM 43017	644736404	5524	Svir_05210	SviDORF5210P	IIG*	m6A	(Unknown)	N/A	Not Detected
Saccharomonospora viridis DSM 43017	644736404	5524	Svir_09440	M.SviDORF9440P	II	?	(Unknown)	N/A	Not Detected
Salmonella bongori NCTC 12419	650716084	7291	SBG_3091	M.Sbo12419Dam	II	m6A	gATc	96.6	active
Salmonella bongori NCTC 12419	650716084	7291	SBG_0267	M.Sbo12419II	I	m6A	acAnnnnnnrTgg	94.7	active	Sbo12419IIP,S.Sbo12419II
Salmonella bongori NCTC 12419	650716084	7291	SBG_3004	M.Sbo12419III	II	m6A	aTgcAt	68.7	active
Salmonella bongori NCTC 12419	650716084	7291	SBG_0312	M.Sbo12419I	III	m6A	cagAg	94.8	active
Salmonella bongori NCTC 12419	650716084	7291	SBG_1818	M.Sbo12419DcmP	II	m5C	CCWGG	N/A	Not Detected	V.Sbo12419DcmP
Salmonella enterica subsp. arizonae serovar 62:z4,z23:--	641228505	4943	SARI_04131	M.SenAZDam	II	m6A	gATc	67.4	active
Salmonella enterica subsp. arizonae serovar 62:z4,z23:--	641228505	4943	SARI_03146	M.SenAZIII	II	m6A	cTkmAg	41.7	active
Salmonella enterica subsp. arizonae serovar 62:z4,z23:--	641228505	4943	SARI_01421	M.SenAZI	I	m6A	ggAgnnnnngrT	60	active	SenAZIP,S.SenAZI
Salmonella enterica subsp. arizonae serovar 62:z4,z23:--	641228505	4943	SARI_02565	M.SenAZII	III	m6A	cagAg	63.1	active	SenAZII
Salmonella enterica subsp. arizonae serovar 62:z4,z23:--	641228505	4943	SARI_04244	M.SenAZORF4244P	II	?	ATGCAT	N/A	Not Detected
Salmonella enterica subsp. arizonae serovar 62:z4,z23:--	641228505	4943	SARI_03133	M.SenAZORF3133P	II	m5C	CCWGG	N/A	Not Detected	SenAZORF3133P
Salmonella enterica subsp. arizonae serovar 62:z4,z23:--	641228505	4943	SARI_00944	M.SenAZDcmP	II	m5C	CCWGG	N/A	Not Detected	V.SenAZDcmP
Salmonella enterica subsp. enterica Paratyphi B str. SPB7	641228506	4948	SPAB_00972	M.SenSPBDam	II	m6A	gATc	97.2	active
Salmonella enterica subsp. enterica Paratyphi B str. SPB7	641228506	4948	SPAB_04220	M.SenSPBIII	II	m6A	aTgcAt	62.9	active
Salmonella enterica subsp. enterica Paratyphi B str. SPB7	641228506	4948	SPAB_03240	M.SenSPBII	III	m6A	cagAg	95.2	active	SenSPBIIP
Salmonella enterica subsp. enterica Paratyphi B str. SPB7	641228506	4948	SPAB_05694	M.SenSPBI	I	m6A	crtAnnnnnnnnTcgc	97.7	active	S.SenSPBI,SenSPBIP
Salmonella enterica subsp. enterica Paratyphi B str. SPB7	641228506	4948	SPAB_01156	M.SenSPBDcmP	II	m5C	CCWGG	N/A	possibly active	V.SenSPBDcmP
Salmonella enterica subsp. enterica Paratyphi B str. SPB7	641228506	4948	SPAB_05653	M.SenSPBORF5653P	II	m5C	CCWGG	N/A	possibly active	SenSPBORF5653P
Salmonella enterica subsp. enterica Paratyphi B str. SPB7	641228506	4948	SPAB_00972	M.SenSPBORF972P	II	m6A	GATC	N/A	Not Detected
Salmonella enterica subsp. enterica serovar Paratyphi A str. ATCC 9150	637000252	4060	SPA3349	M.SptADam	II	m6A	gATc	95.9	active
Salmonella enterica subsp. enterica serovar Paratyphi A str. ATCC 9150	637000252	4060	SPA4346	M.SptAIII	I	m6A	gaAnnnnnnnnTcgc	95.4	active	S.SptAIII,SptAIIIP
Salmonella enterica subsp. enterica serovar Paratyphi A str. ATCC 9150	637000252	4060	SPA0878	M.SptADcm	II	m5C	CcwgG	21.7	active	V.SptADcmP
Salmonella enterica subsp. enterica serovar Paratyphi A str. ATCC 9150	637000252	4060	SPA4289	M.SptAI	II	m4C	caGCtg	86.7	active	SptAIP,C.SptAI
Salmonella enterica subsp. enterica serovar Paratyphi A str. ATCC 9150	637000252	4060	SPA2366	M.SptAII	III	m6A	cagAg	92.8	active	SptAIIP
Salmonella enterica subsp. enterica serovar Paratyphi A str. ATCC 9150	637000252	4060	SPA2624	M.SptAORF2624P	II	m6A	GATC	N/A	Not Detected
Salmonella enterica subsp. enterica serovar Paratyphi A str. ATCC 9150	637000252	4060	SPA2591	M.SptAORF2591P	II	m6A	GATC	N/A	Not Detected
Salmonella enterica subsp. enterica serovar Paratyphi A str. ATCC 9150	637000252	4060		M.SptAORF3253P	II	?	ATGCAT	N/A	Not Detected
Sedimentitalea nanhaiensis DSM 24252	2521172577	9345	Leina_03069	M.Sna24252I	II	m6A	gAnTc	92	active
Sedimentitalea nanhaiensis DSM 24252	2521172577	9345	Leina_00124	M.Sna24252ORFBP	II	?	(Unknown)	N/A	Not Detected
Sedimentitalea nanhaiensis DSM 24252	2521172577	9345	Leina_02967	M.Sna24252ORFFP	I	m6A	ccyAnnnnnnTac	94	(active)	Sna24252ORFFP,S.Sna24252ORFFP
Sedimentitalea nanhaiensis DSM 24252	2521172577	9345	Leina_03780	M.Sna24252ORFAP	II	?	(Unknown)	N/A	Not Detected
Sedimentitalea nanhaiensis DSM 24252	2521172577	9345	Leina_03668	M.Sna24252ORFHP	I	m6A	tAynnnnnngTcc	94	(active)	Sna24252ORFHP,S.Sna24252ORFHP
Sedimentitalea nanhaiensis DSM 24252	2521172577	9345	Leina_00073	M.Sna24252ORFKP	II	m5C	CCWGG	N/A	Not Detected	Sna24252ORFKP,V.Sna24252ORFKP
Sedimentitalea nanhaiensis DSM 24252	2521172577	9345	Leina_02363	M.Sna24252ORFEP	I	m6A	ccaAnnnnnncaT	94	(active)	Sna24252ORFEP,S.Sna24252ORFEP
Sedimentitalea nanhaiensis DSM 24252	2521172577	9345	Leina_00483	M.Sna24252ORFLP	II	?	(Unknown)	N/A	Not Detected
Sedimentitalea nanhaiensis DSM 24252	2521172577	9345	Leina_02566	M.Sna24252ORFMP	II	?	GATC	N/A	Not Detected
Sediminibacter sp. Hel_I_10	2558860975	12107	P176DRAFT_3356	M1.Ssp10II	II	m6A	ggtgA	97.8	active	Ssp10IIP,M2.Ssp10IIP,C.Ssp10IIP
Sediminibacter sp. Hel_I_10	2558860975	12107	P176DRAFT_1075	M.Ssp10III	II	m6A	rgATcy	65.7	active
Sediminibacter sp. Hel_I_10	2558860975	12107	P176DRAFT_3289	M.Ssp10I	I	m6A	cgAynnnnnnnTannc	98.6	active	Ssp10IP,S.Ssp10I
Sediminibacter sp. Hel_I_10	2558860975	12107	P176DRAFT_1420	M.Ssp10ORFBP	II	m5C	GGNCC	N/A	Not Detected	Ssp10ORFBP
Sediminibacter sp. Hel_I_10	2558860975	12107	P176DRAFT_3357	M2.Ssp10IIP	II	m6A	(Unknown)	N/A	Not Detected
Sediminibacterium sp. OR53	2516143025	9375	SedOR53DRAFT_2992	M.Ssp53I	I	m6A	raaAynnnnnnnrTgg	37	active	S.Ssp53I,Ssp53IP
Sediminibacterium sp. OR53	2516143025	9375	SedOR53DRAFT_2648	M.Ssp53ORFAP	II	?	(Unknown)	N/A	Not Detected
Selenomonas ruminantium AB3002	2562617013	12108	P159DRAFT_1294	M2.Sru3002ORFDP	I	m6A	(Unknown)	N/A	possibly active	Sru3002ORFDP,M1.Sru3002ORFDP,S.Sru3002ORFDP
Selenomonas ruminantium AB3002	2562617013	12108	P159DRAFT_2850	M.Sru3002ORFJP	I	m6A	tcAnnnnnnnTtgg	97.1	(active)	Sru3002ORFJP,S1.Sru3002ORFJP,S2.Sru3002ORFJP
Selenomonas ruminantium AB3002	2562617013	12108	P159DRAFT_0357	M.Sru3002ORFBP	II	?	(Unknown)	N/A	Not Detected
Selenomonas ruminantium AB3002	2562617013	12108	P159DRAFT_1323	M.Sru3002ORFEP	I	m6A	caAgnnnnnnnTrrg	98.8	(active)	Sru3002ORFEP,S.Sru3002ORFEP
Selenomonas ruminantium AB3002	2562617013	12108	P159DRAFT_1293	M1.Sru3002ORFDP	I	m6A	(Unknown)	N/A	possibly active	Sru3002ORFDP,M2.Sru3002ORFDP,S.Sru3002ORFDP
Selenomonas ruminantium AB3002	2562617013	12108	P159DRAFT_0220	M2.Sru3002ORFAP	III	m6A	(Unknown)	N/A	possibly active	R1.Sru3002ORFAP,R2.Sru3002ORFAP,M1.Sru3002ORFAP
Selenomonas ruminantium AB3002	2562617013	12108	P159DRAFT_1008	Sru3002ORFFP	IIG*	m6A	caagAg	99.1	(active)
Selenomonas ruminantium AB3002	2562617013	12108	P159DRAFT_3199	M.Sru3002ORFLP	II	?	(Unknown)	N/A	Not Detected	Sru3002ORFLP
Selenomonas ruminantium AB3002	2562617013	12108	P159DRAFT_3241	M.Sru3002ORFMP	II	?	(Unknown)	N/A	Not Detected
Selenomonas ruminantium AB3002	2562617013	12108	P159DRAFT_0358	M.Sru3002ORFCP	I	m6A	(Unknown)	N/A	possibly active
Selenomonas ruminantium AB3002	2562617013	12108	P159DRAFT_0220	M1.Sru3002ORFAP	III	m6A	(Unknown)	N/A	possibly active	R1.Sru3002ORFAP,R2.Sru3002ORFAP,M2.Sru3002ORFAP
Selenomonas ruminantium AB3002	2562617013	12108	P159DRAFT_1699	M.Sru3002ORFGP	II	?	(Unknown)	N/A	Not Detected
Selenomonas ruminantium AB3002	2562617013	12108	P159DRAFT_3023	M.Sru3002ORFKP	I	m6A	gAcnnnnnnnnTgac	98.6	(active)	Sru3002ORFKP,S.Sru3002ORFKP
Selenomonas ruminantium AC2024	2558860977	12109	P157DRAFT_0714	M.Sru2024ORFBP	I	m6A	(Unknown)	N/A	possibly active	Sru2024ORFBP,S.Sru2024ORFBP
Selenomonas ruminantium AC2024	2558860977	12109	P157DRAFT_1741	M.Sru2024ORFEP	II	?	(Unknown)	N/A	Not Detected
Selenomonas ruminantium AC2024	2558860977	12109	P157DRAFT_1219	Sru2024ORFDP	IIG*	m6A	gaagAt	99.5	(active)
Selenomonas ruminantium AC2024	2558860977	12109	P157DRAFT_0205	M.Sru2024ORFAP	I	m6A	(Unknown)	N/A	possibly active	Sru2024ORFAP,S.Sru2024ORFAP
Selenomonas ruminantium AC2024	2558860977	12109	P157DRAFT_2140	M.Sru2024ORFFP	I	m6A	gAcnnnnnaTta	100	(active)	Sru2024ORFFP,S.Sru2024ORFFP
Shewanella woodyi ATCC 51908	641522649	5011	Swoo_0502	M.SwoAI	I	m6A	cAcnnnnnnnnTttc	64.5	active	S.SwoAI,SwoAIP
Shewanella woodyi ATCC 51908	641522649	5011	Swoo_0343	M.SwoADam	II	m6A	gATc	99.2	active
Shewanella woodyi ATCC 51908	641522649	5011	Swoo_0305	M.SwoAII	III	m6A	gtcAgg	99.2	active	SwoAIIP
Shewanella woodyi ATCC 51908	641522649	5011	Swoo_4919	M.SwoAORF4919P	II	m5C	CCNGG	N/A	Not Detected
Sinorhizobium medicae WSM1115	2512875026	9374	SinmedDRAFT_3643	M.Sme1115I	II	m6A	gAnTc	36	active
Sinorhizobium medicae WSM1115	2512875026	9374	SinmedDRAFT_5273	M.Sme1115ORFBP	II	?	(Unknown)	N/A	Not Detected
Sinorhizobium medicae WSM1115	2512875026	9374	SinmedDRAFT_2621	M.Sme1115ORFFP	II	?	(Unknown)	N/A	Not Detected
Sinorhizobium medicae WSM1115	2512875026	9374	SinmedDRAFT_3770	M.Sme1115ORFCP	II	?	GATC	N/A	Not Detected
Sinorhizobium medicae WSM1115	2512875026	9374	SinmedDRAFT_2349	M.Sme1115ORFJP	II	?	GATC	N/A	Not Detected
Solitalea canadensis DSM 3403	2509276062	8634	Solca_0190	M.Sca3403II	II	m6A	cTgcAg	99	active
Solitalea canadensis DSM 3403	2509276062	8634	Solca_1971	M.Sca3403I	I	m6A	cAgnnnnnnrTgg	97	active	C.Sca3403IP,S.Sca3403I,Sca3403IP
Solitalea canadensis DSM 3403	2509276062	8634	Solca_3697	Sca3403ORF3697P	IIG*	m6A	(Unknown)	N/A	possibly active
Solitalea canadensis DSM 3403	2509276062	8634	Solca_0817	M.Sca3403ORF817P	II	?	GATC	N/A	Not Detected
Solitalea canadensis DSM 3403	2509276062	8634	Solca_3832	Sca3403ORF3832P	IIG	m6A	(Unknown)	N/A	possibly active
Solitalea canadensis DSM 3403	2509276062	8634	Solca_1820	M.Sca3403ORF1820P	II	m5C	(Unknown)	N/A	Not Detected	V.Sca3403ORF1820P,Sca3403ORF1820P
Sphaerobacter thermophilus DSM 20745	646311953	5663	Sthe_2371	M.Sth20745I	II	m6A	TtaA	96.8	active
Sphaerobacter thermophilus DSM 20745	646311953	5663	Sthe_2087	M.Sth20745II	I	m6A	tcAnnnnnnngTgc	99.5	active	Sth20745IIP,S.Sth20745II
Sphaerobacter thermophilus DSM 20745	646311953	5663	Sthe_3349	Sth20745III	IIG	m6A	ggacgAc	97.3	active
Sphaerobacter thermophilus DSM 20745	646311953	5663	Sthe_0276	Sth20745ORF276P	IIG	m6A	cacggA	98.1	(active)
Sphaerobacter thermophilus DSM 20745	646311953	5663	Sthe_3152	Sth20745ORF3152P	IIG	m6A	(Unknown)	N/A	possibly active
Sphaerobacter thermophilus DSM 20745	646311953	5663	Sthe_3145	Sth20745ORF3145P	IIG*	m6A	(Unknown)	N/A	possibly active
Sphaerobacter thermophilus DSM 20745	646311953	5663	Sthe_2829	M.Sth20745ORF2829P	II	?	(Unknown)	N/A	possibly active	Sth20745ORF2829P
Sphingomonas melonis C3	2516653084	9376	SphmeDRAFT_2933	M.SmeC3I	II	m6A	gAnTc	46	active
Sphingomonas melonis C3	2516653084	9376	SphmeDRAFT_3550	M.SmeC3ORFGP	III	m6A	(Unknown)	N/A	Not Detected
Sphingomonas melonis C3	2516653084	9376	SphmeDRAFT_0909	M.SmeC3ORFBP	III	m6A	(Unknown)	N/A	Not Detected	SmeC3ORFBP
Sphingomonas melonis C3	2516653084	9376	SphmeDRAFT_0772	M.SmeC3ORFCP	I	m6A	ccAynnnnnnnTgcc	88	(active)	SmeC3ORFCP,S.SmeC3ORFCP
Sphingomonas melonis C3	2516653084	9376	SphmeDRAFT_0594	M.SmeC3ORFEP	II	?	TCTAGA	N/A	Not Detected
Sphingomonas melonis C3	2516653084	9376	SphmeDRAFT_0016	M.SmeC3ORFFP	I	m6A	aAgnnnnnnnTgga	91	(active)	SmeC3ORFFP,S.SmeC3ORFFP
Sphingomonas melonis C3	2516653084	9376	SphmeDRAFT_3738	M.SmeC3ORFHP	II	?	(Unknown)	N/A	Not Detected
Spirochaeta africana DSM 8902	2509276057	8597	Spiaf_1714	M.Saf8902I	II	m6A	raATty	65.3	active
Spirochaeta africana DSM 8902	2509276057	8597	Spiaf_1369	Saf8902III	IIG*	m6A	caatnAg	93.8	active
Spirochaeta africana DSM 8902	2509276057	8597	Spiaf_0875	M.Saf8902II	II	m5C	gCwGc	36.8	active	Saf8902IIP,V.Saf8902IIP
Spirochaeta smaragdinae DSM 11293	648028052	6121	Spirs_1835	M.SsmMI	II	m4C	CtaG	28	active
Spirochaeta smaragdinae DSM 11293	648028052	6121	Spirs_2892	M.SsmMII	II	m6A	raATty	75	active
Spirochaeta smaragdinae DSM 11293	648028052	6121	Spirs_2515	M.SsmMORF2515P	II	?	(Unknown)	N/A	possibly active
Spirochaeta smaragdinae DSM 11293	648028052	6121	Spirs_1971	M.SsmMORF1971P	II	?	(Unknown)	N/A	possibly active
Spirochaeta smaragdinae DSM 11293	648028052	6121	Spirs_1459	M.SsmMORF1459P	II	?	aTtaAt	N/A	(active)
Spirochaeta thermophila DSM 6578	2506381022	7288	Spith_1210	M1.Sth6578IP	I	m6A	gcAnnnnnngTc	95	active	R2.Sth6578IP,S.Sth6578I,M2.Sth6578IP,R1.Sth6578IP
Spirochaeta thermophila DSM 6578	2506381022	7288	Spith_1825	M.Sth6578II	II	m6A	raATty	6.5	active
Spirochaeta thermophila DSM 6578	2506381022	7288	Spith_1212	M2.Sth6578IP	I	m6A	gcAnnnnnngTc	95	(active)	R2.Sth6578IP,S.Sth6578I,R1.Sth6578IP,M1.Sth6578IP
Sporocytophaga myxococcoides DSM 11118	2524614579	10541	K350DRAFT_04141	M.Smy11118I	I	m6A	aagAnnnnnnnTayng	57	active	Smy11118IP,S.Smy11118I
Staphylococcus aureus aureus USA300_TCH1516	643692036	4945	USA300HOU_1800	M.SauTCHI	I	m6A	acAnnnnnnrTgg	98.6	active	S.SauTCHI
Staphylococcus aureus aureus USA300_TCH1516	643692036	4945	USA300HOU_0433	M.SauTCHII	I	m6A	AggnnnnngaT	100	active	S.SauTCHII
Staphylococcus aureus aureus USA300_TCH1516	643692036	4945	USA300HOU_2207	SauTCHORF2207P	IIG	m6A	(Unknown)	N/A	Not Detected
Staphylothermus marinus F1	640069332	4715	Smar_0761	M.SmaF1I	I	m6A	cAynnnnnnTca	31.4	active	S.SmaF1I,SmaF1IP
Staphylothermus marinus F1	640069332	4715	Smar_0588	M.SmaF1ORF588P	II	m6A	gATc	100	(active)
Staphylothermus marinus F1	640069332	4715	Smar_0576	M.SmaF1ORF576P	II	?	(Unknown)	N/A	possibly active
Staphylothermus marinus F1	640069332	4715	Smar_0633	M.SmaF1ORF633P	II	?	(Unknown)	N/A	possibly active
Staphylothermus marinus F1	640069332	4715	Smar_0919	M.SmaF1ORF919P	II	m5C	(Unknown)	N/A	Not Detected
Streptobacillus moniliformis DSM 12112	646311956	5635	Smon_0657	M.SmoLIII	I	m6A	AttynnnnncTc	98.5	active	S.SmoLIII,C.SmoLIIIP,SmoLIIIP
Streptobacillus moniliformis DSM 12112	646311956	5635	Smon_1038	M1.SmoLVII	II	m6A	gATc	84.7	active	SmoLVIIP
Streptobacillus moniliformis DSM 12112	646311956	5635	Smon_1071	M.SmoLVI	II	m6A	TctagA	98.6	active	SmoLVIP
Streptobacillus moniliformis DSM 12112	646311956	5635	Smon_0394	M.SmoLV	II	m6A	gAnTc	89.6	active
Streptobacillus moniliformis DSM 12112	646311956	5635	Smon_1419	M.SmoLIV	III	m6A	cgwAg	90.5	active	SmoLIVP
Streptobacillus moniliformis DSM 12112	646311956	5635	Smon_0289	M.SmoLORF289P	II	m6A	CCATC	N/A	Not Detected
Streptobacillus moniliformis DSM 12112	646311956	5635	Smon_0060	M.SmoLORF60P	II	m5C	GCGC	N/A	Not Detected	SmoLORF60P
Streptobacillus moniliformis DSM 12112	646311956	5635	Smon_1454	SmoLII	IIG*	m6A	GCAGT	N/A	Not Detected	M2.SmoLII,M1.SmoLII
Streptobacillus moniliformis DSM 12112	646311956	5635	Smon_0102	M.SmoLIP	II	m5C	CCGG	N/A	Not Detected	SmoLI
Streptobacillus moniliformis DSM 12112	646311956	5635	Smon_0229	M.SmoLORF229P	II	?	CTGCAG	N/A	Not Detected
Streptobacillus moniliformis DSM 12112	646311956	5635	Smon_1040	M2.SmoLORF1038P	II	?	GATC	N/A	Not Detected
Streptobacillus moniliformis DSM 12112	646311956	5635	Smon_0203	M.SmoLORF203P	II	m5C	GCGC	N/A	Not Detected
Streptobacillus moniliformis DSM 12112	646311956	5635	Smon_0160	M.SmoLORF160P	II	m5C	GGCC	N/A	Not Detected	SmoLORF160P
Streptobacillus moniliformis DSM 12112	646311956	5635	Smon_1245	M.SmoLORF1245P	II	m5C	GGNNCC	N/A	Not Detected	SmoLORF1245P
Streptobacillus moniliformis DSM 12112	646311956	5635	Smon_1453	M1.SmoLII	II	m6A	GCAGT	N/A	Not Detected	M2.SmoLII,SmoLII
Streptobacillus moniliformis DSM 12112	646311956	5635	Smon_0088	M.SmoLORF88P	II	?	GTSAC	N/A	Not Detected
Streptobacillus moniliformis DSM 12112	646311956	5635	Smon_1455	M2.SmoLII	II	m6A	GCAGT	N/A	Not Detected	SmoLII,M1.SmoLII
Streptococcus bovis AG46	2562617049	11280	BV58DRAFT_0830	Sbo46I	IIG*	m6A	tgaAc	96	active
Streptococcus bovis AG46	2562617049	11280	BV58DRAFT_0829	M.Sbo46ORFBP	II	?	(Unknown)	N/A	Not Detected
Streptomyces sp. WMMB 714	2522125136	11281	H181DRAFT_04272	Ssp714II	IIG*	m6A	cgcAgcg	100	active
Streptomyces sp. WMMB 714	2522125136	11281	H181DRAFT_03024	M.Ssp714I	I	m6A	aAgnnnnngTcc	100	active	Ssp714IP,S.Ssp714I
Streptosporangium roseum DSM 43021	646311958	5653	Sros_7556	M.Sro43021I	I	m6A	gtgAnnnnnrTcg	N/A	active	S.Sro43021I,Sro43021IP
Streptosporangium roseum DSM 43021	646311958	5653	Sros_1580	M.Sro43021ORF1580P	II	?	(Unknown)	N/A	Not Detected
Streptosporangium roseum DSM 43021	646311958	5653	Sros_7831	Sro43021ORF7831P	IIG*	m6A	(Unknown)	N/A	Not Detected
Sulfolobus acidocaldarius DSM 639	638154517	2519	Saci_0651	M.SuaII	II	m5C	rGatCy	10	active	SuaIIP
Sulfolobus acidocaldarius DSM 639	638154517	2519	Saci_1975	M.SuaI	II	m4C	gGCc	56	active	SuaI
Sulfurimonas denitrificans DSM 1251	637000326	4197	Tmden_0129	M.SdeAIV	II	m6A	gTmkAc	100	active	SdeAIVP
Sulfurimonas denitrificans DSM 1251	637000326	4197	Tmden_0478	SdeAI	IIG	m6A	cagrAg	51	active
Sulfurimonas denitrificans DSM 1251	637000326	4197	Tmden_0130	M.SdeAIII	II	m6A	cATg	44.9	active
Sulfurimonas denitrificans DSM 1251	637000326	4197	Tmden_0537	SdeAORF537P	IIG	m6A	(Unknown)	N/A	Not Detected
Sulfurimonas denitrificans DSM 1251	637000326	4197	Tmden_0121	M.SdeAORF121P	II	m5C	CGCG	N/A	possibly active
Sulfurimonas denitrificans DSM 1251	637000326	4197	Tmden_1355	M.SdeAORF1355P	III	m6A	(Unknown)	N/A	Not Detected	SdeAORF1355P
Sulfurimonas denitrificans DSM 1251	637000326	4197	Tmden_1565	M.SdeAII	II	m5C	CCNGG	N/A	possibly active	SdeAII
Sulfurimonas denitrificans DSM 1251	637000326	4197	Tmden_1839	M.SdeAORF1839P	II	m5C	CCGG	N/A	possibly active
Sulfurimonas denitrificans DSM 1251	637000326	4197	Tmden_1855	M.SdeAORF1854P	II	m5C	GATC	N/A	possibly active	SdeAORF1854P
Sulfurimonas denitrificans DSM 1251	637000326	4197	Tmden_0561	M.SdeAORF561P	II	?	GATC	N/A	possibly active
Sulfurimonas denitrificans DSM 1251	637000326	4197	Tmden_0942	M.SdeAORF942P	I	m6A	ttcAnnnnnnnTtty	58	(active)	S.SdeAORF942P,SdeAORF942P
Sulfurimonas denitrificans DSM 1251	637000326	4197	Tmden_0127	M.SdeAORF127P	II	?	CATG	N/A	possibly active
Sulfurimonas denitrificans DSM 1251	637000326	4197	Tmden_1594	M.SdeAORF1594P	I	m6A	(Unknown)	N/A	possibly active
Sulfurimonas denitrificans DSM 1251	637000326	4197	Tmden_1594	M.SdeAORF697P	I	m6A	(Unknown)	N/A	possibly active
Sulfurospirillum barnesii SES-3	2506783064	8964	Sulba_2350	M.Sba3III	I	m6A	cytAnnnnnnTcc	100	active	S.Sba3III,Sba3IIIP
Sulfurospirillum barnesii SES-3	2506783064	8964	Sulba_1574	M.Sba3I	II	m5C	GatC	N/A	active	Sba3IP
Sulfurospirillum barnesii SES-3	2506783064	8964	Sulba_2268	M.Sba3II	II	m6A	cATg	99.1	active
Sulfurospirillum barnesii SES-3	2506783064	8964	Sulba_2273	Sba3ORF2273P	IIG	m6A	(Unknown)	N/A	possibly active
Sulfurospirillum barnesii SES-3	2506783064	8964	Sulba_1800	M.Sba3ORF1800P	II	m5C	CCGG	N/A	Not Detected	Sba3ORF1800P
Syntrophobotulus glycolicus DSM 8271	649633098	6813	Sgly_1718	M.Sgl8271II	II	m6A	aTtaAt	99.6	active
Syntrophobotulus glycolicus DSM 8271	649633098	6813	Sgly_0845	M.Sgl8271I	I	m6A	gnncAnnnnnnnnTcg	99.7	active	Sgl8271IP,S.Sgl8271I
Syntrophobotulus glycolicus DSM 8271	649633098	6813	Sgly_0314	M.Sgl8271ORF314P	II	?	(Unknown)	N/A	Not Detected
Syntrophobotulus glycolicus DSM 8271	649633098	6813	Sgly_0051	M.Sgl8271ORF51P	II	m5C	(Unknown)	N/A	Not Detected
Syntrophobotulus glycolicus DSM 8271	649633098	6813	Sgly_0047	M.Sgl8271ORF47P	II	m5C	(Unknown)	N/A	Not Detected
Syntrophobotulus glycolicus DSM 8271	649633098	6813	Sgly_0076	M.Sgl8271ORF76P	II	?	(Unknown)	N/A	Not Detected
Syntrophothermus lipocalidus DSM 12680	646564577	6061	Slip_1594	M.SliSI	II	m4C	GatC	76	active
Syntrophothermus lipocalidus DSM 12680	646564577	6061	Slip_1127	M.SliSII	I	m6A	cytAnnnnnnTtc	99.8	active	S.SliSII
Syntrophothermus lipocalidus DSM 12680	646564577	6061	Slip_2008	M.SliSORF2008P	II	?	(Unknown)	N/A	Not Detected
Syntrophothermus lipocalidus DSM 12680	646564577	6061	Slip_1825	M.SliSORF1825P	II	?	(Unknown)	N/A	Not Detected
Syntrophothermus lipocalidus DSM 12680	646564577	6061	Slip_1945	M.SliSORF1945P	II	m5C	ACCTGC	N/A	Not Detected
Syntrophothermus lipocalidus DSM 12680	646564577	6061	Slip_1274	M.SliSORF1274P	II	m4C	cgcCt	80.6	(active)
Teredinibacter sp. 991H.S.0a.06	2524614873	10537	H154DRAFT_1907	M.Tsp991II	I	m6A	tcAbnnnnnncTcc	100	active	Tsp991IIP,S.Tsp991II
Teredinibacter sp. 991H.S.0a.06	2524614873	10537	H154DRAFT_1237	M.Tsp991I	I	m6A	tccAnnnnnngTa	100	active	Tsp991IP,S.Tsp991I
Teredinibacter sp. 991H.S.0a.06	2524614873	10537	H154DRAFT_3787	M.Tsp991ORFCP	II	m5C	GTCGAC	N/A	Not Detected
Thermacetogenium phaeum DSM 12270	2546826730	9584	THEPHDRAFT_0428	M.Tph12270I	II	m4C	GgncC	20.6	active
Thermacetogenium phaeum DSM 12270	2546826730	9584	THEPHDRAFT_1769	M.Tph12270II	II	m4C	CgcG	24.3	active
Thermacetogenium phaeum DSM 12270	2546826730	9584	THEPHDRAFT_0163	Tph12270ORF22010P	IIG*	m6A	(Unknown)	N/A	possibly active
Thermacetogenium phaeum DSM 12270	2546826730	9584	THEPHDRAFT_1587	M.Tph12270ORF7930P	II	?	(Unknown)	N/A	possibly active
Thermacetogenium phaeum DSM 12270	2546826730	9584	THEPHDRAFT_1662	M.Tph12270ORF7190P	II	?	(Unknown)	N/A	possibly active
Thermacetogenium phaeum DSM 12270	2546826730	9584	THEPHDRAFT_1902	M.Tph12270ORF4820P	II	?	(Unknown)	N/A	possibly active
Thermacetogenium phaeum DSM 12270	2546826730	9584	THEPHDRAFT_1092	M.Tph12270ORF12780P	III	m6A	(Unknown)	N/A	possibly active
Thermacetogenium phaeum DSM 12270	2546826730	9584	THEPHDRAFT_1166	M.Tph12270ORF12050P	II	?	(Unknown)	N/A	possibly active
Thermacetogenium phaeum DSM 12270	2546826730	9584	THEPHDRAFT_1611	M.Tph12270ORF7700P	III	m6A	(Unknown)	N/A	possibly active	Tph12270ORF7700P
Thermacetogenium phaeum DSM 12270	2546826730	9584	THEPHDRAFT_0038	M1.Tph12270ORF23250P	II	?	(Unknown)	N/A	possibly active	M2.Tph12270ORF23250P
Thermacetogenium phaeum DSM 12270	2546826730	9584	THEPHDRAFT_0037	M2.Tph12270ORF23250P	II	?	(Unknown)	N/A	possibly active	M1.Tph12270ORF23250P
Thermanaerovibrio acidaminovorans DSM 6589	646311961	5640	Taci_1545	M.TacI	I	m6A	tcAnnnnnnnrTgt	100	active	C.TacIP,S.TacI,TacIP
Thermanaerovibrio acidaminovorans DSM 6589	646311961	5640	Taci_1494	M.TacIII	II	m4C	ggcCt	92.4	active
Thermanaerovibrio acidaminovorans DSM 6589	646311961	5640	Taci_0961	M.TacII	II	m5C	gCwGc	N/A	active	TacIIP,V.TacIIP
Thermoanaerobacter sp. X514	641522656	4974	Teth514_1828	M.TspX514II	III	m6A	ggcAs	98.4	active	TspX514IIP
Thermoanaerobacter sp. X514	641522656	4974	Teth514_0458	M.TspX514I	II	m6A	gATc	96.6	active	TspX514IP
Thermoanaerobacter sp. X514	641522656	4974	Teth514_1222	M.TspX514ORF1222P	I	m6A	(Unknown)	N/A	Not Detected	S.TspX514ORF1222P,TspX514ORF1222P
Thermoanaerobacter sp. X514	641522656	4974	Teth514_1244	M.TspX514ORF1244P	II	?	(Unknown)	N/A	Not Detected
Thermobacillus composti KWC4	2508501069	9783	Theco_0809	M.TcoKWC4II	II	m5C	cCwGg	3.3	active	TcoKWC4IIP,V.TcoKWC4IIP
Thermobacillus composti KWC4	2508501069	9783	Theco_0012	M.TcoKWC4V	II	m6A	aTtaAt	94.7	active
Thermobacillus composti KWC4	2508501069	9783	Theco_3407	M.TcoKWC4IV	I	m6A	ccAnnnnnncTc	99.7	active	TcoKWC4IVP,S.TcoKWC4IV
Thermobacillus composti KWC4	2508501069	9783	Theco_3440	M.TcoKWC4I	II	m6A	gTatAc	99.6	active
Thermobacillus composti KWC4	2508501069	9783	Theco_3624	M.TcoKWC4III	II	m5C	gCwGc	5.8	active	TcoKWC4IIIP,V.TcoKWC4IIIP
Thermobacillus composti KWC4	2508501069	9783	Theco_2804	M.TcoKWC4ORF2804P	II	m4C	cgGCcg	57.5	(active)
Thermobacillus composti KWC4	2508501069	9783	Theco_0088	M.TcoKWC4ORF88P	III	m6A	ccaAg	98.9	(active)	TcoKWC4ORF88P
Thermobacillus composti KWC4	2508501069	9783	Theco_3975	M.TcoKWC4ORF3975P	II	m5C	(Unknown)	N/A	Not Detected
Thermobacillus composti KWC4	2508501069	9783	Theco_4114	M.TcoKWC4ORF4114P	II	?	(Unknown)	N/A	Not Detected
Thermogemmatispora sp. PM5	2561511072	12113	N688DRAFT_3362	M.TspPM5II	I	m6A	ccAnnnnnnncTtc	100	active	TspPM5IIP
Thermogemmatispora sp. PM5	2561511072	12113	N688DRAFT_3188	M.TspPM5I	II	m4C	aGgcCt	90.4	active
Thermogemmatispora sp. PM5	2561511072	12113	N688DRAFT_3612	TspPM5ORFJP	IIG	m6A	(Unknown)	N/A	possibly active
Thermogemmatispora sp. PM5	2561511072	12113	N688DRAFT_0309	M.TspPM5ORFAP	II	?	CTCGAG	N/A	possibly active
Thermogemmatispora sp. PM5	2561511072	12113	N688DRAFT_4202	M.TspPM5ORFFP	II	?	RGATCY	N/A	possibly active
Thermogemmatispora sp. PM5	2561511072	12113	N688DRAFT_0874	M.TspPM5ORFUP	II	m5C	(Unknown)	N/A	Not Detected
Thermogemmatispora sp. PM5	2561511072	12113	N688DRAFT_3315	M.TspPM5ORFNP	II	?	(Unknown)	N/A	possibly active
Thermogemmatispora sp. PM5	2561511072	12113	N688DRAFT_3382	TspPM5ORFLP	IIG*	m6A	(Unknown)	N/A	possibly active
Thermogemmatispora sp. PM5	2561511072	12113	N688DRAFT_0014	TspPM5ORFCP	IIG	m6A	(Unknown)	N/A	possibly active
Thermogemmatispora sp. PM5	2561511072	12113	N688DRAFT_4415	M.TspPM5ORFDP	II	?	(Unknown)	N/A	possibly active
Thermogemmatispora sp. PM5	2561511072	12113	N688DRAFT_3463	M.TspPM5ORFKP	II	?	CCATGG	N/A	possibly active
Thermogemmatispora sp. PM5	2561511072	12113	N688DRAFT_2932	M.TspPM5ORFQP	I	m6A	(Unknown)	N/A	Not Detected	TspPM5ORFQP,S.TspPM5ORFQP
Thermogemmatispora sp. PM5	2561511072	12113	N688DRAFT_0700	M.TspPM5ORFVP	II	?	(Unknown)	N/A	possibly active
Thermogemmatispora sp. PM5	2561511072	12113	N688DRAFT_0268	M.TspPM5ORFBP	II	?	(Unknown)	N/A	possibly active
Thermogemmatispora sp. PM5	2561511072	12113	N688DRAFT_1863	M.TspPM5ORFTP	III	m6A	(Unknown)	N/A	possibly active
Thermogemmatispora sp. PM5	2561511072	12113	N688DRAFT_0635	M.TspPM5ORFWP	II	?	TCCGGA	N/A	possibly active
Thermogemmatispora sp. PM5	2561511072	12113	N688DRAFT_4279	M.TspPM5ORFEP	II	?	CCTNAGG	N/A	possibly active
Thermogemmatispora sp. PM5	2561511072	12113	N688DRAFT_4011	TspPM5ORFHP	IIG	m6A	(Unknown)	N/A	possibly active
Thermogemmatispora sp. PM5	2561511072	12113	N688DRAFT_3243	M.TspPM5ORFOP	II	?	(Unknown)	N/A	possibly active
Thermogemmatispora sp. PM5	2561511072	12113	N688DRAFT_2213	TspPM5ORFSP	IIG*	m6A	(Unknown)	N/A	possibly active
Thermogemmatispora sp. PM5	2561511072	12113	N688DRAFT_4062	M.TspPM5ORFGP	II	?	CCSGG	N/A	possibly active
Thermogemmatispora sp. PM5	2561511072	12113	N688DRAFT_2386	TspPM5ORFRP	IIG	m6A	(Unknown)	N/A	possibly active
Thermoplasma acidophilum DSM 1728	638154521	2543	Ta0644	M.ThaII	II	m6A	gATc	99.9	active
Thermoplasma acidophilum DSM 1728	638154521	2543	Ta0829	M.ThaI	II	m4C	CgcG	91.5	active	ThaI
Thermoplasma acidophilum DSM 1728	638154521	2543	Ta0318	M.ThaIV	II	m6A	cATg	99.8	active
Thermoplasma acidophilum DSM 1728	638154521	2543	Ta1168	M.ThaIII	II	m6A	gAnTc	99.9	active
Thermoplasma acidophilum DSM 1728	638154521	2543	Ta1417	M.ThaORF1417P	II	m6A	gTnAc	100	(active)
Thermoplasma acidophilum DSM 1728	638154521	2543	Ta1336n	ThaORF1336P	IIG	m6A	(Unknown)	N/A	Not Detected
Thermoplasma volcanium GSS1	638154522	3192	TVG0884813	M.TvoDam	II	m6A	gATc	99.9	active
Thermoplasma volcanium GSS1	638154522	3192	TVG0430782	M.TvoI	II	m6A	cATg	99.7	active
Thermoplasma volcanium GSS1	638154522	3192	TVG01510821	M.TvoORF1436P	II	m6A	gTnAc	N/A	(active)
Thermoplasma volcanium GSS1	638154522	3192	TVG1491781	M.TvoORF1416P	II	m4C	CCWGG	N/A	Not Detected	TvoORF1416P
Thermoplasma volcanium GSS1	638154522	3192	TVG1487993	M.TvoORF1413P	II	m4C	cCsGg	86.7	(active)	TvoORF1413P
Thermoplasma volcanium GSS1	638154522	3192	TVG0133675	M.TvoORF124P(M.TvoORF124AP)	II	?	(Unknown)	N/A	Not Detected
Thermoplasma volcanium GSS1	638154522	3192	TVG1555627	M.TvoORF1476P	III	m6A	(Unknown)	N/A	possibly active	TvoORF1476P
Thermoplasma volcanium GSS1	638154522	3192	TVG0738831n	M.TvoORF725P	II	?	(Unknown)	N/A	Not Detected
Thermoplasma volcanium GSS1	638154522	3192	TVG1542167	M.TvoORF1464P	III	m4C	cgCc	86	(active)	TvoORF1464P
Thermoplasma volcanium GSS1	638154522	3192	TVG1248551a	M.TvoORF1192P	II	m4C	CCWGG	N/A	Not Detected
Thermoplasma volcanium GSS1	638154522	3192	TVG0684360	TvoORF681P	IIG*	m6A	ggrAg	99.9	(active)
Thermoplasma volcanium GSS1	638154522	3192	TVG1473030	M.TvoORF1400P	II	?	GANTC	N/A	Not Detected
Thermoplasma volcanium GSS1	638154522	3192	TVG0133675n	M.TvoORF124P(M.TvoORF124BP)	II	?	(Unknown)	N/A	Not Detected
Thermosipho melanesiensis BI429	640753057	4791	Tmel_1480	M.TmeBII	II	m4C	CcgG	94.4	active	TmeBIIP
Thermosipho melanesiensis BI429	640753057	4791	Tmel_1691	M.TmeBIV	III	m4C	cgCc	89.3	active	TmeBIVP
Thermosipho melanesiensis BI429	640753057	4791	Tmel_0308	M.TmeBI	II	m6A	gATc	99.9	active	TmeBIP
Thermosipho melanesiensis BI429	640753057	4791	Tmel_0405	M.TmeBIII	I	m6A	cgnnAnnnnnnrTay	99.6	active	TmeBIIIP,S.TmeBIII
Thioalkalivibrio sp. ARh3	2523231052	9861	C995DRAFT_1875	TspARh3I	IIG	m6A	gracgAc	100	active
Thioalkalivibrio sp. ARh3	2523231052	9861	C995DRAFT_2194	M.TspARh3II	I	m6A	gAgnnnnnnrTgt	99.8	active	TspARh3IIP,S.TspARh3II
Thioalkalivibrio sp. ARh3	2523231052	9861	C995DRAFT_0328	M.TspARh3ORFCP	II	m5C	cCwGg	2.7	(active)	V.TspARh3ORFCP
Thiobacillus denitrificans ATCC 25259	637000324	4169	Tbd_2680	M.TdeDI	I	m6A	gcAynnnnnncaTc	100	active	S.TdeDI,TdeDIP
Thiobacillus denitrificans ATCC 25259	637000324	4169	Tbd_1491	M.TdeDORF1491P	III	m6A	(Unknown)	N/A	possibly active	TdeDORF1491P
Thiobacillus denitrificans ATCC 25259	637000324	4169	Tbd_1810	M.TdeDORF1810P	II	m5C	(Unknown)	N/A	Not Detected	V.TdeDORF1810P,TdeDORF1810P
Thiobacillus denitrificans ATCC 25259	637000324	4169	Tbd_0925	TdeDORF925P	IIG	m6A	ccaagA	100	(active)
Thiobacillus denitrificans ATCC 25259	637000324	4169	Tbd_2276	M.TdeDORF2276P	III	m6A	yacAgg	100	(active)	TdeDORF2276P
Thiobacillus denitrificans ATCC 25259	637000324	4169	Tbd_0936	M.TdeDORF936P	III	?	(Unknown)	N/A	possibly active	TdeDORF936P
Thiomicrospira crunogena XCL-2	637000325	4196	Tcr_0332	M.TcrI	I	m6A	gtAynnnngTc	100	active	S.TcrI,TcrIP
Thiomicrospira crunogena XCL-2	637000325	4196	Tcr_0658	M.TcrORF658P	II	m5C	(Unknown)	N/A	Not Detected
Thiomicrospira kuenenii DSM 12350	2540341246	10883	N745DRAFT_1697	M.Tku12350ORFBP	I	m6A	AtcnnnnnngTay	100	(active)	Tku12350ORFBP,S.Tku12350ORFBP
Thiomicrospira kuenenii DSM 12350	2540341246	10883	N745DRAFT_1406	M.Tku12350ORFCP	I	m6A	tcAnnnnnnncTtc	98.8	(active)	Tku12350ORFCP,S.Tku12350ORFCP
Thiomicrospira pelophila DSM 1534	2565957139	10879	N746DRAFT_0982	M.Tpe1534I	I	m6A	garAnnnnnngTt	99.6	active	Tpe1534IP,S.Tpe1534I
Thiomicrospira species MA2-6	2571042363	12803	BS76DRAFT_2259	M.TspMA26ORFDP	I	m6A	AcgnnnnnnrgTa	100	(active)	TspMA26ORFDP,S.TspMA26ORFDP
Thiomicrospira species MA2-6	2571042363	12803	BS76DRAFT_0578	M.TspMA26ORFCP	I	m6A	(Unknown)	N/A	possibly active	TspMA26ORFCP
Thiomicrospira species MA2-6	2571042363	12803	BS76DRAFT_1670	M.TspMA26ORFAP	I	m6A	(Unknown)	N/A	possibly active
Tolumonas sp. BRL6-1	2522125098	9862	H027DRAFT0090	M.Tsp61I	II	m6A	cTgcAg	9.4	active	Tsp61IP
Tolumonas sp. BRL6-1	2522125098	9862	H027DRAFT0974	M.Tsp61II	II	m6A	gATc	7.6	active
Tolumonas sp. BRL6-1	2522125098	9862	H027DRAFT1260	M.Tsp61III	I	m6A	cAcnnnnnrTgt	94.7	active	Tsp61IIIP,S.Tsp61III
Tolumonas sp. BRL6-1	2522125098	9862	H027DRAFT2827	M.Tsp61ORFDP	II	?	GATC	N/A	Not Detected
Treponema caldaria DSM 7334	2505679006	7270	Spica_0102	M.Tca7334III	III	m6A	gccAt	92	active	Tca7334IIIP
Treponema caldaria DSM 7334	2505679006	7270	Spica_0084	M.Tca7334II	II	m6A	raATty	100	active
Treponema caldaria DSM 7334	2505679006	7270	Spica_2702	M.Tca7334I	I	m6A	gatAnnnnnnTgc	100	active	S.Tca7334I,Tca7334IP
Treponema caldaria DSM 7334	2505679006	7270	Spica_2081	M.Tca7334ORF2081P	II	?	(Unknown)	N/A	Not Detected
Treponema caldaria DSM 7334	2505679006	7270	Spica_1764	M.Tca7334ORF1764P	II	?	(Unknown)	N/A	Not Detected
Treponema caldaria DSM 7334	2505679006	7270	Spica_2459	M.Tca7334ORF2459P	III	m6A	(Unknown)	N/A	Not Detected	Tca7334ORF2459P
Treponema denticola ATCC 35405	637000327	3489	TDE0706	M.TdeV	II	m6A	raATty	99.9	active
Treponema denticola ATCC 35405	637000327	3489	TDE0099	M.TdeIV	III	m6A	ctaAt	95.7	active
Treponema denticola ATCC 35405	637000327	3489	TDE0227	M.TdeII	II	m4C	CTcttc	100	active	TdeII
Treponema denticola ATCC 35405	637000327	3489	TDE0909	M.TdeIII	II	m4C	GgncC	80	active	TdeIII
Treponema denticola ATCC 35405	637000327	3489	TDE2746	M.TdeORF2746P	I	m6A	(Unknown)	N/A	possibly active	TdeORF2746P,S.TdeORF2746CP,S.TdeORF2746BP,S.TdeORF2746AP
Treponema denticola ATCC 35405	637000327	3489	TDE0369	M.TdeORF369P	I	m6A	(Unknown)	N/A	possibly active	S.TdeORF369P,TdeORF369P
Treponema succinifaciens DSM 2489	2504557012	6883	Tresu_1687	M.Tsu2489II	II	m6A	gTsAc	99.6	active	Tsu2489IIP
Treponema succinifaciens DSM 2489	2504557012	6883	Tresu_0668	M1.Tsu2489IV	II	m6A	ggATg	99.8	active	M3.Tsu2489IV,Tsu2489IVP,M2.Tsu2489IV,C.Tsu2489IVP
Treponema succinifaciens DSM 2489	2504557012	6883	Tresu_2158	M.Tsu2489I	II	m6A	raATty	98.4	active
Treponema succinifaciens DSM 2489	2504557012	6883	Tresu_2145	M.Tsu2489V	II	m6A	TttaaA	99.4	active
Treponema succinifaciens DSM 2489	2504557012	6883	Tresu_0703	M.Tsu2489III	II	m5C	CcwgG	N/A	active	Tsu2489IIIP
Treponema succinifaciens DSM 2489	2504557012	6883	Tresu_0713	M.Tsu2489ORF713P	II	m5C	WCCGGW	N/A	possibly active	Tsu2489ORF713P
Treponema succinifaciens DSM 2489	2504557012	6883	Tresu_0513	M.Tsu2489ORF513P	I	m6A	(Unknown)	N/A	possibly active	Tsu2489ORF513P,S.Tsu2489ORF513P
Treponema succinifaciens DSM 2489	2504557012	6883	Tresu_1114	M.Tsu2489ORF1114P	I	m6A	(Unknown)	N/A	possibly active	Tsu2489ORF1114P,S.Tsu2489ORF1114P
Treponema succinifaciens DSM 2489	2504557012	6883	Tresu_1682	M.Tsu2489ORF1682P	II	m5C	GGCC	N/A	possibly active	Tsu2489ORF1682P
Treponema succinifaciens DSM 2489	2504557012	6883	Tresu_0193	M.Tsu2489ORF193P	I	m6A	(Unknown)	N/A	possibly active	Tsu2489ORF193P,S.Tsu2489ORF193P
Treponema succinifaciens DSM 2489	2504557012	6883	Tresu_0695	M.Tsu2489ORF695P	II	m5C	GGWCC	N/A	possibly active	Tsu2489ORF695P
Treponema succinifaciens DSM 2489	2504557012	6883	Tresu_0310	M.Tsu2489ORF310P	II	?	CTCGAG	N/A	possibly active
Treponema succinifaciens DSM 2489	2504557012	6883	Tresu_1696	M3.Tsu2489ORF1691P	II	?	GATC	N/A	possibly active	Tsu2489ORF1691P,M2.Tsu2489ORF1691P,M1.Tsu2489ORF1691P
Treponema succinifaciens DSM 2489	2504557012	6883	Tresu_0585	M.Tsu2489ORF585P	I	m6A	(Unknown)	N/A	possibly active	S2.Tsu2489ORF585P,S1.Tsu2489ORF585P,Tsu2489ORF585P
Treponema succinifaciens DSM 2489	2504557012	6883	Tresu_1692	M2.Tsu2489ORF1691P	II	?	GATC	N/A	possibly active	M3.Tsu2489ORF1691P,Tsu2489ORF1691P,M1.Tsu2489ORF1691P
Treponema succinifaciens DSM 2489	2504557012	6883	Tresu_0304	Tsu2489ORF304P	IIG*	m6A	(Unknown)	N/A	possibly active
Treponema succinifaciens DSM 2489	2504557012	6883	Tresu_0929	Tsu2489ORF929P	IIG*	m6A	(Unknown)	N/A	possibly active
Treponema succinifaciens DSM 2489	2504557012	6883	Tresu_1195	M.Tsu2489ORF1195P	III	m6A	(Unknown)	N/A	possibly active	Tsu2489ORF1195P
Treponema succinifaciens DSM 2489	2504557012	6883	Tresu_0540	M.Tsu2489ORF540P	II	m5C	(Unknown)	N/A	possibly active	C.Tsu2489ORF540P,Tsu2489ORF540P
Treponema succinifaciens DSM 2489	2504557012	6883	Tresu_0671	M3.Tsu2489IV	II	m6A	ggATg	99.8	(active)	Tsu2489IVP,M2.Tsu2489IV,M1.Tsu2489IV,C.Tsu2489IVP
Treponema succinifaciens DSM 2489	2504557012	6883	Tresu_1987	M.Tsu2489ORF1987P	II	m5C	GGNNCC	N/A	possibly active	Tsu2489ORF1987P
Treponema succinifaciens DSM 2489	2504557012	6883	Tresu_0669	M2.Tsu2489IV	II	m6A	ggATg	99.8	(active)	M3.Tsu2489IV,Tsu2489IVP,M1.Tsu2489IV,C.Tsu2489IVP
Treponema succinifaciens DSM 2489	2504557012	6883	Tresu_1691	M1.Tsu2489ORF1691P	II	?	GATC	N/A	possibly active	M3.Tsu2489ORF1691P,Tsu2489ORF1691P,M2.Tsu2489ORF1691P
Treponema succinifaciens DSM 2489	2504557012	6883	Tresu_0530	M.Tsu2489ORF530P	II	m5C	(Unknown)	N/A	possibly active	R2.Tsu2489ORF530P,R1.Tsu2489ORF530P
Treponema succinifaciens DSM 2489	2504557012	6883	Tresu_0365	M.Tsu2489ORF365P	I	m6A	(Unknown)	N/A	possibly active	Tsu2489ORF365P
Treponema succinifaciens DSM 2489	2504557012	6883	Tresu_1099	M.Tsu2489ORF1099P	I	m6A	(Unknown)	N/A	possibly active	S3.Tsu2489ORF1099P,S2.Tsu2489ORF1099P,S1.Tsu2489ORF1099P,Tsu2489ORF1099P
Treponema succinifaciens DSM 2489	2504557012	6883	Tresu_0645	M.Tsu2489ORF645P	III	m6A	(Unknown)	N/A	possibly active	Tsu2489ORF645P
Treponema succinifaciens DSM 2489	2504557012	6883	Tresu_0110	M.Tsu2489ORF110P	II	m5C	(Unknown)	N/A	possibly active
Veillonella parvula DSM 2008	646311965	5642	Vpar_0448	M.Vpa2008II	III	m6A	gnaAtc	73	active	Vpa2008IIP
Veillonella parvula DSM 2008	646311965	5642	Vpar_0116	M.Vpa2008I	I	m6A	ggcAnnnnnnTta	100	active	Vpa2008IP,S.Vpa2008I
Veillonella parvula DSM 2008	646311965	5642	Vpar_0184	M.Vpa2008ORF184P	II	m5C	CCGG	N/A	Not Detected
Verrucomicrobia bacterium LP2A	2540341242	10535	G346DRAFT_0627	M.VbaLP2AI	II	m6A	TtcgaA	100	active	VbaLP2AIP
Verrucomicrobia bacterium LP2A	2540341242	10535	G346DRAFT_0907	M.VbaLP2AORFCP	I	m6A	(Unknown)	N/A	Not Detected
Verrucomicrobia bacterium LP2A	2540341242	10535	G346DRAFT_1832	M.VbaLP2AORFAP	II	?	(Unknown)	N/A	Not Detected
Verrucomicrobia bacterium LP2A	2540341242	10535		M.VbaLP2AORFFP	II	m6A	cTcgAg	100	(active)	VbaLP2AORFFP
Verrucomicrobia bacterium LP2A	2540341242	10535	G346DRAFT_0564	M.VbaLP2AORFHP	III	m4C	tccCc	85	(active)
Xanthobacter species 91	2561511238	12115	A37EDRAFT_3443	Xsp91II	IIG	m6A	cgaccAg	89.5	active
Xanthobacter species 91	2561511238	12115	A37EDRAFT_2147	M.Xsp91I	II	m6A	gAnTc	99.4	active
Xanthobacter species 91	2561511238	12115	A37EDRAFT_3617	M.Xsp91ORFGP	II	?	GATC	N/A	Not Detected
Xanthobacter species 91	2561511238	12115	A37EDRAFT_0049	M.Xsp91ORFAP	II	?	CcwgG	20	(active)
Xanthobacter species 91	2561511238	12115	A37EDRAFT_0050	M.Xsp91ORFBP	II	?	AAGCTT	N/A	Not Detected
Xanthobacter species 91	2561511238	12115	A37EDRAFT_2670	M.Xsp91ORFEP	III	m6A	gggAcc	99.7	(active)	Xsp91ORFEP
Xanthobacter species 91	2561511238	12115	A37EDRAFT_0899	M.Xsp91ORFCP	II	m5C	ACCGGT	N/A	Not Detected	V.Xsp91ORFCP
Xenorhabdus nematophila ATCC 19061	649633108	5839	XNC1_0059	M.XnePDam	II	m6A	gATc	88	active
Xenorhabdus nematophila ATCC 19061	649633108	5839	XNC1_p0187	M.XnePORF187P	II	?	CAGCTG	N/A	possibly active
Xenorhabdus nematophila ATCC 19061	649633108	5839	XNC1_3931	M.XnePORF3931P	I	m6A	(Unknown)	N/A	Not Detected	S.XnePORF3931P,XnePORF3931P
Xenorhabdus nematophila ATCC 19061	649633108	5839	XNC1_3417	M.XnePORF3417P	II	?	(Unknown)	N/A	possibly active
Xenorhabdus nematophila ATCC 19061	649633108	5839	XNC1_3668	M.XnePORF3668P	II	m5C	CCWGG	N/A	Not Detected	XnePORF3668P,V.XnePORF3668P
Xenorhabdus nematophila ATCC 19061	649633108	5839	XNC1_3088	M.XnePORF3088P	II	m5C	(Unknown)	N/A	Not Detected
Xenorhabdus nematophila ATCC 19061	649633108	5839		M.XnePORF49P	II	?	(Unknown)	N/A	possibly active
Xenorhabdus nematophila ATCC 19061	649633108	5839	XNC1_1970	M.XnePORF1970P	II	?	(Unknown)	N/A	possibly active
Xenorhabdus nematophila ATCC 19061	649633108	5839	XNC1_3092	M.XnePORF3092P	II	m6A	GATC	N/A	Not Detected
Xenorhabdus nematophila ATCC 19061	649633108	5839	XNC1_p0056	M.XnePORF56P	II	m5C	CCNGG	N/A	Not Detected
Xenorhabdus nematophila ATCC 19061	649633108	5839	XNC1_0020	M.XnePORF20P	I	m6A	cAcnnnnncTc	88	(active)	S.XnePORF20P,XnePORF20P
Xylella fastidiosa Temecula1	637000349	3693	PD2072	M.XfaTORF2072P	I	m6A	gAtcnnnnnnnTgc	90.5	(active)	XfaTORF2072P,S.XfaTORF2072P
Xylella fastidiosa Temecula1	637000349	3693	PD2076	M.XfaTORF2076P	I	m6A	aaAynnnnnnTtc	90.9	(active)	XfaTORF2076P,S.XfaTORF2076P
Xylella fastidiosa Temecula1	637000349	3693	PD1324	M.XfaTORF1324P	II	?	(Unknown)	N/A	possibly active
Xylella fastidiosa Temecula1	637000349	3693	PD1607	M.XfaTI	II	?	TTCGAA	N/A	possibly active	XfaTIP
Xylella fastidiosa Temecula1	637000349	3693	PD0241	M.XfaTORF241P	I	m6A	(Unknown)	N/A	possibly active	XfaTORF241P,S.XfaTORF241P
Xylella fastidiosa Temecula1	637000349	3693	PD1649	M.XfaTORF1649P	II	?	CCSGG	N/A	possibly active	XfaTORF1649P
Xylella fastidiosa Temecula1	637000349	3693	PD0833	M.XfaTORF833P	III	m6A	(Unknown)	N/A	possibly active	XfaTORF833P
Xylella fastidiosa Temecula1	637000349	3693	PD0577	M.XfaTORF577P	II	m5C	GTCGAC	N/A	Not Detected	XfaTORF577P
Xylella fastidiosa Temecula1	637000349	3693	PD1339	M.XfaTORF1339P	II	?	(Unknown)	N/A	possibly active
Xylella fastidiosa Temecula1	637000349	3693		M.XfaTORF1062P	II	?	GCATGC	N/A	possibly active
Zymomonas mobilis subsp. pomaceae ATCC 29192	650716107	7223	Zymop_1019	M.Zmo29192II	II	m6A	gAtaTc	97.7	active	Zmo29192IIP
Zymomonas mobilis subsp. pomaceae ATCC 29192	650716107	7223	Zymop_2046	M.Zmo29192I	I	m6A	acAnnnnnnrTgg	100	active	S.Zmo29192I,Zmo29192IP
Zymomonas mobilis subsp. pomaceae ATCC 29192	650716107	7223	Zymop_0273	M.Zmo29192III	II	m6A	gAnTc	99.5	active
