# Supplementary material for: The Epigenomic Landscape of Prokaryotes
Source: PLoS Genet. 2016 Feb 12;12(2):e1005854. doi: 10.1371/journal.pgen.1005854 (PMC4752239; doi:10.1371/journal.pgen.1005854)
Supplement: S4 Table — (XLSX) [file pgen.1005854.s015.xlsx]

## Sheet: Legend
Organism name	Organism name as in NCBI taxonomy
IMG genome ID	Organism identifier in the IMG database (https://img.jgi.doe.gov)
REBASE Org #	Organism identifier in the REBASE database (http://rebase.neb.com)
Gene locus tag	MTase gene locus tag corresponding to IMG gene annotation
REBASE Candidate MTase Name	MTase name as recorded in REBASE
Type	Mtase Type. IIG* indicates atypical Type IIG systems.
Methylation Type	Methylated base type
Specificity	Mtase binding site. Upper case letters indicate the methylated positions
% Detected	Fraction of motif instances in the genome that are confidently detected as being methylated
REBASE cognate RE names	REBASE names of corresponding restriction enzymes and specificity subunits (where applicable)
MTase match	Assignment of the motif to an MTase in the genome Matched = The motif could be unambiguously matched to a MTase in the genome. (Matched) = The motif was tentatively matched to an MTase, but additional data is required to verify the match. Multiple candidates =There are multiple candidate MTases in the genome capable of producing the methylation, no unambiguous assignment is possible No obvious ca…

## Sheet: Table S4 - Motifs
S4 Table. List of all 848 detected methylated motifs
Organism name	IMG genome ID	REBASE Org #	Gene locus tag	REBASE Candidate MTase Name	Type	Methylation Type	Specificity	% Detected	MTase match	REBASE cognate RE names
Acetobacterium woodii DSM 1030	2512047040	8566	Awo_c18590	M.Awo1030I	II	m5C	CcwgG	0	Matched	V.Awo1030IP,Awo1030IP
Acetobacterium woodii DSM 1030	2512047040	8566	Awo_c17140	M.Awo1030III	I	m6A	gAtgnnnnnnTgc	100	Matched	S.Awo1030III,Awo1030IIIP
Acetobacterium woodii DSM 1030	2512047040	8566	Awo_c19740	Awo1030IV	IIG	m6A	gccrAg	99.6	Matched
Acetobacterium woodii DSM 1030	2512047040	8566	Awo_c08800	M.Awo1030II	I	m6A	taAgnnnnnTcc	100	Matched	Awo1030IIP,S.Awo1030II
Acetobacterium woodii DSM 1030	2512047040	8566	Awo_c14460	M.Awo1030ORF14460P	II	m6A	caaaaAr	98.9	(Matched)
Acidobacteria bacterium KBS 146	2556793019	11157	M015DRAFT_3604	M.Asp146I	II	m6A	TtaA	98.2	Matched
Acidobacteria bacterium KBS 146	2556793019	11157	M015DRAFT_1095	M.Asp146ORFBP	I	m6A	cAcnnnnnngTcg	99.2	(Matched)	Asp146ORFBP,S.Asp146ORFBP
Acidobacteria bacterium KBS 146	2556793019	11157	M015DRAFT_3129	M.Asp146ORFCP	I	m6A	ggcAnnnnnnnTcg	99.5	(Matched)	Asp146ORFCP,S.Asp146ORFCP
Acidobacteriaceae bacterium TAA166 strain TAA 166	2524614882	10525	H979DRAFT_1235	M.Asp24188I	II	m6A	TtaA	92	Matched
Acidobacteriaceae bacterium TAA166 strain TAA 166	2524614882	10525	H979DRAFT_5064	M.Asp24188ORFBP	III	m6A	gagAtc	97	Matched	Asp24188ORFBP
Acidobacteriaceae bacterium TAA166 strain TAA 166	2524614882	10525	H979DRAFT_0466	M.Asp24188ORFHP	III	m6A	cggAgg	92	Matched	Asp24188ORFHP
Acidovorax sp. JHL-3	2540341243	10871	K226DRAFT_2341	M.AspJHL3I	II	m4C	gaGCtc	92.9	Matched	AspJHL3IP
Acidovorax sp. JHL-3	2540341243	10871	K226DRAFT_2386	AspJHL3II	IIG	m6A	cgcccAg	99.7	Matched
Acidovorax sp. JHL-3	2540341243	10871	K226DRAFT_2075	M.AspJHL3ORFGP	I	m6A	ggcAnnnnnnTgcg	99.5	(Matched)	AspJHL3ORFGP,S.AspJHL3ORFGP
Acidovorax sp. JHL-3	2540341243	10871	K226DRAFT_3059	M.AspJHL3ORFDP	I	m6A	tgAnnnnnrTgcg	100	(Matched)	AspJHL3ORFDP,S.AspJHL3ORFDP
Acidovorax sp. JHL-3	2540341243	10871	K226DRAFT_1139	M.AspJHL3ORFIP	III	m6A	ttgaAg	99.1	(Matched)	AspJHL3ORFIP
Acidovorax sp. JHL-3	2540341243	10871	K226DRAFT_3614	M.AspJHL3ORFAP	I	m6A	caAnnnnnnnrTac	98.6	(Matched)	AspJHL3ORFAP,S.AspJHL3ORFAP
Actinobacillus succinogenes 130Z	640753001	4809	Asuc_1640	M.Asu130I	I	m6A	gccAnnnnnnrTtt	99.3	Matched	Asu130IP,S1.Asu130I,S2.Asu130IP
Actinobacillus succinogenes 130Z	640753001	4809		?	II	m6A	gATc	99.6	Multiple candidates
Actinosynnema mirum DSM 43827	644736323	5509	Amir_0960	M.AmiI	I	m6A	cAgnnnnnnnTcga	91.6	Matched	AmiIP,S.AmiI
Agrobacterium tumefaciens str. C58	639279301	114	AGR_C_1453	M.AtuCI	II	m6A	gAnTc	96	Matched
Akkermansia muciniphila ATCC BAA-835	642555104	5061	Amuc_1915	M.AmuI	I	m6A	aAcnnnnnnTac	100	Matched	AmuIP,S.AmuI
Akkermansia muciniphila ATCC BAA-835	642555104	5061	Amuc_1521	M.AmuORF1521P	III	m6A	caagaA	0	(Matched)	AmuORF1521P
Akkermansia muciniphila ATCC BAA-835	642555104	5061	Amuc_1676	M.AmuORF1676P	III	m6A	gtrAcc	100	(Matched)	AmuORF1676P
Akkermansia muciniphila ATCC BAA-835	642555104	5061		?	II	m4C	tCmkGa	30.2	Multiple candidates
Akkermansia muciniphila ATCC BAA-835	642555104	5061		?	II	m6A	raATty	100	No obvious candidate
Algoriphagus marincola HL-49	2540341230	10911	K302DRAFT_1476	M.AmaHL49ORFAP	I	m6A	AtcnnnnnrTgt	98.8	(Matched)	AmaHL49ORFAP,S.AmaHL49ORFAP
Algoriphagus marincola HL-49	2540341230	10911	K302DRAFT_3597	M.AmaHL49ORFEP	I	m6A	gcAnnnnnnnrTcnc	99.6	(Matched)	AmaHL49ORFEP,S.AmaHL49ORFEP
Algoriphagus marincola HL-49	2540341230	10911	K302DRAFT_0904	M.AmaHL49ORFFP	I	m6A	aAgnnnnnnnrTtgy	99.4	(Matched)	AmaHL49ORFFP,C.AmaHL49ORFFP,S.AmaHL49ORFFP
Algoriphagus marincola HL-49	2540341230	10911	K302DRAFT_0455	AmaHL49ORFIP	IIG	m6A	cTgaAg	99.6	(Matched)	M.AmaHL49ORFIP
Algoriphagus marincola HL-49	2540341230	10911		?	II	m6A	ctgcAg	59.9	Multiple candidates
Algoriphagus marincola HL-49	2540341230	10911		?	II	m6A	cggAtc	99.4	Multiple candidates
Algoriphagus marincola HL-49	2540341230	10911		?	II	m6A	gtvAgc	99.3	Multiple candidates
Algoriphagus marincola HL-49	2540341230	10911		?	III	m6A	catcAt	99.3	Multiple candidates
Algoriphagus marincola HL-49	2540341230	10911		?	II	m4C	gcdaCnc	95.9	Multiple candidates
Alicyclobacillus macrosporangiidus CPP55	2561511097	12073	N687DRAFT_2392	M.Ama55I	II	m5C	CggccG	35.4	Matched	Ama55IP
Alicyclobacillus macrosporangiidus CPP55	2561511097	12073	N687DRAFT_3680	M.Ama55ORFBP	III	m6A	gcAtc	99.9	(Matched)	Ama55ORFBP
Alicyclobacillus macrosporangiidus CPP55	2561511097	12073	N687DRAFT_3790	Ama55ORFAP	IIG	m6A	gccagA	99.9	(Matched)
Alicyclobacillus macrosporangiidus CPP55	2561511097	12073		?	II	m6A	gATc	99.9	Multiple candidates
Alicyclobacillus macrosporangiidus CPP55	2561511097	12073		?	IIG	m6A	crtaAg	100	Multiple candidates
Alteromonadaceae bacterium Bs12	2545555829	10888	K380DRAFT_3132	M.AbaBs12I	II	m5C	CcwgG	24.3	Matched	AbaBs12IP,V.AbaBs12IP
Alteromonadaceae bacterium Bs12	2545555829	10888		?	I	m6A	ctcAnnnnnnaTc	98.3	Multiple candidates
Alteromonadaceae bacterium Bs12	2545555829	10888		?	I	m6A	gAcnnnnnTgac	99.4	Multiple candidates
Alteromonas sp. ALT199	2524614846	10526	H978DRAFT_3072	M.Asp199I	II	m6A	gATc	97	Matched
Aminiphilus circumscriptus DSM 16581	2541046957	10899	K349DRAFT_1014	M.Aci16581I	III	m6A	aggAg	99.5	Matched
Aminiphilus circumscriptus DSM 16581	2541046957	10899		?	I	m6A	crtAnnnnnngTc	99.1	Multiple candidates
Aminiphilus circumscriptus DSM 16581	2541046957	10899		?	I	m6A	cAgnnnnrTtc	99.3	Multiple candidates
Aminiphilus circumscriptus DSM 16581	2541046957	10899		?	IIG	m4C	ccccCgth	62	No obvious candidate
Aminiphilus circumscriptus DSM 16581	2541046957	10899		?	II	m4C	cccCgg	83.1	Multiple candidates
Aminiphilus circumscriptus DSM 16581	2541046957	10899		?	II	m4C	crcaCg	93.9	Multiple candidates
Aminiphilus circumscriptus DSM 16581	2541046957	10899		?	II	m4C	gGgcCc	94.1	Multiple candidates
Aminobacterium colombiense DSM 12261	646564503	5898	Amico_1148	M.Aco12261III	II	m4C	tgGCca	53	Matched
Aminobacterium colombiense DSM 12261	646564503	5898	Amico_0449	M2.Aco12261I	I	m6A	gcAnnnnnnTgt	98	Matched	M1.Aco12261I,S.Aco12261I,Aco12261IP
Aminobacterium colombiense DSM 12261	646564503	5898	Amico_1336	Aco12261II	IIG	m6A	ccrgAg	97	Matched
Aminobacterium colombiense DSM 12261	646564503	5898	Amico_0448	M1.Aco12261I	I	m6A	gcAnnnnnnTgt	98	(Matched)	M2.Aco12261I,S.Aco12261I,Aco12261IP
Anoxybacillus flavithermus WK1	643348508	5183		?	II	m6A	gATc	13	Multiple candidates
Arthrobacter chlorophenolicus A6	643348509	5282	Achl_1096	M.AchA6I	I	m6A	tgAannnnnTcg	93	Matched	S.AchA6I,AchA6IP
Arthrobacter chlorophenolicus A6	643348509	5282	Achl_4502	AchA6III	IIG	m6A	agccAg	89.3	Matched
Arthrobacter chlorophenolicus A6	643348509	5282	Achl_2506	M.AchA6II	II	m6A	TtaA	84.1	Matched
Arthrobacter sp. 31Y	2546826728	10896	K253DRAFT_1973	M.Asp31YI	I	m6A	cgAcnnnnnnTca	0	Matched	Asp31YIP,S.Asp31YI
Arthrobacter sp. 31Y	2546826728	10896	K253DRAFT_0854	M.Asp31YII	II	m6A	TtaA	91.5	Matched
Bacillus subtilis subsp. spizizenii str. W23	648028008	6325	BSUW23_20035	M.BsuW23II	II	m5C	cCwGg	78.1	Matched
Bacillus subtilis subsp. spizizenii str. W23	648028008	6325	BSUW23_03425	M.BsuW23I	I	m6A	cncAnnnnnnnrTgt	99.6	Matched	BsuW23IP,S.BsuW23I
Bacterium JKG1 strain JKG1	2540341237	10904	K361DRAFT_1323	M.BspJKG1II	II	m6A	gAnTc	56.4	Matched
Bacterium JKG1 strain JKG1	2540341237	10904	K361DRAFT_3710	M.BspJKG1I	II	m6A	gATc	95.6	Matched
Bacterium JKG1 strain JKG1	2540341237	10904	K361DRAFT_2493	M.BspJKG1III	II	m6A	TtaA	81.2	Matched
Bacterium JKG1 strain JKG1	2540341237	10904	K361DRAFT_3332	M.BspJKG1ORFCP	I	m6A	gAgnnnnncTc	95.6	(Matched)	BspJKG1ORFCP,S.BspJKG1ORFCP
Bacterium JKG1 strain JKG1	2540341237	10904	K361DRAFT_2802	BspJKG1ORFHP	IIG	m6A	gcgAgg	88.5	(Matched)
Bacterium JKG1 strain JKG1	2540341237	10904	K361DRAFT_1437	M.BspJKG1ORFEP	II	m6A	ggcAkc	96	(Matched)
Bacterium JKG1 strain JKG1	2540341237	10904	K361DRAFT_1166	M.BspJKG1ORFFP	II	m6A	gTatAc	89.5	(Matched)
Bacteroides salanitronis DSM 18170	649633013	6759	Bacsa_0512	M.Bsa18170I	I	m6A	AtcnnnnnnrTcnnc	100	Matched	Bsa18170IIP,S.Bsa18170II
Bacteroides salanitronis DSM 18170	649633013	6759		?	II	m6A	gATc	99.9	Multiple candidates
Bacteroides salanitronis DSM 18170	649633013	6759		?	IIG	m6A	grhcaAt	99.2	Multiple candidates
Bacteroides salanitronis DSM 18170	649633013	6759		?	IIG	m6A	gagcaAt	99.2	Multiple candidates
Bacteroides salanitronis DSM 18170	649633013	6759		?	IIG	m6A	ggcaAt	99.1	Multiple candidates
Bacteroides sp. 14(A)	2548877171	10889		?	I	m6A	aaAynnnnnncTtc	96.9	Multiple candidates
Bacteroides sp. 14(A)	2548877171	10889		?	II	m6A	ccAnnnnnnTcc	97	Multiple candidates
Bacteroides sp. 14(A)	2548877171	10889		?	II	m6A	aAgnnnnnrTcc	97.3	Multiple candidates
Bifidobacterium longum subsp. infantis ATCC 15697	643348516	5214	Blon_1324	BloAII	IIG	m6A	gaggAc	100	Matched
Bifidobacterium longum subsp. infantis ATCC 15697	643348516	5214	Blon_0092	M.BloAI	II	m5C	ggCGcc	18.4	Matched	BloAIP
Bifidobacterium longum subsp. infantis ATCC 15697	643348516	5214	Blon_1145	M.BloAORF1145P	II	m5C	srtCGays	60.1	(Matched)	BloAORF1145P
Bradyrhizobium elkanii USDA 76	2517572143	9342	BraelDRAFT_8066	M.Bel76I	II	m6A	gAnTc	80	Matched
Bryobacter aggregatus MPL3	2562617048	12081	M017DRAFT_5101	M1.Bag18758II	II	unknown	caCgGg	73.3	Matched	M2.Bag18758II
Bryobacter aggregatus MPL3	2562617048	12081	M017DRAFT_5044	Bag18758I	IIG	m6A	cccgAg	99.2	Matched
Bryobacter aggregatus MPL3	2562617048	12081	M017DRAFT_5102	M2.Bag18758II	II	unknown	caCgGg	73.3	(Matched)	M1.Bag18758II
Butyrivibrio sp. AE3003	2563367225	10906	CD00DRAFT_2241	M.Bsp3003I	II	m5C	GatC	0	Matched	Bsp3003IP
Butyrivibrio sp. AE3003	2563367225	10906	CD00DRAFT_0491	M1.Bsp3003III	I	m6A	ytcAnnnnnnnTcnnc	79.4	Matched	Bsp3003IIIP,M2.Bsp3003III,S.Bsp3003III
Butyrivibrio sp. AE3003	2563367225	10906	CD00DRAFT_0561	M.Bsp3003II	II	m6A	aTtaAt	73.6	Matched
Butyrivibrio sp. AE3003	2563367225	10906	CD00DRAFT_0491	M2.Bsp3003III	I	m6A	ytcAnnnnnnnTcnnc	79.4	(Matched)	Bsp3003IIIP,M1.Bsp3003III,S.Bsp3003III
Butyrivibrio sp. AE3003	2563367225	10906		?	II	m6A	ccAgv	36.2	Multiple candidates
Butyrivibrio sp. AE3003	2563367225	10906		?	II	m6A	tcAgg	22.2	Multiple candidates
Butyrivibrio sp. AE3004	2562617011	10907	BV60DRAFT_0495	M.Bsp3004I	II	m5C	GatC	0	Matched	Bsp3004IP,V.Bsp3004IP
Butyrivibrio sp. AE3004	2562617011	10907	BV60DRAFT_0568	M.Bsp3004III	I	m6A	AttynnnnnncTc	94.3	Matched	S.Bsp3004III,Bsp3004IIIP
Butyrivibrio sp. AE3004	2562617011	10907	BV60DRAFT_4013	Bsp3004IV	IIG	m6A	ccgcAt	0	Matched
Butyrivibrio sp. AE3004	2562617011	10907	BV60DRAFT_1135	M.Bsp3004II	II	m6A	aTtaAt	93.8	Matched
Butyrivibrio sp. FCS014	2545555868	10897	T456DRAFT_01527	M.Bsp14III	II	m5C	GatC	0	Matched	Bsp14IIIP,V.Bsp14IIIP
Butyrivibrio sp. FCS014	2545555868	10897	T456DRAFT_03277	M.Bsp14I	I	m6A	gcAnnnnnnnnnTgc	98	Matched	Bsp14IP,S.Bsp14I
Butyrivibrio sp. FCS014	2545555868	10897	T456DRAFT_02799	M.Bsp14II	II	m6A	aTtaAt	93.9	Matched
Caldicoprobacter oshimai DSM 21659	2540341239	10908	K363DRAFT_0904	M.Cos21659ORFAP	III	m6A	ccaaaA	93.6	(Matched)
Caldicoprobacter oshimai DSM 21659	2540341239	10908		?	II	m4C	tccCc	86.4	Multiple candidates
Caldicoprobacter oshimai DSM 21659	2540341239	10908		?	III	m6A	cccAg	95.1	No obvious candidate
Caldithrix abyssi DSM 13497	2506381024	8360	Calab_2939	M.Cab13497I	II	m4C	CtaG	78.6	Matched	Cab13497IP
Caldithrix abyssi DSM 13497	2506381024	8360	Calab_0702	M.Cab13497ORFFP	III	m6A	gcAcc	98.4	(Matched)	Cab13497ORFFP
Caldithrix abyssi DSM 13497	2506381024	8360		?	I	m6A	cAgnnnnnnTgc	99.2	Multiple candidates
Caldithrix abyssi DSM 13497	2506381024	8360		?	III	m6A	cctAc	98.7	Multiple candidates
Caldithrix abyssi DSM 13497	2506381024	8360		?	III	m4C	acCc	75.3	No obvious candidate
Caldithrix abyssi DSM 13497	2506381024	8360		?	I	m6A	AtcnnnnnnrTgc	99	Multiple candidates
Caldithrix abyssi DSM 13497	2506381024	8360		?	IIG	m6A	agaaAg	98.3	Multiple candidates
Capnocytophaga ochracea DSM 7271	644736338	5526	Coch_0588	M.CocI	II	m6A	gTyrAc	99.2	Matched	CocIP
Capnocytophaga ochracea DSM 7271	644736338	5526	Coch_0684	M.CocIII	II	m4C	GgncC	82.8	Matched	CocIIIP
Capnocytophaga ochracea DSM 7271	644736338	5526	Coch_0822	M.CocII	II	m5C	gCnGc	0	Matched	CocIIP
Capnocytophaga ochracea DSM 7271	644736338	5526	Coch_1948	CocORF1948P	IIG	m6A	aAccc	100	(Matched)
Capnocytophaga ochracea DSM 7271	644736338	5526		?	II	m6A	gATc	99.9	Multiple candidates
Cellulomonas sp. KRMCY2	2545824564	10864	K415DRAFT_1719	M.CspCY2I	II	m5C	aGCt	58.2	Matched	V.CspCY2IP
Cellulomonas sp. KRMCY2	2545824564	10864	K415DRAFT_0588	M.CspCY2ORFCP	II	m4C	cnCcryggyg	63.4	(Matched)
Cellulophaga algicola DSM 14237	649633031	6627	Celal_0210	Cal14237I	IIG	m6A	ggttAg	93.3	Matched
Cellulophaga algicola DSM 14237	649633031	6627	Celal_0227	M.Cal14237ORF227P	I	m6A	cAnnnnnnnTgcg	91.6	(Matched)	S.Cal14237ORF227P,Cal14237ORF227P,C.Cal14237ORF227P
Cellulophaga algicola DSM 14237	649633031	6627	Celal_3610	M.Cal14237ORF3307P	I	m6A	rtcAnnnnnnrTag	93.3	(Matched)	Cal14237ORF3610P,S.Cal14237ORF3610P
Cellulophaga algicola DSM 14237	649633031	6627		?	I	m6A	cAgnnnnnnnrTttc	89.5	Multiple candidates
Cellulophaga lytica DSM 7489	649633032	6761	Celly_2384	Cly7489II	IIG	m6A	aaaAgrg	100	Matched
Cellulophaga lytica DSM 7489	649633032	6761	Celly_3054	M.Cly7489I	I	m6A	cyyAnnnnnnnnTcng	99.6	Matched	Cly7489IP,S.Cly7489I
Chloroflexus aggregans DSM 9485	643348527	5277	Cagg_3340	M.CagI	II	m4C	gCcnnnnngGc	48.1	Matched	CagI
Chloroflexus aggregans DSM 9485	643348527	5277	Cagg_2242	M.CagIII	II	m4C	rGatCy	56.5	Matched	CagIIIP
Chloroflexus aggregans DSM 9485	643348527	5277	Cagg_2087	M.CagIV	II	m6A	gATc	89	Matched
Chloroflexus aggregans DSM 9485	643348527	5277	Cagg_1379	M.CagV	II	m6A	TtcgaA	98.9	Matched	CagVP
Chloroflexus aggregans DSM 9485	643348527	5277	Cagg_0677	M.CagX	II	m4C	tgGCca	41.5	Matched
Chloroflexus aggregans DSM 9485	643348527	5277	Cagg_1122	M.CagVIII	II	m4C	aCgcGt	60.9	Matched	CagVIIIP
Chloroflexus aggregans DSM 9485	643348527	5277	Cagg_2238	M.CagVI	II	m6A	TccggA	99.4	Matched	CagVIP
Chloroflexus aggregans DSM 9485	643348527	5277	Cagg_2450	M.CagIX	II	m6A	cATg	92.2	Matched
Chloroflexus aggregans DSM 9485	643348527	5277	Cagg_3343	M.CagII	II	m6A	gAnTc	90.1	Matched
Chloroflexus aggregans DSM 9485	643348527	5277	Cagg_0452	M.CagVII	II	m5C	ggCGcc	0	Matched	V.CagVIIP,CagVIIP
Chloroflexus aggregans DSM 9485	643348527	5277		?	II	m4C	gGwCc	50.8	Multiple candidates
Chloroflexus aggregans DSM 9485	643348527	5277		?	IIG	m6A	cccAsg	0	Multiple candidates
Chloroflexus aggregans DSM 9485	643348527	5277		?	IIG	m6A	cggAg	87.8	Multiple candidates
Chloroflexus aggregans DSM 9485	643348527	5277		?	IIG	m6A	cAtcc	89.5	Multiple candidates
Chloroflexus aggregans DSM 9485	643348527	5277		?	IIG	m4C	cacCc	41.5	Multiple candidates
Chloroflexus aggregans DSM 9485	643348527	5277		?	II	m4C	cgGCcg	47.3	Multiple candidates
Chloroflexus aggregans DSM 9485	643348527	5277		?	II	m4C	caGCtg	0	Multiple candidates
Clostridium algidicarnis strain B3	2561511142	10895	BV55DRAFT_0128	CalB3II	IIG	m6A	grttrAg	92.9	Matched
Clostridium algidicarnis strain B3	2561511142	10895	BV55DRAFT_1856	M.CalB3III	II	m5C	GatC	0	Matched	CalB3IIIP
Clostridium algidicarnis strain B3	2561511142	10895	BV55DRAFT_0375	M.CalB3I	I	m6A	AgcnnnnnnrTtg	94.6	Matched	CalB3IP,S.CalB3I
Clostridium clariflavum 4-2a	2524614797	9800	CloclaDRAFT_1996	M.Ccl10114II	II	m6A	gATc	70.5	Matched
Clostridium clariflavum 4-2a	2524614797	9800	CloclaDRAFT_2682	M.Ccl10114I	II	m6A	aTgcAt	64.1	Matched
Clostridium clariflavum 4-2a	2524614797	9800		?	IIG	m6A	cagaAg	74.3	Multiple candidates
Clostridium clariflavum 4-2a	2524614797	9800		?	III	m6A	gacAt	64	Multiple candidates
Clostridium clariflavum 4-2a	2524614797	9800		?	III	m6A	gcgAt	61.1	Multiple candidates
Clostridium clariflavum 4-2a	2524614797	9800		?	I	m6A	gAgnnnnnnnrTc	70.7	Multiple candidates
Clostridium clariflavum 4-2a	2524614797	9800		?	I	m6A	cnAynnnncTc	70.9	Multiple candidates
Clostridium clariflavum 4-2a	2524614797	9800		?	IIG	m6A	tgaaAg	68	Multiple candidates
Clostridium difficile 630	640069308	3249	CD3147	M.Cdi630IV	II	m5C	gCnGc	37.1	Matched
Clostridium difficile 630	640069308	3249	CD2758	Cdi630V	IIG	m6A	caaaaA	98.1	Matched
Clostridium indolis DSM 755	2524614838	10528	K401DRAFT_2389	M1.Cin755I	II	m6A	ggATg	77	Matched	M2.Cin755I
Clostridium indolis DSM 755	2524614838	10528	K401DRAFT_2390	M2.Cin755I	II	m6A	ggATg	77	(Matched)	M1.Cin755I
Clostridium josui JCM 17888	2541046955	10909			II	unknown	CcwgG		Matched
Clostridium josui JCM 17888	2541046955	10909	K412DRAFT_0941	M.Cjo17888ORFDP	III	m6A	ccgAg	83.9	(Matched)	Cjo17888ORFDP
Clostridium josui JCM 17888	2541046955	10909		?	III	m6A	ggAgt	84.8	Multiple candidates
Clostridium josui JCM 17888	2541046955	10909		?	II	m6A	aasAcc	85.3	Multiple candidates
Clostridium josui JCM 17888	2541046955	10909		?	II	m6A	ggAgcc	37.7	Multiple candidates
Clostridium mangenotii LM2	2558309100	12069	P160DRAFT_2095	M.CmaLM2III	I	m6A	ggAnnnnnvTac	66	Matched	S.CmaLM2III
Clostridium mangenotii LM2	2558309100	12069	P160DRAFT_1257	M.CmaLM2IV	II	m4C	gGCc	32.2	Matched
Clostridium mangenotii LM2	2558309100	12069	P160DRAFT_2998	M.CmaLM2II	II	m5C	gCnGc	0	Matched	CmaLM2II
Clostridium mangenotii LM2	2558309100	12069	P160DRAFT_0799	M.CmaLM2I	IIG	m6A	caaaaA	77.8	Matched
Clostridium methoxybenzovorans SR3	2526164529	10524	H204DRAFT_1658	M1.CmeSR3I	II	m6A	ggATg	77	Matched	M2.CmeSR3I,CmeSR3IP
Clostridium methoxybenzovorans SR3	2526164529	10524	H204DRAFT_1659	M2.CmeSR3I	II	m6A	ggATg	77	(Matched)	M1.CmeSR3I,CmeSR3IP
Clostridium perfringens ATCC 13124	637000077	4467	CPF_1018	M.CpeAIV	II	m5C	CcgG	28.3	Matched
Clostridium perfringens ATCC 13124	637000077	4467	CPF_0361	M.CpeAV	III	m6A	vgacAt	91.4	Matched	CpeAVP
Clostridium perfringens ATCC 13124	637000077	4467	CPF_1017	M.CpeAIII	II	m5C	GatC	59.2	Matched	CpeAIIIP
Clostridium perfringens ATCC 13124	637000077	4467	CPF_2914	M.CpeAVI	II	m6A	gTatAc	57.9	Matched
Clostridium perfringens ATCC 13124	637000077	4467	CPF_1606	M.CpeAVII	II	m4C	gGCc	10.5	Matched
Clostridium perfringens ATCC 13124	637000077	4467	CPF_0139	M.CpeAII	II	m5C	gGwCc	60.8	Matched	CpeAIIP
Clostridium perfringens ATCC 13124	637000077	4467	CPF_2599	M.CpeAI	I	m6A	tttAynnnnngTg	95.9	Matched	CpeAIP,S.CpeAI
Clostridium sp. 12(A)	2547132519	10884	K430DRAFT_2849	M1.Csp12AI	II	m6A	ggATg		(Matched)	M2.Csp12AI,Csp12AI
Clostridium sp. 12(A)	2547132519	10884	K430DRAFT_4001	M2.Csp12AII	II	m6A	ggATc		(Matched)	Csp12AIIP,M1.Csp12AII
Clostridium sp. 12(A)	2547132519	10884	K430DRAFT_2850	M2.Csp12AI	II	m6A	ggATg		(Matched)	M1.Csp12AI,Csp12AI
Clostridium sp. ASBs410	2524614847	10527	K413DRAFT_0451	M1.Csp410I	II	m6A	ggATg	77	Matched	M2.Csp410I
Clostridium sp. ASBs410	2524614847	10527	K413DRAFT_0452	M2.Csp410I	II	m6A	ggATg	77	(Matched)	M1.Csp410I
Clostridium sp. KNHs205	2562617194	13146	BR73DRAFT_0144	M.Csp205I	I	m6A	ttcAnnnnnnnncTc	96.4	Matched	Csp205IP,S.Csp205I
Clostridium sp. KNHs205	2562617194	13146		?	II	m6A	cTkmAg	43.6	Multiple candidates
Clostridium sp. KNHs205	2562617194	13146		?	II	m6A	cTssAg	40.1	Multiple candidates
Clostridium thermocellum ATCC 27405	640069309	1081	Cthe_1145	M.CthIV	I	m6A	cncAnnnnnnTtc	95.2	Matched	S.CthIV
Clostridium thermocellum ATCC 27405	640069309	1081	Cthe_0519	M.CthIII	III	m6A	gtcAt	92.4	Matched	CthIIIP
Clostridium thermocellum ATCC 27405	640069309	1081	Cthe_2320	M.CthVI	II	m5C	gGCc	27.2	Matched
Clostridium thermocellum ATCC 27405	640069309	1081	Cthe_1749	M.CthV	II	m5C	gCwGc	48.3	Matched
Clostridium thermocellum ATCC 27405	640069309	1081	Cthe_1639	M2.CthORF1638P	II	m6A	gATc	93.5	(Matched)	M1.CthORF1638P
Clostridium thermocellum DSM 1313	650377924	5841	Clo1313_2275	M.CthLQ8I	II	m6A	gATc	100	Matched	CthLQ8IP
Clostridium thermocellum DSM 1313	650377924	5841	Clo1313_0480	M.CthLQ8ORF480P	III	m6A	cgAcc	100	Matched	CthLQ8ORF480P
Cohnella panacarvi Gsoil 349	2516493019	9343	CohpaDRAFT_3491	M.Cpa18696III	II	unknown	cCwGg	22.9	Matched
Cohnella panacarvi Gsoil 349	2516493019	9343	CohpaDRAFT_2941	M.Cpa18696I	II	m6A	tgATca	91	Matched	Cpa18696IP,C.Cpa18696IP
Cohnella panacarvi Gsoil 349	2516493019	9343	CohpaDRAFT_4506	M.Cpa18696II	I	m6A	raaAnnnnnnnnTcgc	92	Matched	Cpa18696IIP,S.Cpa18696II
Coraliomargarita akajimensis DSM 45221	646564524	5918	Caka_1179	M.CakI	I	m6A	gAtnnnnnnnnTcgt	100	Matched	CakIP,S.CakI
Corynebacterium aurimucosum ATCC 700975	645951870	5424	CaurA7_010100011824	M.Cau700975II	II	m6A	gATc	99.8	Matched	Cau700975IIP
Corynebacterium aurimucosum ATCC 700975	645951870	5424	CaurA7_010100003457	M.Cau700975I	I	m6A	cgAnnnnnngTcy	100	Matched	Cau700975IP,S.Cau700975I
Corynebacterium aurimucosum ATCC 700975	645951870	5424	CaurA7_010100000130	M.Cau700975ORF1312P	III	m6A	aaaAc	99.1	Matched
Desulfobacca acetoxidans DSM 11109	2504136006	6881	Desac_2401	M.Dac11109III	II	m4C	CtaG	54.6	Matched
Desulfobacca acetoxidans DSM 11109	2504136006	6881	Desac_2433	M.Dac11109I	III	m6A	gacgA	54.5	Matched	Dac11109IP
Desulfobacca acetoxidans DSM 11109	2504136006	6881	Desac_0075	M2.Dac11109IV	I	m4C	cCcnnnnnrTtc	91.4	Matched	Dac11109IVP,M1.Dac11109IV
Desulfobacca acetoxidans DSM 11109	2504136006	6881	Desac_0610	M.Dac11109II	II	m4C	GtaC	70.1	Matched
Desulfobacca acetoxidans DSM 11109	2504136006	6881	Desac_0077	M1.Dac11109IV	I	m4C	cCcnnnnnrTtc	91.4	(Matched)	Dac11109IVP,M2.Dac11109IV
Desulfobacca acetoxidans DSM 11109	2504136006	6881		?	IIG	m6A	gggcgA	93.9	Multiple candidates
Desulfobacca acetoxidans DSM 11109	2504136006	6881		?	IIG	m6A	crgAgg	95.5	Multiple candidates
Desulfobacca acetoxidans DSM 11109	2504136006	6881		?	IIG	m6A	cggaAg	96.8	Multiple candidates
Desulfobacca acetoxidans DSM 11109	2504136006	6881		?	II	m4C	CgcG	55.6	Multiple candidates
Desulfobacca acetoxidans DSM 11109	2504136006	6881		?	II	m6A	ctggaA	95.8	Multiple candidates
Desulfobacca acetoxidans DSM 11109	2504136006	6881		?	II	m4C	argcCc	49.2	Multiple candidates
Desulfobacca acetoxidans DSM 11109	2504136006	6881		?	II	m4C	ccacCc	53.7	Multiple candidates
Desulfobacca acetoxidans DSM 11109	2504136006	6881		?	IIG	m6A	gccAtc	94.5	Multiple candidates
Desulfobacca acetoxidans DSM 11109	2504136006	6881		?	II	m6A	gacccA	97.5	Multiple candidates
Desulforegula conservatrix Mb1Pa	2523231059	10536	I997DRAFT_01569	M.Dco13527I	II	m4C	CtaG	74	Matched
Desulforegula conservatrix Mb1Pa	2523231059	10536		?	I	m6A	craAnnnnnrTta	99	Multiple candidates
Desulforegula conservatrix Mb1Pa	2523231059	10536		?	I	m6A	ccaAnnnnnvTga	99	Multiple candidates
Desulforegula conservatrix Mb1Pa	2523231059	10536		?	I	m6A	ccaAnnnnnnTcc	100	Multiple candidates
Desulforegula conservatrix Mb1Pa	2523231059	10536		?	I	m6A	gcAnnnnnnnTcgc	99	Multiple candidates
Desulforegula conservatrix Mb1Pa	2523231059	10536		?	I	m6A	agAbnnnnnnrTcnc	98	Multiple candidates
Desulfospira joergensenii DSM 10085	2523231085	10540	F608DRAFT_2978	M.Djo10085I	II	m4C	CtaG	66	Matched
Desulfospira joergensenii DSM 10085	2523231085	10540	F608DRAFT_5509	M.Djo10085II	II	unknown	gGCc	49.1	(Matched)
Desulfotignum balticum DSM 7044	2526164528	5137	K365DRAFT_0335	M.Dba7044I	II	m6A	cTgcAg	91	Matched
Desulfotignum balticum DSM 7044	2526164528	5137	K365DRAFT_1061	M.Dba7044ORFLP	I	m6A	cgAnnnnnnTgac	90	Matched	Dba7044ORFLP,S.Dba7044ORFLP
Desulfotignum balticum DSM 7044	2526164528	5137	K365DRAFT_4230	M.Dba7044ORFDP	I	m6A	cgcAnnnnnnnTgc	89	Matched	Dba7044ORFDP,S.Dba7044ORFDP
Desulfotignum balticum DSM 7044	2526164528	5137	K365DRAFT_4701	M.Dba7044ORFAP	I	m6A	AgcnnnnncTgg	93	Matched	Dba7044ORFAP,S.Dba7044ORFAP
Desulfotignum balticum DSM 7044	2526164528	5137	K365DRAFT_4283	M.Dba7044ORFCP	I	m6A	cAgnnnnnngaTc	93	Matched	Dba7044ORFCP,S.Dba7044ORFCP
Desulfotignum balticum DSM 7044	2526164528	5137		?	IIG	m6A	gggcAg	91	Multiple candidates
Desulfotignum balticum DSM 7044	2526164528	5137		?	IIG	m6A	cccaAg	87	Multiple candidates
Desulfotignum balticum DSM 7044	2526164528	5137		?	II	unknown	gGgcCc	21.3	Multiple candidates
Desulfotignum balticum DSM 7044	2526164528	5137		?	I	m6A	ctAcnnnnnnrTc	89	Multiple candidates
Desulfovibrio cf. magneticus IFRC170	2540341244	10890		?	I	m6A	ccAgnnnnnnvTga	98.7	Multiple candidates
Desulfovibrio cf. magneticus IFRC170	2540341244	10890		?	II	m4C	vagCwGctb	66.9	Multiple candidates
Desulfovibrio cf. magneticus IFRC170	2540341244	10890		?	I	m6A	gAgnnnnngTcy	99.2	Multiple candidates
Desulfovibrio sp. L21-Syr-AB	2571042914	12080	N911DRAFT_1715	M.DalL21ORFEP	II	m6A	rgATcy	99.4	Matched	DalL21ORFEP
Desulfovibrio sp. L21-Syr-AB	2571042914	12080		?	II	unknown	rcccCc	80	Multiple candidates
Dinoroseobacter shibae DFL 12	2501004205	4921	Dshi_1918	M2.Dsh12II	II	m4C	gaCgGc	64.7	Matched	M1.Dsh12II
Dinoroseobacter shibae DFL 12	2501004205	4921	Dshi_0024	M.Dsh12I	II	m6A	gAnTc	95.2	Matched
Dinoroseobacter shibae DFL 12	2501004205	4921	Dshi_1917	M1.Dsh12II	II	m4C	gaCgGc	64.7	(Matched)	M2.Dsh12II
Dyadobacter fermentans DSM 18053	644736356	5522	Dfer_5227	M.DfeII	III	m6A	gagaAg	69.8	Matched	DfeIIP
Dyadobacter fermentans DSM 18053	644736356	5522	Dfer_1174	M.DfeI	II	m6A	cTnnAg	46	Matched
Echinicola vietnamensis DSM 17526	2509276020	9787	Echvi_1408	M.Evi17526I	II	m6A	rgATcy	62	Matched
Echinicola vietnamensis DSM 17526	2509276020	9787		?	I	m6A	AggnnnnnnrTanyc	85	Multiple candidates
Echinicola vietnamensis DSM 17526	2509276020	9787		?	I	m6A	cyyAnnnnnntTcc	84	Multiple candidates
Enterobacter aerogenes FGI35	2516143105	9344	EntaeDRAFT_1315	M.Eae35Dam	II	m6A	gATc	97	Matched
Enterobacter aerogenes FGI35	2516143105	9344	EntaeDRAFT_0190	M.Eae35ORFCP	I	m6A	cAgnnnnnnrTtyg	98	Matched	Eae35ORFCP,S.Eae35ORFCP
Enterobacter aerogenes FGI35	2516143105	9344	EntaeDRAFT_2637	M.Eae35ORFAP	I	m6A	agaAnnnnnnngTg	95	Matched	S.Eae35ORFAP
Enterobacteriaceae bacterium strain FGI 57	2507262057	9894	CrFGI571_3962	M.Eba57I	III	m6A	gagAg	99.9	Matched	Eba57IP
Enterobacteriaceae bacterium strain FGI 57	2507262057	9894	CrFGI571_1674	M.Eba57Dcm	II	m5C	CcwgG	35.2	Matched	V.Eba57DcmP
Enterobacteriaceae bacterium strain FGI 57	2507262057	9894		?	II	m6A	gATc	99.8	Multiple candidates
Enterococcus faecalis 68A	2565956507	10910		?	II	unknown	tgGCca	24.2	Multiple candidates
Enterococcus faecalis 68A	2565956507	10910		?	IIG	m6A	ttgaAg	96.5	Multiple candidates
Enterococcus gallinarum strain SKF1	2562617050	10922	CC88DRAFT_2329	M.EgaSKF1I	II	m4C	tgGCca	33.7	Matched
Escherichia coli CFT073	637000105	9797	c5373	M.EcoCFTII	III	m6A	cacAg	51.3	Matched	EcoCFTIIP
Escherichia coli CFT073	637000105	9797	c5424	M.EcoCFTI	I	m6A	gAgnnnnnnngTca	49.2	Matched	S.EcoCFTI,EcoCFTIP
Escherichia coli CFT073	637000105	9797		?	II	m6A	gATc	52.2	Multiple candidates
Eubacterium sp. AB3007	2558860974	12084	P156DRAFT_1644	Esp3007I	IIG	m6A	cagaAg	99.5	Matched
Eubacterium sp. AB3007	2558860974	12084		?	II	m6A	caaaaA	99.7	Multiple candidates
Eubacterium sp. AB3007	2558860974	12084		?	I	m6A	ggAnnnnnTcc	99.6	Multiple candidates
Exiguobacterium antarcticum DSM 14480	2563366501	12766	P404DRAFT_0906	Ean14480ORFAP	IIG	m6A	cgcAg	99.1	(Matched)
Exiguobacterium aurantiacum DSM 6208	2562617001	12762	P398DRAFT_3148	M.Eau6208I	I	m6A	crtAnnnnnngTt	100	Matched	Eau6208IP,S.Eau6208I
Exiguobacterium aurantiacum DSM 6208	2562617001	12762			II	unknown	GatC		Matched
Exiguobacterium oxidotolerans JCM 12280	2562617200	12763	P403DRAFT_1945	M.Eox12280I	I	m6A	aaAynnnnngTg	99.7	Matched	Eox12280IP,S.Eox12280I
Exiguobacterium sp. GIC31	2561511227	12767		?	IIG	unknown	cCag	55.3	No obvious candidate
Fervidobacterium nodosum Rt17-B1	640753026	4826	Fnod_0525	M.FnoB1II	II	m4C	CcgG	56	Matched	FnoB1IIP
Fervidobacterium nodosum Rt17-B1	640753026	4826	Fnod_0500	M.FnoB1III	III	m4C	cgCc	47	Matched	FnoB1IIIP
Fervidobacterium nodosum Rt17-B1	640753026	4826	Fnod_0508	M.FnoB1I	I	m6A	gAynnnnnnnTgg	92	Matched	FnoB1IP,S.FnoB1I
Flavobacterium psychrophilum JIP02/86	640753027	4803	FP2273	M.FpsJI	II	m5C	cCGg	91.7	Matched	FpsJI
Flavobacterium psychrophilum JIP02/86	640753027	4803	FP1566	M.FpsJIII	II	m6A	cTgaAg	98.6	Matched	FpsJIIIP,C.FpsJIIIP
Flavobacterium psychrophilum JIP02/86	640753027	4803	FP2150	M.FpsJVI	II	m5C	cCnGg	79.1	Matched	FpsJVIP
Flavobacterium psychrophilum JIP02/86	640753027	4803	FP0736	M.FpsJIV	II	m5C	GatC	67.2	Matched	C.FpsJIVP
Flavobacterium psychrophilum JIP02/86	640753027	4803	FP2169	M.FpsJII	III	m6A	cgcAg	97.6	Matched	FpsJIIP
Flavobacterium psychrophilum JIP02/86	640753027	4803	FP0858	M.FpsJV	II	m5C	CgcG	61.3	Matched	C.FpsJVP,FpsJVP
Flavobacterium psychrophilum JIP02/86	640753027	4803	FP0246	FpsJORF246P	IIG	m6A	cttgAt	91.3	(Matched)
Flavobacterium psychrophilum JIP02/86	640753027	4803		?	II	m6A	AcynnnnrgT	96.5	No obvious candidate
Flavobacterium psychrophilum JIP02/86	640753027	4803		?	II	m6A	cTgcAg	73.7	No obvious candidate
Flavobacterium psychrophilum JIP02/86	640753027	4803		?	IIG	m6A	gaaAgc	98.2	Multiple candidates
Flexibacter litoralis DSM 6794	2509276059	8974	Fleli_1289	M.Fli6794II	II	m6A	gTyrAc	99.8	Matched	Fli6794IIP
Flexibacter litoralis DSM 6794	2509276059	8974	Fleli_2331	M1.Fli6794IV	II	m6A	ggtgA	99.5	Matched	C.Fli6794IVP,M2.Fli6794IVP,Fli6794IVP
Flexibacter litoralis DSM 6794	2509276059	8974	Fleli_0172	M.Fli6794I	I	m6A	gAtnnnnnnnnTtgg	99.9	Matched	S.Fli6794I,Fli6794IP
Flexibacter litoralis DSM 6794	2509276059	8974	Fleli_0777	M.Fli6794III	II	m6A	cATg	100	Matched
Flexibacter litoralis DSM 6794	2509276059	8974	Fleli_0850	Fli6794ORF850P	IIG	m6A	ccaAgg	99.6	(Matched)
Flexibacter litoralis DSM 6794	2509276059	8974		?	IIG	m6A	cargaAt	99	Multiple candidates
Flexibacter litoralis DSM 6794	2509276059	8974		?	IIG	m6A	cacgaAt	0	Multiple candidates
Flexibacter litoralis DSM 6794	2509276059	8974		?	IIG	m6A	gaggAt	98	Multiple candidates
Flexibacter litoralis DSM 6794	2509276059	8974		?	II	m6A	TcgA	99.5	Multiple candidates
Flexibacter litoralis DSM 6794	2509276059	8974		?	II	m6A	gATc	99.9	Multiple candidates
Flexibacter litoralis DSM 6794	2509276059	8974		?	IIG	m6A	rgAgg	99.8	Multiple candidates
Flexibacter litoralis DSM 6794	2509276059	8974		?	IIG	m6A	cagrcA	99.6	Multiple candidates
Flexibacter litoralis DSM 6794	2509276059	8974		?	IIG	m6A	gggcnA	99	Multiple candidates
Flexibacter litoralis DSM 6794	2509276059	8974		?	II	m6A	ccyAg	100	Multiple candidates
Flexistipes sinusarabici DSM 4947	2505679008	7222	Flexsi_0417	M.Fsi4947II	II	m4C	GgncC	87	Matched	Fsi4947IIP
Flexistipes sinusarabici DSM 4947	2505679008	7222	Flexsi_2126	M.Fsi4947I	II	m4C	caGCtg	58	Matched
Frankia species DC12	2517572101	9361	FraDC12DRAFT_4115	M.Fsp12ORFJP	II	m6A	ggATcc	72	(Matched)
Frankia species DC12	2517572101	9361	FraDC12DRAFT_1285	M.Fsp12ORFEP	I	m6A	cAcnnnnnnnTgcg	77	(Matched)	Fsp12ORFEP,S1.Fsp12ORFEP,S2.Fsp12ORFEP
Frankia species DC12	2517572101	9361	FraDC12DRAFT_4589	M1.Fsp12ORFHP	I	m6A	ccAgnnnnnncTc	83	(Matched)	Fsp12ORFHP,S.Fsp12ORFHP,M2.Fsp12ORFHP
Frankia species DC12	2517572101	9361	FraDC12DRAFT_1285	M.Fsp12ORFEP	I	m6A	cAgnnnnnngTca	75	(Matched)	Fsp12ORFEP,S1.Fsp12ORFEP,S2.Fsp12ORFEP
Frankia species DC12	2517572101	9361	FraDC12DRAFT_2536	M.Fsp12ORFPP	I	m6A	aAgnnnnncTgc	76	(Matched)	Fsp12ORFPP,S.Fsp12ORFPP
Frankia species DC12	2517572101	9361	FraDC12DRAFT_2152	M.Fsp12ORFNP	I	m6A	ccAgnnnnnndTcgg	82	(Matched)	S.Fsp12ORFNP,Fsp12ORFNP
Geopsychrobacter electrodiphilus DSM 16401	2522572047	10539	D888DRAFT_2937	M.Gel16401II	III	m4C	ggacCg	93	Matched	Gel16401IIP
Geopsychrobacter electrodiphilus DSM 16401	2522572047	10539	D888DRAFT_0874	M.Gel16401IV	II	m5C	cCag	6.8	Matched
Geopsychrobacter electrodiphilus DSM 16401	2522572047	10539	D888DRAFT_3710	M.Gel16401III	II	m5C	CgcG	24.1	Matched	V.Gel16401III
Geopsychrobacter electrodiphilus DSM 16401	2522572047	10539	D888DRAFT_0648	M.Gel16401I	I	m6A	cyaAynnnnnncTc	100	Matched	Gel16401IP,S.Gel16401I
Geovibrio sp. L21 Ace-BES	2524614676	10530	K300DRAFT_1514	M.GspL21I	II	m6A	gATc	99	Matched
Geovibrio sp. L21 Ace-BES	2524614676	10530	K300DRAFT_1536	M.GspL21II	III	m6A	gaccA	99	Matched	GspL21IIP
Geovibrio sp. L21 Ace-BES	2524614676	10530	K300DRAFT_1089	M.GspL21ORFDP	II	m4C	cCagk	21	(Matched)
Gillisia limnaea R-8282 DSM 15749	2506783053	10211	Gilli_2124	M.Gli15749I	II	m6A	cATg	99	Matched	Gli15749IP
Gillisia limnaea R-8282 DSM 15749	2506783053	10211	Gilli_0886	M.Gli15749II	III	m6A	gacAt	75	Matched	Gli15749IIP
Gillisia limnaea R-8282 DSM 15749	2506783053	10211	Gilli_2512	M.Gli15749ORFAP	I	m6A	agcAnnnnntTta	99	(Matched)	Gli15749ORFAP,S.Gli15749ORFAP
Gillisia limnaea R-8282 DSM 15749	2506783053	10211	Gilli_1442	M.Gli15749ORFFP	I	m6A	AggnnnnrTcg	99	(Matched)	S.Gli15749ORFFP
Gillisia limnaea R-8282 DSM 15749	2506783053	10211	Gilli_3427	M.Gli15749ORFBP	I	m6A	aAgnnnnnTaca	99	(Matched)	Gli15749ORFBP,S.Gli15749ORFBP
Gillisia sp. JM1	2524614680	9798	H033DRAFT_3198	M.GspJM1ORFDP	I	m6A	yAcnnnnngTag	17	(Matched)	GspJM1ORFDP,S.GspJM1ORFDP
Gillisia sp. JM1	2524614680	9798		?	I	m6A	actAnnnnnnnTanyc	97.8	Multiple candidates
Gillisia sp. JM1	2524614680	9798		?	I	m6A	aAgnnnnnncTtc	17.7	Multiple candidates
Gillisia sp. JM1	2524614680	9798		?	IIG	m6A	gaAkcc	16.6	Multiple candidates
Gillisia sp. JM1	2524614680	9798		?	IIG	m6A	gaaacAg	22.4	Multiple candidates
Gillisia sp. JM1	2524614680	9798		?	I	m6A	cAgnnnnnnrTtta	19.4	Multiple candidates
Gillisia sp. JM1	2524614680	9798		?	IIG	m6A	gngttAg	20.1	Multiple candidates
Gillisia sp. JM1	2524614680	9798		?	I	m6A	ccAynnnnnncTay	19.3	Multiple candidates
Halomicrobium katesii DSM 19301	2516653073	9365	HalkaDRAFT_2089	M.Hka19301III	II	m4C	CtaG	49	Matched
Halomicrobium katesii DSM 19301	2516653073	9365	HalkaDRAFT_3013	M.Hka19301I	I	m6A	ggAynnnnnnTgg	98	Matched	Hka19301IP,S.Hka19301I
Halomicrobium katesii DSM 19301	2516653073	9365	HalkaDRAFT_3745	M.Hka19301II	II	m6A	cTcgAg	96	Matched
Halomicrobium katesii DSM 19301	2516653073	9365	HalkaDRAFT_2968	M.Hka19301IV	II	m4C	tCgcGa	46.3	Matched
Halomicrobium katesii DSM 19301	2516653073	9365	HalkaDRAFT_2108	Hka19301ORFHP	IIG	m6A	gatcnAg	98	(Matched)
Haloterrigena turkmenica DSM 5511	646311934	5745	Htur_2126	M.HtuI	II	m4C	CtaG	36	Matched
Haloterrigena turkmenica DSM 5511	646311934	5745	Htur_2419	M.HtuII	II	m6A	cAttc	99	Matched
Hippea alviniae EP5-r	2523231012	10538	G415DRAFT_1594	M.Hal24586I	II	m4C	CcgG	91	Matched	Hal24586IP
Hippea alviniae EP5-r	2523231012	10538	G415DRAFT_0896	M.Hal24586II	III	m6A	ggAg	100	Matched	Hal24586IIP
Hippea alviniae EP5-r	2523231012	10538		?	II	m6A	gTnAc	100	No obvious candidate
Hippea sp.KM1	2540341241	10531	D891DRAFT_0203	M.HspKM1WII	II	m4C	CtaG	90	Matched	HspKM1WIIP
Hippea sp.KM1	2540341241	10531	D891DRAFT_0673	M.HspKM1WI	II	m6A	gATc	100	Matched	HspKM1WIP
Hippea sp.KM1	2540341241	10531	D891DRAFT_0675	M.HspKM1WORFEP	II	m6A	gTnAc	100	(Matched)
Hippea sp.KM1	2540341241	10531	D891DRAFT_0380	M.HspKM1WORFCP(M.HmeKM1ORFCBP)	I	m6A	ccAnnnnnTgg	100	(Matched)	HspKM1WORFCP,S.HspKM1WORFCP
Hippea sp.KM1	2540341241	10531	D891DRAFT_0428	M1.HspKM1WORFDP	III	m6A	ctAc	100	(Matched)	HspKM1WORFDP,M2.HspKM1WORFDP
Hirschia baltica ATCC 49814	644736375	5495	Hbal_0623	HbaII	IIG	m6A	gcccAg	99.7	Matched
Hirschia baltica ATCC 49814	644736375	5495	Hbal_1635	M.HbaIII	III	m6A	cgcAgc	99.9	Matched	HbaIIIP
Hirschia baltica ATCC 49814	644736375	5495	Hbal_1066	M.HbaI	II	m6A	gAnTc	98.8	Matched
Holophaga foetida DSM 6591	2509601028	8344	HolfoDRAFT_1850	M.Hfo6591I	II	m4C	GtaC	90	Matched
Holophaga foetida DSM 6591	2509601028	8344		?	IIG	m6A	rgcgcAt	96	Multiple candidates
Holophaga foetida DSM 6591	2509601028	8344	HolfoDRAFT_2406	M.Hfo6591ORF458P	I	m6A	ggaAnnnnnnnTac	100	Matched	Hfo6591ORF458P,S.Hfo6591ORF458P
Holophaga foetida DSM 6591	2509601028	8344		?	I	m6A	aAcnnnnnngTcc	99	Multiple candidates
Holophaga foetida DSM 6591	2509601028	8344		?	IIG	m6A	tagAcg	99	Multiple candidates
Hydrogenovibrio marinus DSM 11271	2571042915	10885	P166DRAFT_1895	M.Hma11271II	III	m6A	agyAtc	98.7	Matched	Hma11271IIP
Hydrogenovibrio marinus DSM 11271	2571042915	10885	P166DRAFT_1129	M.Hma11271I	I	m6A	aAcnnnnnnnTcca	98.5	Matched	Hma11271IP,S.Hma11271I
Joostella marina DSM 19592	2509276026	10212	JoomaDRAFT_0837	Jma19592II	IIG	m6A	grgcrAc	95	Matched
Joostella marina DSM 19592	2509276026	10212	JoomaDRAFT_1092	Jma19592I	IIG	m6A	gtatnAc	98	Matched
Kangiella aquimarina DSM 16071	2515154212	10213	B158DRAFT_0873	M.Kaq16071I	II	m6A	gATc	100	Matched
Kangiella aquimarina DSM 16071	2515154212	10213	B158DRAFT_1268	M.Kaq16071II	III	m4C	ggaCt	95	Matched	Kaq16071IIP
Kangiella aquimarina DSM 16071	2515154212	10213	B158DRAFT_1644	M.Kaq16071III	I	m6A	ggAnnnnncTta	100	Matched	Kaq16071IIIP,S.Kaq16071III
Kangiella aquimarina DSM 16071	2515154212	10213		?	II	m6A	agTAct	56	Multiple candidates
Kangiella aquimarina DSM 16071	2515154212	10213		?	IIG	m6A	cygAtg	100	No obvious candidate
Klebsiella sp. BRL6-2	2521172537	9799	G360DRAFT_4792	M.Ksp62I	II	m6A	gATc	99.4	Matched
Lachnobacterium bovis strain AE2004	2558860969	10913	CC91DRAFT_00636	M.Lbo2004I	II	m5C	GatC	0	Matched	Lbo2004IP
Lachnobacterium bovis strain AE2004	2558860969	10913		?	IIG	m6A	gwbaAg	59.4	Multiple candidates
Lachnoclostridium phytofermentans KNHs212	2561511066	12078	BO10DRAFT_3865	M2.Lph212ORFDP	II	unknown	Cctgc	26.2	(Matched)	R2.Lph212ORFDP,R1.Lph212ORFDP,M1.Lph212ORFDP
Lachnoclostridium phytofermentans KNHs212	2561511066	12078	BO10DRAFT_1259	M2.Lph212ORFAP	II	unknown	gCggb	11.8	(Matched)	Lph212ORFAP,M1.Lph212ORFAP,C.Lph212ORFAP
Lachnoclostridium phytofermentans KNHs2132	2561511147	12769	BO16DRAFT_0866	M1.Lph2132ORFBP	II	unknown	gCggb	13.6	(Matched)	Lph2132ORFBP,M2.Lph2132ORFBP
Lachnoclostridium phytofermentans KNHs2132	2561511147	12769	BO16DRAFT_3483	M1.Lph2132ORFAP	II	unknown	Cctgc	27.1	(Matched)	R1.Lph2132ORFAP,R2.Lph2132ORFAP,M2.Lph2132ORFAP
Lachnoclostridium phytofermentans KNHs2132	2561511147	12769		?	II	unknown	gCaggaa	15.7	Multiple candidates
Lachnospiraceae bacterium AC2012	2561511219	12086	P155DRAFT_0497	M.Lba2012I	II	unknown	gATc	19.2	Matched
Lachnospiraceae bacterium AC2029	2561511233	10901	BO12DRAFT_0610	M.Lba2029II	II	m4C	CtaG	92.3	Matched	Lba2029IIP,C.Lba2029IIP
Lachnospiraceae bacterium AC2029	2561511233	10901	BO12DRAFT_0588	Lba2029III	IIG	m6A	cyaaAng	99.1	Matched
Lachnospiraceae bacterium AC2029	2561511233	10901	BO12DRAFT_1777	M.Lba2029I	I	m6A	cgnnAynnnnnTcg	99.3	Matched	Lba2029IP,S.Lba2029I
Lachnospiraceae bacterium AC2031	2558309034	12087	P158DRAFT_1452	M.Lba2031I	II	unknown	GatC	60.1	Matched	Lba2031IP,V.Lba2031IP
Lachnospiraceae bacterium AC2031	2558309034	12087	P158DRAFT_0063	M.Lba2031ORFBP	II	m6A	cTgaAg	99.6	(Matched)
Lachnospiraceae bacterium AC2031	2558309034	12087	P158DRAFT_0049	M.Lba2031ORFAP	I	m6A	cyaAnnnnnncTc	99.6	(Matched)	Lba2031ORFAP,S2.Lba2031ORFAP,S1.Lba2031ORFAP
Lachnospiraceae bacterium AC2031	2558309034	12087		?	II	m6A	cTgcAg	30.3	Multiple candidates
Lachnospiraceae bacterium AC2031	2558309034	12087		?	I	m6A	gAttnnnnnnTngc	99.7	Multiple candidates
Lactobacillus brevis AG48	2540341249	10923	N772DRAFT_2540	M.LbrAG48I	I	m6A	ccAnnnnnntTga	97.1	Matched	LbrAG48IP,S.LbrAG48I
Lactobacillus plantarum AG30	2558860970	10926	CC93DRAFT_03004	M1.LplAG30I	II	m5C	CcTtc	20.6	Matched	M2.LplAG30I
Lactobacillus plantarum AG30	2558860970	10926	CC93DRAFT_03003	M2.LplAG30I	II	m5C	CcTtc	20.6	(Matched)	M1.LplAG30I
Leeuwenhoekiella sp. Hel_I_48	2558860148	12088	P162DRAFT_1299	Lsp48III	IIG	m6A	agcAcc	93.2	Matched
Leeuwenhoekiella sp. Hel_I_48	2558860148	12088	P162DRAFT_2559	M.Lsp48I	II	unknown	CcwgG	0	Matched	Lsp48IP,V.Lsp48IP
Leeuwenhoekiella sp. Hel_I_48	2558860148	12088	P162DRAFT_3008	M.Lsp48II	II	m6A	cATg	96.1	Matched	Lsp48IIP
Leeuwenhoekiella sp. Hel_I_48	2558860148	12088	P162DRAFT_1272	M.Lsp48ORFCP	I	m6A	cgAnnnnnnTarg	98	(Matched)	Lsp48ORFCP,S.Lsp48ORFCP
Leeuwenhoekiella sp. Hel_I_48	2558860148	12088	P162DRAFT_2942	M.Lsp48ORFDP	I	m6A	aAcnnnnncTca	96.3	(Matched)	S.Lsp48ORFDP
Leeuwenhoekiella sp. Hel_I_48	2558860148	12088		?	I	m6A	cnntAynnnnnnrTtnc	99.2	Multiple candidates
Leptolyngbya sp. PCC 6406	2517572073	9346	LEP6406DRAFT_1179	M.Lsp6406V	II	m6A	TttaaA	40	Matched
Leptolyngbya sp. PCC 6406	2517572073	9346	LEP6406DRAFT_4666	M.Lsp6406II	II	m6A	cTgcAg	66	Matched	Lsp6406IIP
Leptolyngbya sp. PCC 6406	2517572073	9346	LEP6406DRAFT_0710	M.Lsp6406IV	II	m6A	gATc	64	Matched
Leptolyngbya sp. PCC 6406	2517572073	9346	LEP6406DRAFT_0050	M.Lsp6406I	II	m6A	TtcgaA	42	Matched	Lsp6406IP
Leptolyngbya sp. PCC 6406	2517572073	9346	LEP6406DRAFT_0506	M.Lsp6406III	II	m6A	gAcgTc	53	Matched	Lsp6406IIIP
Leptolyngbya sp. PCC 6406	2517572073	9346	LEP6406DRAFT_3550	Lsp6406VI	IIG	m6A	cragcAc	53	Matched
Leptolyngbya sp. PCC 6406	2517572073	9346	LEP6406DRAFT_3604	M.Lsp6406ORFEP	I	m6A	tccAnnnnncTc	67	(Matched)	Lsp6406ORFEP,S.Lsp6406ORFEP
Leptolyngbya sp. PCC 6406	2517572073	9346	LEP6406DRAFT_2438	M.Lsp6406ORFSP	I	m6A	cAgnnnnnncaTc	69	(Matched)	S.Lsp6406ORFSP,Lsp6406ORFSP
Leptolyngbya sp. PCC 6406	2517572073	9346		?	I	m6A	gAgnnnnnTgga	63	Multiple candidates
Leptolyngbya sp. PCC 6406	2517572073	9346		?	IIG	m6A	cgccAga	64	Multiple candidates
Leptolyngbya sp. PCC 6406	2517572073	9346	LEP6406DRAFT_1364	M.Lsp6406ORFNP	I	m6A	caAynnnnnnnnTtgg	55	(Matched)	S.Lsp6406ORFNP,Lsp6406ORFNP
Leptolyngbya sp. PCC 6406	2517572073	9346	LEP6406DRAFT_1588	M.Lsp6406ORFPP	I	m6A	ccAgnnnnnngTc	67	(Matched)	S.Lsp6406ORFPP
Maribacter sp. Hel_I _7	2558309035	12090	P178DRAFT_2545	MspI7II	IIG	m6A	acgrAg	99.4	Matched	C.MspI7IIP
Maribacter sp. Hel_I _7	2558309035	12090	P178DRAFT_1363	M.MspI7I	II	m5C	GatC	38.9	Matched
Maribacter sp. Hel_I _7	2558309035	12090	P178DRAFT_2827	M.MspI7ORFCP	I	m6A	tatAnnnnnnngTdct	99.6	(Matched)	MspI7ORFCP,S.MspI7ORFCP
Maribacter sp. Hel_I _7	2558309035	12090	P178DRAFT_1407	M.MspI7ORFEP	I	m6A	cgaAnnnnnnnTaaa	99.3	(Matched)	MspI7ORFEP,S.MspI7ORFEP
Maribacter sp. Hel_I _7	2558309035	12090	P178DRAFT_2043	M.MspI7ORFFP	I	m6A	cAcnnnnnnnTcnnc	99.6	(Matched)	MspI7ORFFP,S.MspI7ORFFP
Maribacter sp. Hel_I _7	2558309035	12090	P178DRAFT_2236	MspI7ORFGP	IIG	m6A	gcmgaAg	98.9	(Matched)
Marinithermus hydrothermalis DSM 14884	2504643006	6882	Marky_0034	M.Mhy14884I	II	m6A	cTcgAg	94.6	Matched
Mastigocladopsis repens PCC 10914	2517093042	9363	Mas10914DRAFT_5234	M.Mre10914I	II	m6A	gATc	71	Matched
Mastigocladopsis repens PCC 10914	2517093042	9363	Mas10914DRAFT_0820	M.Mre10914ORFJP	II	m4C	saGCts	20	(Matched)
Meiothermus chliarophilus DSM 9957	2510065032	10892	MeichDRAFT_0814	M.Mch9957IV	II	m6A	cTcgAg	94.1	Matched
Meiothermus chliarophilus DSM 9957	2510065032	10892	MeichDRAFT_4543	M.Mch9957III	I	m6A	cgAnnnnnncTcc	97.8	Matched	Mch9957IIIP,S.Mch9957III
Meiothermus chliarophilus DSM 9957	2510065032	10892	MeichDRAFT_2764	M.Mch9957II	II	m6A	TtaA	95.8	Matched
Meiothermus chliarophilus DSM 9957	2510065032	10892	MeichDRAFT_2231	M.Mch9957I	II	m6A	aATt	89.2	Matched
Meiothermus chliarophilus DSM 9957	2510065032	10892	MeichDRAFT_2367	M.Mch9957ORFEP	II	m4C	ssaGCtss	26.5	(Matched)
Meiothermus chliarophilus DSM 9957	2510065032	10892	MeichDRAFT_3264	Mch9957ORFAP	IIG	m4C	ggcgCtg	82.3	(Matched)
Meiothermus chliarophilus DSM 9957	2510065032	10892	MeichDRAFT_3211	M.Mch9957ORFBP	II	unknown	gcCGgc	16.4	(Matched)
Meiothermus chliarophilus DSM 9957	2510065032	10892	MeichDRAFT_4431	M.Mch9957ORFHP	II	m4C	gGgcCc	38.8	(Matched)
Meiothermus ruber DSM 1279	646564545	141	Mrub_2398	M.Mru1279V	II	m4C	rGatCy	92.1	Matched	Mru1279VP
Meiothermus ruber DSM 1279	646564545	141	Mrub_2385	M.Mru1279II	II	m6A	cTcgAg	99.5	Matched
Meiothermus ruber DSM 1279	646564545	141	Mrub_1464	M.Mru1279VII	II	m6A	gATc	80.7	Matched
Meiothermus ruber DSM 1279	646564545	141	Mrub_1513	M.Mru1279VI	II	m6A	TtaA	99.9	Matched
Meiothermus ruber DSM 1279	646564545	141	Mrub_2453	M.Mru1279I	I	m6A	ggcAnnnnnnTgg	99.8	Matched	S.Mru1279I,Mru1279IP
Meiothermus ruber DSM 1279	646564545	141	Mrub_0831	M.Mru1279III	II	m6A	aATt	99	Matched
Meiothermus ruber DSM 1279	646564545	141	Mrub_2576	M.Mru1279IV	II	m4C	caGCtg	98.5	Matched
Meiothermus ruber DSM 1279	646564545	141		?	IIG	m6A	cagAyg	27	Multiple candidates
Meiothermus ruber DSM 1279	646564545	141		?	IIG	m6A	gggAgc	100	Multiple candidates
Meiothermus silvanus DSM 9946	646564546	6045	Mesil_1840	M.Msi9946I	II	m6A	TtaA	95	Matched
Meiothermus silvanus DSM 9946	646564546	6045	Mesil_0571	M.Msi9946ORF571P	II	m4C	tcGwCga	27	(Matched)
Meiothermus silvanus DSM 9946	646564546	6045		?	IIG	m6A	aagAyc	96	Multiple candidates
Meiothermus silvanus DSM 9946	646564546	6045		?	IIG	m6A	ggcAgc	99	Multiple candidates
Meiothermus silvanus DSM 9946	646564546	6045		?	III	m6A	cccAg	97	Multiple candidates
Methanocaldococcus jannaschii DSM 2661	638154505	1713	MJ0985	M.MjaI	II	m4C	CtaG	75.2	Matched	MjaI
Methanocaldococcus jannaschii DSM 2661	638154505	1713	MJ1327an	M.MjaIV	II	m6A	gTnnAc	6	Matched	MjaIV
Methanocaldococcus jannaschii DSM 2661	638154505	1713	MJ0598	M.MjaIII	II	m6A	gATc	99.6	Matched	MjaIII
Methanocaldococcus jannaschii DSM 2661	638154505	1713	MJ1498	M.MjaV	II	m4C	GtaC	81.4	Matched	MjaV,C.MjaVP
Methanocaldococcus jannaschii DSM 2661	638154505	1713	MJ1448	M.MjaII	II	m5C	GgncC	71.7	Matched	MjaII
Methanocaldococcus jannaschii DSM 2661	638154505	1713	MJECS02	MjaORFECS2P	IIG	m6A	ccAtc	99.8	(Matched)
Methanocaldococcus jannaschii DSM 2661	638154505	1713		?	I	m6A	gAynnnnngTaa	100	Multiple candidates
Methanocaldococcus jannaschii DSM 2661	638154505	1713	MJECL42	M.MjaORFCL42P	I	m6A	ccAnnnnngTr	99.8	(Matched)	MjaORFCL42P,S.MjaORFCL42P
Methanocaldococcus jannaschii DSM 2661	638154505	1713		S.MjaORF1531P	I	m6A	gcAnnnnnncTa	99.3	(Matched)
Methanocaldococcus jannaschii DSM 2661	638154505	1713		?	I	m6A	caAnnnnnnnTgg	99	Multiple candidates
Methanocorpusculum labreanum Z	640069317	4702	Mlab_1201	M.MlaZII	II	m4C	GtaC	66.2	Matched
Methanocorpusculum labreanum Z	640069317	4702	Mlab_0841	M.MlaZI	I	m6A	AccnnnnnnrTga	26.5	Matched	S.MlaZI,MlaZIP
Methanocorpusculum labreanum Z	640069317	4702	Mlab_1183	M.MlaZORF1183P	II	m4C	gGcgCc	62.6	(Matched)
Methanocorpusculum labreanum Z	640069317	4702	Mlab_1201	M.MlaZORF1201P	III	m6A	cTsAg	99.8	(Matched)	MlaZORF1201P
Methanocorpusculum labreanum Z	640069317	4702	Mlab_1681	M.MlaZORF1681P	II	m5C	tcCGga	64.6	(Matched)
Methanohalophilus mahii DSM 5219	646564550	969	Mmah_1042	M1.Mma5219I	I	m4C	tCynnnnnnTcg	99.9	Matched	S.Mma5219I,M2.Mma5219I,Mma5219IP
Methanohalophilus mahii DSM 5219	646564550	969	Mmah_1239	M.Mma5219II	II	m4C	aGCt	96.2	Matched
Methanohalophilus mahii DSM 5219	646564550	969	Mmah_1043	M2.Mma5219I	I	m4C	tCynnnnnnTcg	99.9	(Matched)	S.Mma5219I,M1.Mma5219I,Mma5219IP
Methanospirillum hungatei JF-1	637000164	4278	Mhun_1945	M.MhuIII	II	m6A	gATc	99.5	Matched
Methanospirillum hungatei JF-1	637000164	4278	Mhun_0884	M.MhuI	II	m4C	CtnaG	96.3	Matched
Methanospirillum hungatei JF-1	637000164	4278	Mhun_3051	M.MhuII	II	m4C	GtaC	83.6	Matched
Methanospirillum hungatei JF-1	637000164	4278	Mhun_2937	M.MhuIV	II	m4C	aGCt	90.4	Matched
Methanospirillum hungatei JF-1	637000164	4278	Mhun_1081	MhuORF1081P	IIG	m6A	gcyygAt	96.3	(Matched)
Methanospirillum hungatei JF-1	637000164	4278		?	IIG	m4C	ccaCgk	70.3	No obvious candidate
Methylobacter tundripaludum 21/22	2563366535	12809	T451DRAFT_1253	M.Mtu2122I	I	m6A	acAynnnnnnnTtgg	100	Matched	Mtu2122IP,S.Mtu2122I
Methylobacter tundripaludum 21/22	2563366535	12809	T451DRAFT_4065	M.Mtu2122ORFBP	III	m6A	gggAg	98.7	(Matched)	Mtu2122ORFBP
Methylobacterium extorquens AM1	644736386	5463	MexAM1_META1p3393	M.MexAMI	II	m6A	gAnTc	57	Matched
Methylobacterium extorquens AM1	644736386	5463	MexAM1_META2p1192	MexAMORF1192P	IIG	m6A	gcagAyc	97	(Matched)
Methylobacterium extorquens AM1	644736386	5463		?	II	m4C	saggdCcts	22	Multiple candidates
Methylobacterium sp. 10	2546825546	10869	K368DRAFT_2643	M.Msp10I	II	m6A	gAnTc	53.6	Matched
Methylobacterium sp. 10	2546825546	10869	K368DRAFT_4635	M.Msp10II	I	m6A	gtAnnnnnnTac	80.6	Matched	Msp10ORFAP,S.Msp10ORFAP
Methylobacterium sp. EUR3 AL-11	2546826724	10915	K411DRAFT_6639	M.MspAL11I	II	m6A	gAnTc	69.8	Matched
Methylocystis sp. LW5	2563366505	13148	K243DRAFT_1849	M.MspLW5I	II	m4C	GtaC	90.7	Matched
Methylocystis sp. LW5	2563366505	13148	K243DRAFT_2783	M.MspLW5II	II	m6A	gAnTc	99.4	Matched
Methylocystis sp. LW5	2563366505	13148	K243DRAFT_1702	M.MspLW5III	II	m4C	CtcgaG	45.7	Matched
Methylocystis sp. LW5	2563366505	13148	K243DRAFT_2283	MspLW5ORFHP	IIG	m6A	acrgAc	99.3	(Matched)
Methylocystis sp. LW5	2563366505	13148		?	IIG	m6A	gatcsAg	94.3	Multiple candidates
Methylocystis sp. LW5	2563366505	13148		?	IIG	m6A	hatccAg	99.3	Multiple candidates
Methylocystis sp. LW5	2563366505	13148		?	IIG	m6A	bmtcgAtc	79.2	Multiple candidates
Methylohalobius crimeensis 10Ki	2524614657	10532	H035DRAFT_1890	Mcr10I	IIG	m6A	gaAgnnnnncTc	100	Matched
Methylohalobius crimeensis 10Ki	2524614657	10532	H035DRAFT_0395	M.Mcr10ORFEP	I	m6A	cAgnnnnnncTgc	100	(Matched)	Mcr10ORFEP,S.Mcr10ORFEP
Methylohalobius crimeensis 10Ki	2524614657	10532	H035DRAFT_3187	M.Mcr10ORFAP	I	m6A	ggcAnnnnnnTcc	100	(Matched)	Mcr10ORFAP,S.Mcr10ORFAP
Methylohalobius crimeensis 10Ki	2524614657	10532		?	IIG	m4C	gagCtk	95	No obvious candidate
Methylophilaceae bacterium 11	2512564015	9362	Meth11DRAFT_1370	Mba11I	IIG	m6A	aggcgA	96	Matched
Methylophilus sp. 1	2517093014	9367	B593DRAFT_1050	M.Msp1II	II	unknown	CcwgG		Matched
Methylophilus sp. 1	2517093014	9367	B593DRAFT_1107	M.Msp1I	I	m6A	ccaAnnnnnnTtg	100	Matched	S.Msp1I,Msp1IP
Methylophilus sp. 42	2516493012	9366	Met42DRAFT_0114	M.Msp42II	II	unknown	CcwgG		Matched
Methylophilus sp. 42	2516493012	9366	Met42DRAFT_0171	M.Msp42I	I	m6A	ccaAnnnnnnTtg	95	Matched	Msp42IP,S.Msp42I
Methylophilus sp. 5	2516143014	9377	Meth5DRAFT_1200	M.Msp5I	I	m6A	ccAynnnncTt	38	Matched	Msp5IP,S.Msp5I
Microbacterium sp. KROCY2	2540341240	10874	K418DRAFT_1509	M.MspCY2I	III	m4C	agcgCc	92	Matched	MspCY2I
Mycoplasma bovis PG45 clone MU clone A2	649633071	6458	MBOVPG45_0365	M.Mbo45II	II	m4C	CtaG	78.2	Matched	Mbo45IIP
Mycoplasma bovis PG45 clone MU clone A2	649633071	6458	MBOVPG45_0722	M1.Mbo45IV	II	m6A	gcATc	99.7	Matched	M2.Mbo45IV,Mbo45IVP
Mycoplasma bovis PG45 clone MU clone A2	649633071	6458	MBOVPG45_0561	M.Mbo45I	II	m6A	gATc	99.7	Matched	Mbo45IP
Mycoplasma bovis PG45 clone MU clone A2	649633071	6458	MBOVPG45_0766	M.Mbo45III	II	m6A	gAnTc	0	Matched	Mbo45IIIP
Mycoplasma bovis PG45 clone MU clone A2	649633071	6458	MBOVPG45_0723	M2.Mbo45IV	II	m6A	gcATc	99.7	(Matched)	M1.Mbo45IV,Mbo45IVP
Mycoplasma bovis PG45 clone MU clone A2	649633071	6458		?	II	m6A	cAnnnnnnnnnTg	69.7	No obvious candidate
Mycoplasma bovis PG45 clone MU clone A2	649633071	6458		?	III	m6A	gwcAt	59.8	Multiple candidates
Mycoplasma bovis PG45 clone MU clone A2	649633071	6458		?	I	m6A	ActnnnnnnTc	100	Multiple candidates
Neisseria gonorrhoeae FA 1090	637000188	1851	NGO0404	M.NgoAV	I	m6A	gcAnnnnnnnnTgc	99.8	Matched	NgoAV,S1.NgoAV,S2.NgoAVP
Neisseria gonorrhoeae FA 1090	637000188	1851	NGO0676	M.NgoAXV	II	m5C	gGnnCc	35.4	Matched	NgoAXVP
Neisseria gonorrhoeae FA 1090	637000188	1851	NGO0702	M.NgoAXVII	I	m6A	gAgnnnnntac	99.5	Matched	NgoAXVIIP,S.NgoAXVII
Neisseria gonorrhoeae FA 1090	637000188	1851	NGO1894	M2.NgoAXVI	II	m6A	ggtGA	0	Matched	NgoAXVIP,M1.NgoAXVI
Neisseria gonorrhoeae FA 1090	637000188	1851	NGO1795	M.NgoAII	II	m5C	gGCc	0	Matched	NgoAII
Neisseria gonorrhoeae FA 1090	637000188	1851	NGO1991	M.NgoAI	II	m5C	rgCGcy	0	Matched	NgoAI
Neisseria gonorrhoeae FA 1090	637000188	1851	NGO1209	M.NgoAIII	II	m5C	cCgcGg	97	Matched	NgoAIII
Neisseria gonorrhoeae FA 1090	637000188	1851	NGO0545	M.NgoAX	III	m6A	ccAcc	99.8	Matched	NgoAX
Neisseria gonorrhoeae FA 1090	637000188	1851	NGO0873	M.NgoAIV	II	unknown	gCcgGc		Matched	NgoAIV
Neisseria gonorrhoeae FA 1090	637000188	1851	NGO1893	M1.NgoAXVI	II	m6A	ggtGA	0	(Matched)	NgoAXVIP,M2.NgoAXVIP
Neisseria meningitidis serogroup C FAM18	639633045	4407	NMC1992	M.Nme18II	II	m5C	cCGg	0	Matched	V.Nme18IIP,Nme18IIP
Neisseria meningitidis serogroup C FAM18	639633045	4407	NMC0679	M.Nme18VI	II	m5C	rCcgGy	0	Matched	V.Nme18VIP,Nme18VIP
Neisseria meningitidis serogroup C FAM18	639633045	4407	NMC1310	M.Nme18I	III	m6A	acAcc	99.9	Matched	Nme18IP
Neisseria meningitidis serogroup C FAM18	639633045	4407	NMC0771	M.Nme18III	II	m5C	cCaGa	87.2	Matched	Nme18IIIP
Neisseria meningitidis serogroup C FAM18	639633045	4407	NMC0295	M.Nme18IV	II	m5C	cCTtc	100	Matched	Nme18IVP
Neisseria meningitidis serogroup C FAM18	639633045	4407	NMC1520	M.Nme18V	II	m5C	gCgcGc	98.6	Matched	Nme18VP
Neisseria meningitidis serogroup C FAM18	639633045	4407		?	II	m6A	gATc	100	Multiple candidates
Niabella soli DSM 19437	2506783006	10391	Niaso_3569	M.NsoJS138II	II	m6A	gAtaTc	47.3	Matched	NsoJS138IIP
Niabella soli DSM 19437	2506783006	10391	Niaso_3257	M.NsoJS138I	II	m4C	caGCtg	50.8	Matched	NsoJS138IP
Nitratifractor salsuginis DSM 16511	649633076	6626	Nitsa_1376	M.NsaI	II	m6A	cATg	100	Matched
Nitratifractor salsuginis DSM 16511	649633076	6626	Nitsa_0127	NsaORF127P	IIG	m6A	gaacaA	100	(Matched)
Nitratifractor salsuginis DSM 16511	649633076	6626	Nitsa_0642	NsaORF642P	IIG	m6A	tcAnnnnnnTga	99.9	(Matched)	S.NsaORF642P
Nitriliruptor alkaliphilus DSM 45188	2513020036	9372	NitalDRAFT_2654	M.Nal45188I	II	m6A	cTcgAg	62	Matched	Nal45188IP
Nitriliruptor alkaliphilus DSM 45188	2513020036	9372	NitalDRAFT_2704	Nal45188II	IIG	m6A	accAgc	80	Matched
Nocardia sp. BMG111209	2521172603	9858	G361DRAFT_3461	M.Nsp209I	II	m6A	aTcgAt	98.1	Matched
Nocardia sp. BMG111209	2521172603	9858	G361DRAFT_3595	M.Nsp209II	I	m6A	rgAcnnnnnnrTcgc	100	Matched	Nsp209IIP,S.Nsp209II
Nocardia sp. BMG111209	2521172603	9858	G361DRAFT_6954	M.Nsp209III	II	unknown	CtcgaG	16.7	Matched	V.Nsp209IIIP
Nocardia sp. BMG111209	2521172603	9858	G361DRAFT_5150	M.Nsp209ORFGP	IIG	m4C	acggCcgc	98.2	(Matched)	Nsp209ORFGP
Nocardia sp. BMG111209	2521172603	9858		M.Nsp209IV	II	unknown	gcCGgc	26.8	Matched
Nocardia sp. BMG51109	2545824538	10579	D892DRAFT_4704	M.Nsp51109I	II	m6A	aTcgAt	97.9	Matched
Nocardia sp. BMG51109	2545824538	10579	D892DRAFT_2085	M.Nsp51109II	II	m5C	CtcgaG	47.2	Matched	V.Nsp51109IIP
Nocardia sp. BMG51109	2545824538	10579		?	IIG	m6A	gcgAggnc	99.9	Multiple candidates
Oceanicola sp. HL-35	2540341247	10916	K224DRAFT_0923	M.OspHL35II	I	m6A	cgAynnnnngaTr	99.1	Matched	OspHL35IIP,S.OspHL35II
Oceanicola sp. HL-35	2540341247	10916	K224DRAFT_1994	M.OspHL35I	II	m6A	gAnTc	97.7	Matched
Oceanicola sp. HL-35	2540341247	10916	K224DRAFT_1494	OspHL35III	IIG	m6A	yaggAg	98.1	Matched
Orenia marismortui DSM 5156	2516493023	9369	OREMADRAFT_1786	Oma5156ORFAP	IIG	m6A	gcaaAg	85	(Matched)
Orenia marismortui DSM 5156	2516493023	9369	OREMADRAFT_1641	M.Oma5156ORFBP	II	m6A	cTkmAg	53.4	(Matched)
Orenia marismortui DSM 5156	2516493023	9369		?	IIG	m6A	caaaaA	60	No obvious candidate
Orenia marismortui DSM 5156	2516493023	9369		?	III	m6A	cgctA	84	Multiple candidates
Oxalobacteraceae bacterium AB14	2522125015	9863	G001DRAFT_5304	M.Oba14I	II	m6A	gTwwAc	0	Matched
Oxalobacteraceae bacterium AB14	2522125015	9863	G001DRAFT_5696	M.Oba14ORFAP	II	m4C	cgGCcg	0	(Matched)
Oxalobacteraceae bacterium AB14	2522125015	9863	G001DRAFT_3213	M.Oba14ORFCP	I	m6A	gAgnnnnnnnnTcgg	0	(Matched)	Oba14ORFCP,S.Oba14ORFCP
Oxalobacteraceae bacterium AB14	2522125015	9863	G001DRAFT_0163	M.Oba14ORFFP	I	m6A	AggnnnnnnrgTc	0	(Matched)	S.Oba14ORFFP
Palaeococcus ferrophilus DSM 13482	2501025505	10222	PferDRAFT_1376	M.Pfe13482I	II	m6A	gATc	99	Matched
Palaeococcus ferrophilus DSM 13482	2501025505	10222		?	II	m6A	cAannnnntTg	99	Multiple candidates
Palaeococcus ferrophilus DSM 13482	2501025505	10222	PferDRAFT_0272	M.Pfe13482ORFAP	I	m6A	cAgnnnnnnrTtc	99	Matched	Pfe13482ORFAP,S.Pfe13482ORFAP
Palaeococcus ferrophilus DSM 13482	2501025505	10222		?	IIG	m4C	gtcCtc	84	No obvious candidate
Palaeococcus ferrophilus DSM 13482	2501025505	10222	PferDRAFT_1683	M.Pfe13482ORFFP	I	m6A	cgAnnnnnntTtc	99	Matched	Pfe13482ORFFP,S.Pfe13482ORFFP
Parabacteroides distasonis ATCC 8503	640753039	4802	BDI_1520	Pdi8503III	IIG	m6A	ccggnAg	100	Matched
Parabacteroides distasonis ATCC 8503	640753039	4802	BDI_2712	M.Pdi8503II	II	m4C	cCwGg	92	Matched	Pdi8503IIP
Parabacteroides distasonis ATCC 8503	640753039	4802	BDI_3254	M2.Pdi8503IV	II	m6A	gaATtc	0	Multiple candidates
Parabacteroides distasonis ATCC 8503	640753039	4802	BDI_3001	M.Pdi8503I	II	m5C	CgcG	0	Matched	Pdi8503IP
Parabacteroides distasonis ATCC 8503	640753039	4802	BDI_2980	M.Pdi8503ORF2980P	III	m6A	cgtaA	57	(Matched)	Pdi8503ORF2980P
Parabacteroides distasonis ATCC 8503	640753039	4802	BDI_3252	M1.Pdi8503IV	II	m6A	gaATtc	0	Multiple candidates
Parabacteroides distasonis ATCC 8503	640753039	4802	BDI_2134	M.Pdi8503ORF2134P	III	m6A	gaAcc	100	(Matched)	C.Pdi8503ORF2134P,Pdi8503ORF2134P
Patulibacter minatonensis DSM 18081	2510065083	10542	PatmiDRAFT_1415	M.Pmi614I	I	m6A	cgAannnnnTga	99	Matched	Pmi614IP,S.Pmi614I
Pelobacter seleniigenes DSM 18267	2571042913	12096	N909DRAFT_1521	Pse18267I	IIG	m6A	rccgaAg	99.3	Matched
Pelobacter seleniigenes DSM 18267	2571042913	12096	N909DRAFT_3979	M.Pse18267ORFBP	I	m6A	cAgnnnnnncaTc	99.2	(Matched)	Pse18267ORFBP,S.Pse18267ORFBP
Pelobacter seleniigenes DSM 18267	2571042913	12096	N909DRAFT_4501	M.Pse18267ORFAP	I	m6A	gaAynnnnnnnrTdcc	98.7	(Matched)	Pse18267ORFAP,S.Pse18267ORFAP
Pelobacter seleniigenes DSM 18267	2571042913	12096	N909DRAFT_1391	M.Pse18267ORFDP	I	m6A	AcgnnnnnngaTc	98.8	(Matched)	Pse18267ORFDP,S.Pse18267ORFDP
Peptostreptococcaceae bacterium VA2	2563366721	10914	CY40DRAFT_2387	M.PbaVA2II	III	m6A	ggsAg	91.9	Matched	PbaVA2IIP
Peptostreptococcaceae bacterium VA2	2563366721	10914	CY40DRAFT_1078	M.PbaVA2I	II	m6A	caaaaA	79.2	Matched
Persephonella sp. IF05-L8 strain IFO5_L8	2562617012	12097	BO13DRAFT_1660	M.Pla5I	II	unknown	CtaG	50.7	Matched	Pla5IP
Persephonella sp. IF05-L8 strain IFO5_L8	2562617012	12097	BO13DRAFT_0604	M.Pla5II	I	m6A	AycnnnnncTtc	99.7	Matched	Pla5IIP,S.Pla5II
Persephonella sp. IF05-L8 strain IFO5_L8	2562617012	12097	BO13DRAFT_1422	M.Pla5IV	II	m6A	gATc	88.3	Matched
Persephonella sp. IF05-L8 strain IFO5_L8	2562617012	12097	BO13DRAFT_1542	M.Pla5III	II	m6A	gAnTc	94	Matched	Pla5IIIP
Phaeobacter inhibens DSM 17395	2510065029	10872	PGA1_c30710	M.Pin17395I	I	m6A	tgAnnnnnnnTggg	98.7	Matched	Pin17395IP,S.Pin17395I
Phaeobacter inhibens DSM 17395	2510065029	10872	PGA1_c33570	M.Pin17395II	II	m6A	gAnTc	96.4	Matched
Planctomyces limnophilus DSM 3776	646564559	5512	Plim_2985	PliMI	IIG	m6A	cgccgAc	49	Matched
Planctomyces limnophilus DSM 3776	646564559	5512	Plim_3080	PliMORF3080P	IIG	m6A	crgngAgc	59	(Matched)
Planctomyces limnophilus DSM 3776	646564559	5512	Plim_2651	M.PliMORF2651P	I	m6A	aAgnnnnnnnTggg	56	(Matched)	PliMORF2651P,S.PliMORF2651P
Planctomyces limnophilus DSM 3776	646564559	5512	Plim_1221	M.PliMORF1221P	I	m6A	cnAcnnnngTaa	55	(Matched)	PliMORF1221P,S.PliMORF1221P
Planctomyces limnophilus DSM 3776	646564559	5512		?	II	m4C	GcgC	17	Multiple candidates
Polaribacter sp. Hel_I_88	2558860973	12101	P161DRAFT_2434	M.Psp88ORFDP	I	m6A	taAnnnnngTtc	99.7	(Matched)	Psp88ORFDP,S.Psp88ORFDP
Polaribacter sp. Hel_I_88	2558860973	12101	P161DRAFT_2655	M.Psp88ORFEP	III	m6A	cgcAg	99.6	(Matched)	Psp88ORFEP
Polaribacter sp. Hel_I_88	2558860973	12101	P161DRAFT_3048	M.Psp88ORFGP	I	m6A	caAynnnnnnngTta	100	(Matched)	Psp88ORFGP,S.Psp88ORFGP
Polaribacter sp. Hel_I_88	2558860973	12101	P161DRAFT_3520	M.Psp88ORFHP	I	m6A	gAgnnnnnnrTgc	99.7	(Matched)	Psp88ORFHP,S.Psp88ORFHP
Polaribacter sp. Hel_I_88	2558860973	12101	P161DRAFT_1184	M.Psp88ORFBP	I	m6A	AtgnnnnnaTta	99.7	(Matched)	Psp88ORFBP,S.Psp88ORFBP
Polaribacter sp. Hel_I_88	2558860973	12101		?	II	m6A	aacAcc	99.8	Multiple candidates
Polaromonas sp. EUR3 1.2.1	2558860146	12100	K216DRAFT_1255	M.Psp3121ORFQP	I	m6A	aAgnnnnnTgct	99.4	(Matched)	Psp3121ORFQP,S.Psp3121ORFQP
Polaromonas sp. EUR3 1.2.1	2558860146	12100		?	I	m6A	gcAnnnnnnTccc	99.4	Multiple candidates
Polaromonas sp. EUR3 1.2.1	2558860146	12100		?	III	m6A	gcgAgg	95.8	Multiple candidates
Polaromonas sp. EUR3 1.2.1	2558860146	12100		?	II	m4C	CtcgaG	97	Multiple candidates
Polaromonas sp. EUR3 1.2.1	2558860146	12100	K216DRAFT_3856	M.Psp3121ORFEP	III	unknown	gacAtg	93.1	(Matched)	Psp3121ORFEP
Polaromonas sp. EUR3 1.2.1	2558860146	12100		?	II	m6A	gcgAnnnnnnnrttnc	97.8	Multiple candidates
Polaromonas sp. EUR3 1.2.1	2558860146	12100		?	II	unknown	ytgGCcar	87	Multiple candidates
Polaromonas sp. EUR3 1.2.1	2558860146	12100		?	II	m4C	cwagCgc	96.5	Multiple candidates
Polaromonas sp. EUR3 1.2.1	2558860146	12100	K216DRAFT_2905	M.Psp3121ORFJP	I	m6A	caAynnnnnngTgg	99.4	(Matched)	Psp3121ORFJP,S.Psp3121ORFJP
Polaromonas sp. EUR3 1.2.1	2558860146	12100	K216DRAFT_3833	M.Psp3121ORFGP	III	m6A	ccgAgc	99.3	(Matched)	Psp3121ORFGP
Polaromonas sp. EUR3 1.2.1	2558860146	12100		?	III	m6A	cccAgg	99.5	Multiple candidates
Polycyclovorans algicola TG408	2571042918	12099	U741DRAFT_1121	Pal408I	IIG	m6A	ccrtgAg	95.6	Matched
Polycyclovorans algicola TG408	2571042918	12099	U741DRAFT_0553	M.Pal408ORFLP	I	m6A	ctAnnnnnntTt	95.3	(Matched)	Pal408ORFLP,S.Pal408ORFLP
Polycyclovorans algicola TG408	2571042918	12099		?	III	m6A	cccaAt	95.8	Multiple candidates
Polycyclovorans algicola TG408	2571042918	12099		?	I	m6A	ggAnnnnnnnnTcga	95.5	Multiple candidates
Polycyclovorans algicola TG408	2571042918	12099		?	II	unknown	CcwgG	23.1	Multiple candidates
Polycyclovorans algicola TG408	2571042918	12099		?	III	m6A	gggAtc	96.1	Multiple candidates
Polycyclovorans algicola TG408	2571042918	12099		?	II	m4C	Cagcts	23.1	Multiple candidates
Polycyclovorans algicola TG408	2571042918	12099		?	I	m6A	ccaAnnnnnnaTc	95.7	Multiple candidates
Pontibacter actiniarum DSM 19842	2502545039	10533	PonacDRAFT_2713	M.Pac19842I	I	m6A	taAgnnnncTay	98	Matched	Pac19842IP,S.Pac19842I
Pontibacter actiniarum DSM 19842	2502545039	10533		M.Pac19842III	III	m6A	accAgg	99	Matched
Pontibacter actiniarum DSM 19842	2502545039	10533	PonacDRAFT_3694	Pac19842II	IIG	m6A	ccttgA	99	Matched
Prevotella sp. 10(H)	2571042917	12785	K348DRAFT_0968	Psp10HII	IIG	m6A	gragcAg	98.5	Matched
Prevotella sp. 10(H)	2571042917	12785	K348DRAFT_3414	M.Psp10HI	II	m4C	saGCts	85.5	Matched	Psp10HIP
Prevotella sp. 10(H)	2571042917	12785		?	II	unknown	rGatCy	65.7	No obvious candidate
Prevotella sp. HUN102	2558860145	12104	P150DRAFT_0599	M1.PspHUN102II	II	m6A	ccATc	0	Matched	PspHUN102IIP,M2.PspHUN102II
Prevotella sp. HUN102	2558860145	12104	P150DRAFT_0075	M2.PspHUN102I	II	m6A	ggtgA	98.9	Matched	PspHUN102IP,M1.PspHUN102IP
Prevotella sp. HUN102	2558860145	12104	P150DRAFT_0074	M1.PspHUN102IP	II	m6A	ggtgA	98.9	(Matched)	PspHUN102IP,M2.PspHUN102I
Prevotella sp. HUN102	2558860145	12104	P150DRAFT_2780	PspHUN102ORFNP	IIG	m6A	cgAnnnnnnnnTgc	99	(Matched)	S.PspHUN102ORFNP
Prevotella sp. HUN102	2558860145	12104	P150DRAFT_0600	M2.PspHUN102II	II	m6A	ccATc	0	(Matched)	PspHUN102IIP,M1.PspHUN102II
Pseudobutyrivibrio ruminis HUN009	2561511221	10927	BO15DRAFT_2480	M1.Pru9I	II	m4C	aCgGc	91.5	Matched	M2.Pru9I
Pseudobutyrivibrio ruminis HUN009	2561511221	10927	BO15DRAFT_2479	M2.Pru9I	II	m4C	aCgGc	91.5	(Matched)	M1.Pru9I
Pseudomonas aeruginosa NCAIM B.001380	2563366717	12105	K260DRAFT_4027	M.Pae1380I	I	m6A	cyyAnnnnnncTtc	98.3	Matched	Pae1380IP,S.Pae1380I
Pseudomonas aeruginosa NCAIM B.001380	2563366717	12105	K260DRAFT_6455	Pae1380ORFHP	IIG	m6A	aggAgc	97.9	(Matched)
Pseudomonas aeruginosa NCAIM B.001380	2563366717	12105	K260DRAFT_3885	M.Pae1380ORFBP	III	m6A	cccAcc	97.5	(Matched)	Pae1380ORFBP
Pseudomonas stutzeri RCH2	2507149015	9867	Psest_1099	M.PstRCH2I	I	m6A	yAcnnnnncTcc	93	Matched	PstRCH2IP,S.PstRCH2I
Pseudomonas stutzeri RCH2	2507149015	9867	Psest_4048	M.PstRCH2ORF4048P	I	m6A	cgAynnnnnTtgy	91.1	(Matched)	PstRCH2ORF4048P,S.PstRCH2ORF4048P
Pseudomonas stutzeri RCH2	2507149015	9867	Psest_3405	M.PstRCH2ORF3405P	I	m6A	cAgcnnnnnnnTcty	98.7	(Matched)	PstRCH2ORF3405P,S.PstRCH2ORF3405P
Psychrilyobacter atlanticus DSM 19335	2524614854	10534	K337DRAFT_1477	M.Pat19335I	I	m6A	AgcnnnnnnTaca	95	Matched	Pat19335IP,S.Pat19335I
Psychrilyobacter atlanticus DSM 19335	2524614854	10534	K337DRAFT_1161	M.Pat19335II	II	m6A	caaaaA	63	Matched
Psychrilyobacter atlanticus DSM 19335	2524614854	10534	K337DRAFT_2483	M.Pat19335ORFEP	II	m4C	tcCtgga	25	(Matched)	Pat19335ORFEP
Pyrococcus horikoshii OT3	638154516	2144	PH1032	M.PhoII	II	m6A	gATc	100	Matched
Pyrococcus horikoshii OT3	638154516	2144	PH0905	M.PhoIII	II	m6A	gcnAga	99	Matched
Pyrococcus horikoshii OT3	638154516	2144	PH0584	M.PhoI	II	m4C	gGCc	97	Matched	PhoI
Rhizobium etli CIAT 652	642555152	5088	RHECIAT_CH0001084	M.RetCII	II	m6A	gAnTc	99.4	Matched
Rhizobium etli CIAT 652	642555152	5088	RHECIAT_CH0000865	M.RetCI	I	m6A	tcgAnnnnnncTwc	100	Matched	RetCIP,S.RetCI
Rhizobium etli CIAT 652	642555152	5088	RHECIAT_CH0001112	M.RetCORF1112P	III	m4C	tcCwGga	18	(Matched)	RetCORF1112P
Rhodopseudomonas palustris CGA009	637000239	3320	RPA0349	M.RpaIV	II	m5C	ctCGag	93	Matched	V.RpaIVP
Rhodopseudomonas palustris CGA009	637000239	3320	pRPA4	M.RpaII	II	m6A	cTgcAg	100	Matched	RpaIIP
Rhodopseudomonas palustris CGA009	637000239	3320	RPA2220	M.RpaV	II	m4C	gccCgcc	96.4	Matched
Rhodopseudomonas palustris CGA009	637000239	3320	RPA1026	M.RpaIII	II	m6A	gAnTc	99.8	Matched
Rhodopseudomonas palustris CGA009	637000239	3320	RPA3376	RpaI	IIG	m6A	gtyggAg	100	Matched
Rikenella microfusus DSM 15922	2509601020	10918	RikmiDRAFT_0219	M.Rmi15922ORFBP	I	m6A	AgcnnnnngTa	100	(Matched)	Rmi15922ORFBP,S.Rmi15922ORFBP
Rikenella microfusus DSM 15922	2509601020	10918		?	IIG	m6A	sccaAb	52.1	Multiple candidates
Rikenella microfusus DSM 15922	2509601020	10918		?	IIG	m6A	ccgAcy	99.9	Multiple candidates
Rikenella microfusus DSM 15922	2509601020	10918		?	IIG	m6A	ccrgAg	83.5	Multiple candidates
Ruminococcaceae bacterium AE2021	2558309033	12106	P151DRAFT_0280	Rba2021I	IIG	m6A	cacgAgh	99.3	Matched
Ruminococcaceae bacterium AE2021	2558309033	12106	P151DRAFT_2321	M.Rba2021ORFCP	I	m6A	cyaAnnnnnnnngTc	100	(Matched)	Rba2021ORFCP,S.Rba2021ORFCP
Ruminococcaceae bacterium AE2021	2558309033	12106	P151DRAFT_2339	Rba2021ORFEP(Rba2021ORFEBP)	IIG	m6A	cgAgg	98.9	(Matched)
Ruminococcaceae bacterium AE2021	2558309033	12106	P151DRAFT_0787	M.Rba2021ORFBP	I	m6A	AccnnnnnnnTgng	96.4	(Matched)	Rba2021ORFBP,S.Rba2021ORFBP
Ruminococcaceae bacterium AE2021	2558309033	12106	P151DRAFT_2380	M.Rba2021ORFFP	II	unknown	cCggb	22.1	(Matched)	Rba2021ORFFP,V.Rba2021ORFFP
Ruminococcaceae bacterium AE2021	2558309033	12106		?	II	unknown	Cccggnh	40.8	Multiple candidates
Ruminococcus albus AD2013	2540341206	10928	N773DRAFT_2499	M.Ral2013ORFGP	III	m6A	gAggc	99.4	(Matched)	Ral2013ORFGP
Ruminococcus albus AD2013	2540341206	10928	N773DRAFT_3420	M.Ral2013ORFEP	I	m6A	cAynnnnnnTggg	99.1	(Matched)	Ral2013ORFEP,S1.Ral2013ORFEP,S2.Ral2013ORFEP
Ruminococcus albus AD2013	2540341206	10928	N773DRAFT_3488	M.Ral2013ORFAP	II	m6A	tgAtcy	99.6	(Matched)
Ruminococcus albus AD2013	2540341206	10928	N773DRAFT_3567	Ral2013ORFCP	IIG	m6A	gwaAtc	99.6	(Matched)
Ruminococcus albus AD2013	2540341206	10928		?	I	m6A	cAgnnnnnnTanyc	99.7	Multiple candidates
Ruminococcus flavefaciens AE3010	2540341248	10894	N774DRAFT_2761	M.Rfl3010I	II	m4C	CtaG	94.1	Matched	Rfl3010IP
Ruminococcus flavefaciens AE3010	2540341248	10894		?	IIG	m6A	tgaaAt	91.8	Multiple candidates
Ruminococcus flavefaciens AE3010	2540341248	10894		?	III	m6A	cgAcc	97.9	Multiple candidates
Ruminococcus flavefaciens AE3010	2540341248	10894		?	IIG	m6A	cttgAyg	98	Multiple candidates
Ruminococcus flavefaciens AE3010	2540341248	10894		?	II	m6A	cacaAt	97	Multiple candidates
Ruminococcus gnavus AGR2154	2545555826	10929	N769DRAFT_1750	M.Rgn2154I	I	m6A	gAygnnnnnnnTac	96.5	Matched	Rgn2154IP,S.Rgn2154I
Ruminococcus gnavus AGR2154	2545555826	10929	N769DRAFT_1327	M.Rgn2154II	II	m6A	cTsAg	98.8	Matched	Rgn2154II
Ruminococcus sp. HUN007	2565956529	10930	CC97DRAFT_0946	M.Rsp7I	II	m6A	gTtaAc	97.5	Matched
Ruminococcus sp. HUN007	2565956529	10930	CC97DRAFT_0132	M.Rsp7II	III	m6A	agAcc	98.1	Matched	Rsp7IIP
Ruminococcus sp. HUN007	2565956529	10930	CC97DRAFT_1028	M.Rsp7ORFEP	I	m6A	cAgnnnnnnrTanng	98.7	(Matched)	Rsp7ORFEP,S.Rsp7ORFEP
Ruminococcus sp. HUN007	2565956529	10930		?	I	m6A	AggnnnnnTayg	98.1	Multiple candidates
Ruminococcus sp. NK3A76	2563366504	10898	CD05DRAFT_0222	M.RspA76II	II	m6A	gATc	91.5	Matched	RspA76IIP
Ruminococcus sp. NK3A76	2563366504	10898	CD05DRAFT_3038	M2.RspA76I	II	m6A	gggAc	87.8	Matched	M1.RspA76IP
Ruminococcus sp. NK3A76	2563366504	10898	CD05DRAFT_3039	M1.RspA76IP	II	m6A	gggAc	87.8	(Matched)	M2.RspA76I
Ruminococcus sp. NK3A76	2563366504	10898	CD05DRAFT_0210	M.RspA76ORFDP	I	m6A	gAygnnnnnnnTgc	91.4	(Matched)	RspA76ORFDP,S.RspA76ORFDP
Ruminococcus sp. NK3A76	2563366504	10898		?	III	m6A	ccgAgc	92.4	Multiple candidates
Ruminococcus sp. NK3A76	2563366504	10898		?	I	m6A	AccnnnnnTrcc	92.3	Multiple candidates
Saccharomonospora viridis DSM 43017	644736404	5524	Svir_35210	SviDORF35210P	IIG	m6A	gggAbcc	68	(Matched)
Saccharomonospora viridis DSM 43017	644736404	5524		?	IIG	m4C	cggcCgg	80.1	No obvious candidate
Salmonella bongori NCTC 12419	650716084	7291	SBG_3091	M.Sbo12419Dam	II	m6A	gATc	96.6	Matched
Salmonella bongori NCTC 12419	650716084	7291	SBG_0267	M.Sbo12419II	I	m6A	acAnnnnnnrTgg	94.7	Matched	Sbo12419IIP,S.Sbo12419II
Salmonella bongori NCTC 12419	650716084	7291	SBG_3004	M.Sbo12419III	II	m6A	aTgcAt	68.7	Matched
Salmonella bongori NCTC 12419	650716084	7291	SBG_0312	M.Sbo12419I	III	m6A	cagAg	94.8	Matched
Salmonella enterica subsp. arizonae serovar 62:z4,z23:--	641228505	4943	SARI_04131	M.SenAZDam	II	m6A	gATc	67.4	Matched
Salmonella enterica subsp. arizonae serovar 62:z4,z23:--	641228505	4943	SARI_03146	M.SenAZIII	II	m6A	cTkmAg	41.7	Matched
Salmonella enterica subsp. arizonae serovar 62:z4,z23:--	641228505	4943	SARI_01421	M.SenAZI	I	m6A	ggAgnnnnngrT	60	Matched	SenAZIP,S.SenAZI
Salmonella enterica subsp. arizonae serovar 62:z4,z23:--	641228505	4943	SARI_02565	M.SenAZII	III	m6A	cagAg	63.1	Matched	SenAZII
Salmonella enterica subsp. arizonae serovar 62:z4,z23:--	641228505	4943		?	I	m6A	gAccnnnnnctcc	87.3	No obvious candidate
Salmonella enterica subsp. enterica Paratyphi B str. SPB7	641228506	4948	SPAB_00972	M.SenSPBDam	II	m6A	gATc	97.2	Matched
Salmonella enterica subsp. enterica Paratyphi B str. SPB7	641228506	4948	SPAB_04220	M.SenSPBIII	II	m6A	aTgcAt	62.9	Matched
Salmonella enterica subsp. enterica Paratyphi B str. SPB7	641228506	4948	SPAB_03240	M.SenSPBII	III	m6A	cagAg	95.2	Matched	SenSPBIIP
Salmonella enterica subsp. enterica Paratyphi B str. SPB7	641228506	4948	SPAB_05694	M.SenSPBI	I	m6A	crtAnnnnnnnnTcgc	97.7	Matched	S.SenSPBI,SenSPBIP
Salmonella enterica subsp. enterica serovar Paratyphi A str. ATCC 9150	637000252	4060	SPA3349	M.SptADam	II	m6A	gATc	95.9	Matched
Salmonella enterica subsp. enterica serovar Paratyphi A str. ATCC 9150	637000252	4060	SPA4346	M.SptAIII	I	m6A	gaAnnnnnnnnTcgc	95.4	Matched	S.SptAIII,SptAIIIP
Salmonella enterica subsp. enterica serovar Paratyphi A str. ATCC 9150	637000252	4060	SPA0878	M.SptADcm	II	m5C	CcwgG	21.7	Matched	V.SptADcmP
Salmonella enterica subsp. enterica serovar Paratyphi A str. ATCC 9150	637000252	4060	SPA4289	M.SptAI	II	m4C	caGCtg	86.7	Matched	SptAIP,C.SptAI
Salmonella enterica subsp. enterica serovar Paratyphi A str. ATCC 9150	637000252	4060	SPA2366	M.SptAII	III	m6A	cagAg	92.8	Matched	SptAIIP
Sedimentitalea nanhaiensis DSM 24252	2521172577	9345	Leina_03069	M.Sna24252I	II	m6A	gAnTc	92	Matched
Sedimentitalea nanhaiensis DSM 24252	2521172577	9345	Leina_02967	M.Sna24252ORFFP	I	m6A	ccyAnnnnnnTac	94	(Matched)	Sna24252ORFFP,S.Sna24252ORFFP
Sedimentitalea nanhaiensis DSM 24252	2521172577	9345	Leina_03668	M.Sna24252ORFHP	I	m6A	tAynnnnnngTcc	94	(Matched)	Sna24252ORFHP,S.Sna24252ORFHP
Sedimentitalea nanhaiensis DSM 24252	2521172577	9345	Leina_02363	M.Sna24252ORFEP	I	m6A	ccaAnnnnnncaT	94	(Matched)	Sna24252ORFEP,S.Sna24252ORFEP
Sediminibacter sp. Hel_I_10	2558860975	12107	P176DRAFT_3356	M1.Ssp10II	II	m6A	ggtgA	97.8	Matched	Ssp10IIP,M2.Ssp10IIP,C.Ssp10IIP
Sediminibacter sp. Hel_I_10	2558860975	12107	P176DRAFT_1075	M.Ssp10III	II	m6A	rgATcy	65.7	Matched
Sediminibacter sp. Hel_I_10	2558860975	12107	P176DRAFT_3289	M.Ssp10I	I	m6A	cgAynnnnnnnTannc	98.6	Matched	Ssp10IP,S.Ssp10I
Sediminibacterium sp. OR53	2516143025	9375	SedOR53DRAFT_2992	M.Ssp53I	I	m6A	raaAynnnnnnnrTgg	37	Matched	S.Ssp53I,Ssp53IP
Selenomonas ruminantium AB3002	2562617013	12108	P159DRAFT_2850	M.Sru3002ORFJP	I	m6A	tcAnnnnnnnTtgg	97.1	(Matched)	Sru3002ORFJP,S1.Sru3002ORFJP,S2.Sru3002ORFJP
Selenomonas ruminantium AB3002	2562617013	12108		?	I	m6A	caAnnnnnrTggc	98.8	Multiple candidates
Selenomonas ruminantium AB3002	2562617013	12108	P159DRAFT_1323	M.Sru3002ORFEP	I	m6A	caAgnnnnnnnTrrg	98.8	(Matched)	Sru3002ORFEP,S.Sru3002ORFEP
Selenomonas ruminantium AB3002	2562617013	12108	P159DRAFT_1008	Sru3002ORFFP	IIG	m6A	caagAg	99.1	(Matched)
Selenomonas ruminantium AB3002	2562617013	12108	P159DRAFT_3023	M.Sru3002ORFKP	I	m6A	gAcnnnnnnnnTgac	98.6	(Matched)	Sru3002ORFKP,S.Sru3002ORFKP
Selenomonas ruminantium AB3002	2562617013	12108		?	II	m6A	crtAbgc	98.7	Multiple candidates
Selenomonas ruminantium AC2024	2558860977	12109	P157DRAFT_1219	Sru2024ORFDP	IIG	m6A	gaagAt	99.5	(Matched)
Selenomonas ruminantium AC2024	2558860977	12109	P157DRAFT_2140	M.Sru2024ORFFP	I	m6A	gAcnnnnnaTta	100	(Matched)	Sru2024ORFFP,S.Sru2024ORFFP
Selenomonas ruminantium AC2024	2558860977	12109		?	I	m6A	cAgnnnnnnnnTtrg	99.7	Multiple candidates
Selenomonas ruminantium AC2024	2558860977	12109		?	I	m6A	gaAynnnnnTrcc	99.8	Multiple candidates
Shewanella woodyi ATCC 51908	641522649	5011	Swoo_0502	M.SwoAI	I	m6A	cAcnnnnnnnnTttc	64.5	Matched	S.SwoAI,SwoAIP
Shewanella woodyi ATCC 51908	641522649	5011	Swoo_0343	M.SwoADam	II	m6A	gATc	99.2	Matched
Shewanella woodyi ATCC 51908	641522649	5011	Swoo_0305	M.SwoAII	III	m6A	gtcAgg	99.2	Matched	SwoAIIP
Sinorhizobium medicae WSM1115	2512875026	9374	SinmedDRAFT_3643	M.Sme1115I	II	m6A	gAnTc	36	Matched
Solitalea canadensis DSM 3403	2509276062	8634	Solca_0190	M.Sca3403II	II	m6A	cTgcAg	99	Matched
Solitalea canadensis DSM 3403	2509276062	8634	Solca_1971	M.Sca3403I	I	m6A	cAgnnnnnnrTgg	97	Matched	C.Sca3403IP,S.Sca3403I,Sca3403IP
Solitalea canadensis DSM 3403	2509276062	8634		?	IIG	m6A	gcmrgAg	97	Multiple candidates
Sphaerobacter thermophilus DSM 20745	646311953	5663	Sthe_2371	M.Sth20745I	II	m6A	TtaA	96.8	Matched
Sphaerobacter thermophilus DSM 20745	646311953	5663	Sthe_2087	M.Sth20745II	I	m6A	tcAnnnnnnngTgc	99.5	Matched	Sth20745IIP,S.Sth20745II
Sphaerobacter thermophilus DSM 20745	646311953	5663	Sthe_3349	Sth20745III	IIG	m6A	ggacgAc	97.3	Matched
Sphaerobacter thermophilus DSM 20745	646311953	5663	Sthe_0276	Sth20745ORF276P	IIG	m6A	cacggA	98.1	(Matched)
Sphaerobacter thermophilus DSM 20745	646311953	5663		?	IIG	m4C	gycaCg	62.9	Multiple candidates
Sphaerobacter thermophilus DSM 20745	646311953	5663		?	IIG	m6A	ggggAg	98.7	Multiple candidates
Sphaerobacter thermophilus DSM 20745	646311953	5663		?	IIG	m6A	cgAnnnnnnTcg	98.7	Multiple candidates
Sphingomonas melonis C3	2516653084	9376	SphmeDRAFT_2933	M.SmeC3I	II	m6A	gAnTc	46	Matched
Sphingomonas melonis C3	2516653084	9376	SphmeDRAFT_0016	M.SmeC3ORFFP	I	m6A	aAgnnnnnnnTgga	91	(Matched)	SmeC3ORFFP,S.SmeC3ORFFP
Sphingomonas melonis C3	2516653084	9376	SphmeDRAFT_0772	M.SmeC3ORFCP	I	m6A	ccAynnnnnnnTgcc	88	(Matched)	SmeC3ORFCP,S.SmeC3ORFCP
Spirochaeta africana DSM 8902	2509276057	8597	Spiaf_1714	M.Saf8902I	II	m6A	raATty	65.3	Matched
Spirochaeta africana DSM 8902	2509276057	8597	Spiaf_1369	Saf8902III	IIG	m6A	caatnAg	93.8	Matched
Spirochaeta africana DSM 8902	2509276057	8597	Spiaf_0875	M.Saf8902II	II	m5C	gCwGc	36.8	Matched	Saf8902IIP,V.Saf8902IIP
Spirochaeta smaragdinae DSM 11293	648028052	6121	Spirs_1835	M.SsmMI	II	m4C	CtaG	28	Matched
Spirochaeta smaragdinae DSM 11293	648028052	6121	Spirs_2892	M.SsmMII	II	m6A	raATty	75	Matched
Spirochaeta smaragdinae DSM 11293	648028052	6121	Spirs_1459	M.SsmMORF1459P	II	m6A	aTtaAt	57	(Matched)
Spirochaeta thermophila DSM 6578	2506381022	7288	Spith_1210	M1.Sth6578IP	I	m6A	gcAnnnnnngTc	95	Matched	R2.Sth6578IP,S.Sth6578I,M2.Sth6578IP,R1.Sth6578IP
Spirochaeta thermophila DSM 6578	2506381022	7288	Spith_1825	M.Sth6578II	II	m6A	raATty	6.5	Matched
Spirochaeta thermophila DSM 6578	2506381022	7288	Spith_1212	M2.Sth6578IP	I	m6A	gcAnnnnnngTc	95	(Matched)	R2.Sth6578IP,S.Sth6578I,R1.Sth6578IP,M1.Sth6578IP
Sporocytophaga myxococcoides DSM 11118	2524614579	10541	K350DRAFT_04141	M.Smy11118I	I	m6A	aagAnnnnnnnTayng	57	Matched	Smy11118IP,S.Smy11118I
Staphylococcus aureus aureus USA300_TCH1516	643692036	4945	USA300HOU_1800	M.SauTCHI	I	m6A	acAnnnnnnrTgg	98.6	Matched	S.SauTCHI
Staphylococcus aureus aureus USA300_TCH1516	643692036	4945	USA300HOU_0433	M.SauTCHII	I	m6A	AggnnnnngaT	100	Matched	S.SauTCHII
Staphylothermus marinus F1	640069332	4715	Smar_0761	M.SmaF1I	I	m6A	cAynnnnnnTca	31.4	Matched	S.SmaF1I,SmaF1IP
Staphylothermus marinus F1	640069332	4715	Smar_0588	M.SmaF1ORF588P	II	m6A	gATc	100	(Matched)
Staphylothermus marinus F1	640069332	4715		?	II	m6A	ggnAcb	99.9	Multiple candidates
Staphylothermus marinus F1	640069332	4715		?	II	m4C	CtcgaG	24	Multiple candidates
Streptobacillus moniliformis DSM 12112	646311956	5635	Smon_0657	M.SmoLIII	I	m6A	AttynnnnncTc	98.5	Matched	S.SmoLIII,C.SmoLIIIP,SmoLIIIP
Streptobacillus moniliformis DSM 12112	646311956	5635	Smon_1038	M1.SmoLVII	II	m6A	gATc	84.7	Matched	SmoLVIIP
Streptobacillus moniliformis DSM 12112	646311956	5635	Smon_1071	M.SmoLVI	II	m6A	TctagA	98.6	Matched	SmoLVIP
Streptobacillus moniliformis DSM 12112	646311956	5635	Smon_0394	M.SmoLV	II	m6A	gAnTc	89.6	Matched
Streptobacillus moniliformis DSM 12112	646311956	5635	Smon_1419	M.SmoLIV	III	m6A	cgwAg	90.5	Matched	SmoLIVP
Streptococcus bovis AG46	2562617049	11280	BV58DRAFT_0830	Sbo46I	IIG	m6A	tgaAc	96	Matched
Streptomyces sp. WMMB 714	2522125136	11281	H181DRAFT_04272	Ssp714II	IIG	m6A	cgcAgcg	100	Matched
Streptomyces sp. WMMB 714	2522125136	11281	H181DRAFT_03024	M.Ssp714I	I	m6A	aAgnnnnngTcc	100	Matched	Ssp714IP,S.Ssp714I
Streptosporangium roseum DSM 43021	646311958	5653	Sros_7556	M.Sro43021I	I	m6A	gtgAnnnnnrTcg	0	Matched	S.Sro43021I,Sro43021IP
Sulfolobus acidocaldarius DSM 639	638154517	2519	Saci_0651	M.SuaII	II	m5C	rGatCy	10	Matched	SuaIIP
Sulfolobus acidocaldarius DSM 639	638154517	2519	Saci_1975	M.SuaI	II	m4C	gGCc	56	Matched	SuaI
Sulfurimonas denitrificans DSM 1251	637000326	4197	Tmden_0129	M.SdeAIV	II	m6A	gTmkAc	100	Matched	SdeAIVP
Sulfurimonas denitrificans DSM 1251	637000326	4197	Tmden_0478	SdeAI	IIG	m6A	cagrAg	51	Matched
Sulfurimonas denitrificans DSM 1251	637000326	4197	Tmden_0130	M.SdeAIII	II	m6A	cATg	44.9	Matched
Sulfurimonas denitrificans DSM 1251	637000326	4197	Tmden_0942	M.SdeAORF942P	I	m6A	ttcAnnnnnnnTtty	58	(Matched)	S.SdeAORF942P,SdeAORF942P
Sulfurimonas denitrificans DSM 1251	637000326	4197		?	II	m5C	GatC	0	Multiple candidates
Sulfurimonas denitrificans DSM 1251	637000326	4197		?	I	m6A	caAnnnnnnnTcg	50	Multiple candidates
Sulfurospirillum barnesii SES-3	2506783064	8964	Sulba_2350	M.Sba3III	I	m6A	cytAnnnnnnTcc	100	Matched	S.Sba3III,Sba3IIIP
Sulfurospirillum barnesii SES-3	2506783064	8964	Sulba_1574	M.Sba3I	II	m5C	GatC	0	Matched	Sba3IP
Sulfurospirillum barnesii SES-3	2506783064	8964	Sulba_2268	M.Sba3II	II	m6A	cATg	99.1	Matched
Sulfurospirillum barnesii SES-3	2506783064	8964		?	II	m6A	gAgc	8.6	No obvious candidate
Sulfurospirillum barnesii SES-3	2506783064	8964		?	I	m6A	cgAnnnnnnTaa	99.3	No obvious candidate
Syntrophobotulus glycolicus DSM 8271	649633098	6813	Sgly_1718	M.Sgl8271II	II	m6A	aTtaAt	99.6	Matched
Syntrophobotulus glycolicus DSM 8271	649633098	6813	Sgly_0845	M.Sgl8271I	I	m6A	gnncAnnnnnnnnTcg	99.7	Matched	Sgl8271IP,S.Sgl8271I
Syntrophothermus lipocalidus DSM 12680	646564577	6061	Slip_1594	M.SliSI	II	m4C	GatC	76	Matched
Syntrophothermus lipocalidus DSM 12680	646564577	6061	Slip_1127	M.SliSII	I	m6A	cytAnnnnnnTtc	99.8	Matched	S.SliSII
Syntrophothermus lipocalidus DSM 12680	646564577	6061	Slip_1274	M.SliSORF1274P	II	m4C	cgcCt	80.6	(Matched)
Teredinibacter sp. 991H.S.0a.06	2524614873	10537	H154DRAFT_1907	M.Tsp991II	I	m6A	tcAbnnnnnncTcc	100	Matched	Tsp991IIP,S.Tsp991II
Teredinibacter sp. 991H.S.0a.06	2524614873	10537	H154DRAFT_1237	M.Tsp991I	I	m6A	tccAnnnnnngTa	100	Matched	Tsp991IP,S.Tsp991I
Thermacetogenium phaeum DSM 12270	2546826730	9584	THEPHDRAFT_0428	M.Tph12270I	II	m4C	GgncC	20.6	Matched
Thermacetogenium phaeum DSM 12270	2546826730	9584	THEPHDRAFT_1769	M.Tph12270II	II	m4C	CgcG	24.3	Matched
Thermacetogenium phaeum DSM 12270	2546826730	9584		?	II	m6A	cagaaA	66.8	Multiple candidates
Thermacetogenium phaeum DSM 12270	2546826730	9584		?	III	m4C	cCtcc	29.2	Multiple candidates
Thermacetogenium phaeum DSM 12270	2546826730	9584		?	II	m6A	gATc	77.9	Multiple candidates
Thermacetogenium phaeum DSM 12270	2546826730	9584		?	III	m4C	ctaCt	31.5	Multiple candidates
Thermacetogenium phaeum DSM 12270	2546826730	9584		?	II	m6A	cccrAg	73	Multiple candidates
Thermacetogenium phaeum DSM 12270	2546826730	9584		?	II	m4C	raaCtc	44.3	Multiple candidates
Thermanaerovibrio acidaminovorans DSM 6589	646311961	5640	Taci_1545	M.TacI	I	m6A	tcAnnnnnnnrTgt	100	Matched	C.TacIP,S.TacI,TacIP
Thermanaerovibrio acidaminovorans DSM 6589	646311961	5640	Taci_1494	M.TacIII	II	m4C	ggcCt	92.4	Matched
Thermanaerovibrio acidaminovorans DSM 6589	646311961	5640	Taci_0961	M.TacII	II	m5C	gCwGc	0	Matched	TacIIP,V.TacIIP
Thermoanaerobacter sp. X514	641522656	4974	Teth514_1828	M.TspX514II	III	m6A	ggcAs	98.4	Matched	TspX514IIP
Thermoanaerobacter sp. X514	641522656	4974	Teth514_0458	M.TspX514I	II	m6A	gATc	96.6	Matched	TspX514IP
Thermobacillus composti KWC4	2508501069	9783	Theco_0809	M.TcoKWC4II	II	m5C	cCwGg	3.3	Matched	TcoKWC4IIP,V.TcoKWC4IIP
Thermobacillus composti KWC4	2508501069	9783	Theco_0012	M.TcoKWC4V	II	m6A	aTtaAt	94.7	Matched
Thermobacillus composti KWC4	2508501069	9783	Theco_3407	M.TcoKWC4IV	I	m6A	ccAnnnnnncTc	99.7	Matched	TcoKWC4IVP,S.TcoKWC4IV
Thermobacillus composti KWC4	2508501069	9783	Theco_3440	M.TcoKWC4I	II	m6A	gTatAc	99.6	Matched
Thermobacillus composti KWC4	2508501069	9783	Theco_3624	M.TcoKWC4III	II	m5C	gCwGc	5.8	Matched	TcoKWC4IIIP,V.TcoKWC4IIIP
Thermobacillus composti KWC4	2508501069	9783	Theco_2804	M.TcoKWC4ORF2804P	II	m4C	cgGCcg	57.5	(Matched)
Thermobacillus composti KWC4	2508501069	9783	Theco_0088	M.TcoKWC4ORF88P	III	m6A	ccaAg	98.9	(Matched)	TcoKWC4ORF88P
Thermogemmatispora sp. PM5	2561511072	12113	N688DRAFT_3362	M.TspPM5II	I	m6A	ccAnnnnnnncTtc	100	Matched	TspPM5IIP
Thermogemmatispora sp. PM5	2561511072	12113	N688DRAFT_3188	M.TspPM5I	II	m4C	aGgcCt	90.4	Matched
Thermogemmatispora sp. PM5	2561511072	12113		?	IIG	m4C	cgaCtg	99.3	Multiple candidates
Thermogemmatispora sp. PM5	2561511072	12113		?	II	m6A	gAwTc	99.1	Multiple candidates
Thermogemmatispora sp. PM5	2561511072	12113		?	IIG	m6A	ccggAg	99.9	Multiple candidates
Thermogemmatispora sp. PM5	2561511072	12113		?	IIG	m6A	gtrAtc	99.9	Multiple candidates
Thermogemmatispora sp. PM5	2561511072	12113		?	IIG	m6A	ggtggA	99.9	Multiple candidates
Thermogemmatispora sp. PM5	2561511072	12113		?	IIG	m6A	gccgAnc	100	Multiple candidates
Thermogemmatispora sp. PM5	2561511072	12113		?	II	unknown	dcCcgg	69.7	Multiple candidates
Thermogemmatispora sp. PM5	2561511072	12113		?	IIG	m6A	ccaaaA	99.3	Multiple candidates
Thermogemmatispora sp. PM5	2561511072	12113		?	IIG	m6A	gtaAtd	99.1	Multiple candidates
Thermoplasma acidophilum DSM 1728	638154521	2543	Ta0644	M.ThaII	II	m6A	gATc	99.9	Matched
Thermoplasma acidophilum DSM 1728	638154521	2543	Ta0829	M.ThaI	II	m4C	CgcG	91.5	Matched	ThaI
Thermoplasma acidophilum DSM 1728	638154521	2543	Ta0318	M.ThaIV	II	m6A	cATg	99.8	Matched
Thermoplasma acidophilum DSM 1728	638154521	2543	Ta1168	M.ThaIII	II	m6A	gAnTc	99.9	Matched
Thermoplasma acidophilum DSM 1728	638154521	2543	Ta1417	M.ThaORF1417P	II	m6A	gTnAc	100	(Matched)
Thermoplasma acidophilum DSM 1728	638154521	2543		?	II	m4C	tCGa	0	No obvious candidate
Thermoplasma volcanium GSS1	638154522	3192	TVG0884813	M.TvoDam	II	m6A	gATc	99.9	Matched
Thermoplasma volcanium GSS1	638154522	3192	TVG0430782	M.TvoI	II	m6A	cATg	99.7	Matched
Thermoplasma volcanium GSS1	638154522	3192	TVG01510821	M.TvoORF1436P	II	m6A	gTnAc	0	(Matched)
Thermoplasma volcanium GSS1	638154522	3192	TVG1487993	M.TvoORF1413P	II	m4C	cCsGg	86.7	(Matched)	TvoORF1413P
Thermoplasma volcanium GSS1	638154522	3192	TVG1542167	M.TvoORF1464P	III	m4C	cgCc	86	(Matched)	TvoORF1464P
Thermoplasma volcanium GSS1	638154522	3192	TVG0684360	TvoORF681P	IIG	m6A	ggrAg	99.9	(Matched)
Thermoplasma volcanium GSS1	638154522	3192		?	III	m6A	gatAc	0	Multiple candidates
Thermoplasma volcanium GSS1	638154522	3192		?	IIG	m6A	dagAttcw	55.7	No obvious candidate
Thermoplasma volcanium GSS1	638154522	3192		?	II	m6A	tgAntc	46.2	Multiple candidates
Thermosipho melanesiensis BI429	640753057	4791	Tmel_1480	M.TmeBII	II	m4C	CcgG	94.4	Matched	TmeBIIP
Thermosipho melanesiensis BI429	640753057	4791	Tmel_1691	M.TmeBIV	III	m4C	cgCc	89.3	Matched	TmeBIVP
Thermosipho melanesiensis BI429	640753057	4791	Tmel_0308	M.TmeBI	II	m6A	gATc	99.9	Matched	TmeBIP
Thermosipho melanesiensis BI429	640753057	4791	Tmel_0405	M.TmeBIII	I	m6A	cgnnAnnnnnnrTay	99.6	Matched	TmeBIIIP,S.TmeBIII
Thioalkalivibrio sp. ARh3	2523231052	9861	C995DRAFT_1875	TspARh3I	IIG	m6A	gracgAc	100	Matched
Thioalkalivibrio sp. ARh3	2523231052	9861	C995DRAFT_2194	M.TspARh3II	I	m6A	gAgnnnnnnrTgt	99.8	Matched	TspARh3IIP,S.TspARh3II
Thioalkalivibrio sp. ARh3	2523231052	9861	C995DRAFT_0328	M.TspARh3ORFCP	II	m5C	cCwGg	2.7	(Matched)	V.TspARh3ORFCP
Thiobacillus denitrificans ATCC 25259	637000324	4169	Tbd_2680	M.TdeDI	I	m6A	gcAynnnnnncaTc	100	Matched	S.TdeDI,TdeDIP
Thiobacillus denitrificans ATCC 25259	637000324	4169	Tbd_0925	TdeDORF925P	IIG	m6A	ccaagA	100	(Matched)
Thiobacillus denitrificans ATCC 25259	637000324	4169	Tbd_2276	M.TdeDORF2276P	III	m6A	yacAgg	100	(Matched)	TdeDORF2276P
Thiobacillus denitrificans ATCC 25259	637000324	4169		?	III	m6A	accAgg	99.9	Multiple candidates
Thiobacillus denitrificans ATCC 25259	637000324	4169		?	III	m6A	acgAcc	99.7	Multiple candidates
Thiomicrospira crunogena XCL-2	637000325	4196	Tcr_0332	M.TcrI	I	m6A	gtAynnnngTc	100	Matched	S.TcrI,TcrIP
Thiomicrospira kuenenii DSM 12350	2540341246	10883	N745DRAFT_1697	M.Tku12350ORFBP	I	m6A	AtcnnnnnngTay	100	(Matched)	Tku12350ORFBP,S.Tku12350ORFBP
Thiomicrospira kuenenii DSM 12350	2540341246	10883	N745DRAFT_1406	M.Tku12350ORFCP	I	m6A	tcAnnnnnnncTtc	98.8	(Matched)	Tku12350ORFCP,S.Tku12350ORFCP
Thiomicrospira pelophila DSM 1534	2565957139	10879	N746DRAFT_0982	M.Tpe1534I	I	m6A	garAnnnnnngTt	99.6	Matched	Tpe1534IP,S.Tpe1534I
Thiomicrospira species MA2-6	2571042363	12803	BS76DRAFT_2259	M.TspMA26ORFDP	I	m6A	AcgnnnnnnrgTa	100	(Matched)	TspMA26ORFDP,S.TspMA26ORFDP
Thiomicrospira species MA2-6	2571042363	12803		?	I	m6A	cAgnnnnnnnnTarc	98.2	Multiple candidates
Tolumonas sp. BRL6-1	2522125098	9862	H027DRAFT0090	M.Tsp61I	II	m6A	cTgcAg	9.4	Matched	Tsp61IP
Tolumonas sp. BRL6-1	2522125098	9862	H027DRAFT0974	M.Tsp61II	II	m6A	gATc	7.6	Matched
Tolumonas sp. BRL6-1	2522125098	9862	H027DRAFT1260	M.Tsp61III	I	m6A	cAcnnnnnrTgt	94.7	Matched	Tsp61IIIP,S.Tsp61III
Treponema caldaria DSM 7334	2505679006	7270	Spica_0102	M.Tca7334III	III	m6A	gccAt	92	Matched	Tca7334IIIP
Treponema caldaria DSM 7334	2505679006	7270	Spica_0084	M.Tca7334II	II	m6A	raATty	100	Matched
Treponema caldaria DSM 7334	2505679006	7270	Spica_2702	M.Tca7334I	I	m6A	gatAnnnnnnTgc	100	Matched	S.Tca7334I,Tca7334IP
Treponema denticola ATCC 35405	637000327	3489	TDE0706	M.TdeV	II	m6A	raATty	99.9	Matched
Treponema denticola ATCC 35405	637000327	3489	TDE0099	M.TdeIV	III	m6A	ctaAt	95.7	Matched
Treponema denticola ATCC 35405	637000327	3489	TDE0227	M.TdeII	II	m4C	CTcttc	100	Matched	TdeII
Treponema denticola ATCC 35405	637000327	3489	TDE0909	M.TdeIII	II	m4C	GgncC	80	Matched	TdeIII
Treponema denticola ATCC 35405	637000327	3489		?	I	m6A	cnAcnnnnnnTtc	99.9	Multiple candidates
Treponema denticola ATCC 35405	637000327	3489		?	I	m6A	cAgnnnnnnnTdcc	98.8	Multiple candidates
Treponema succinifaciens DSM 2489	2504557012	6883	Tresu_1687	M.Tsu2489II	II	m6A	gTsAc	99.6	Matched	Tsu2489IIP
Treponema succinifaciens DSM 2489	2504557012	6883	Tresu_0668	M1.Tsu2489IV	II	m6A	ggATg	99.8	Matched	M3.Tsu2489IV,Tsu2489IVP,M2.Tsu2489IV,C.Tsu2489IVP
Treponema succinifaciens DSM 2489	2504557012	6883	Tresu_2158	M.Tsu2489I	II	m6A	raATty	98.4	Matched
Treponema succinifaciens DSM 2489	2504557012	6883	Tresu_2145	M.Tsu2489V	II	m6A	TttaaA	99.4	Matched
Treponema succinifaciens DSM 2489	2504557012	6883	Tresu_0703	M.Tsu2489III	II	m5C	CcwgG	0	Matched	Tsu2489IIIP
Treponema succinifaciens DSM 2489	2504557012	6883	Tresu_0671	M3.Tsu2489IV	II	m6A	ggATg	99.8	(Matched)	Tsu2489IVP,M2.Tsu2489IV,M1.Tsu2489IV,C.Tsu2489IVP
Treponema succinifaciens DSM 2489	2504557012	6883	Tresu_0669	M2.Tsu2489IV	II	m6A	ggATg	99.8	(Matched)	M3.Tsu2489IV,Tsu2489IVP,M1.Tsu2489IV,C.Tsu2489IVP
Treponema succinifaciens DSM 2489	2504557012	6883		?	II	m6A	cAcnnnnnnngTg	98.3	Multiple candidates
Treponema succinifaciens DSM 2489	2504557012	6883		?	II	m6A	cggcAg	99.9	Multiple candidates
Treponema succinifaciens DSM 2489	2504557012	6883		?	II	m5C	cGsCg	0	Multiple candidates
Treponema succinifaciens DSM 2489	2504557012	6883		?	I	m6A	gAgnnnnnnnrTc	99.5	Multiple candidates
Treponema succinifaciens DSM 2489	2504557012	6883		?	II	m6A	ccAnnnnnnnnTgg	99.1	Multiple candidates
Treponema succinifaciens DSM 2489	2504557012	6883		?	III	m5C	cCagy	0	No obvious candidate
Treponema succinifaciens DSM 2489	2504557012	6883		?	II	m6A	gATc	99.8	Multiple candidates
Treponema succinifaciens DSM 2489	2504557012	6883		?	III	m6A	aggAc	99.1	Multiple candidates
Treponema succinifaciens DSM 2489	2504557012	6883		?	I	m6A	gaAcnnnnnnTac	96.5	Multiple candidates
Treponema succinifaciens DSM 2489	2504557012	6883		?	I	m6A	aAcnnnnncTc	100	Multiple candidates
Treponema succinifaciens DSM 2489	2504557012	6883		?	I	m6A	ctAnnnnngTaa	100	Multiple candidates
Veillonella parvula DSM 2008	646311965	5642	Vpar_0448	M.Vpa2008II	III	m6A	gnaAtc	73	Matched	Vpa2008IIP
Veillonella parvula DSM 2008	646311965	5642	Vpar_0116	M.Vpa2008I	I	m6A	ggcAnnnnnnTta	100	Matched	Vpa2008IP,S.Vpa2008I
Verrucomicrobia bacterium LP2A	2540341242	10535	G346DRAFT_0627	M.VbaLP2AI	II	m6A	TtcgaA	100	Matched	VbaLP2AIP
Verrucomicrobia bacterium LP2A	2540341242	10535		M.VbaLP2AORFFP	II	m6A	cTcgAg	100	(Matched)	VbaLP2AORFFP
Verrucomicrobia bacterium LP2A	2540341242	10535	G346DRAFT_0564	M.VbaLP2AORFHP	III	m4C	tccCc	85	(Matched)
Xanthobacter species 91	2561511238	12115	A37EDRAFT_3443	Xsp91II	IIG	m6A	cgaccAg	89.5	Matched
Xanthobacter species 91	2561511238	12115	A37EDRAFT_2147	M.Xsp91I	II	m6A	gAnTc	99.4	Matched
Xanthobacter species 91	2561511238	12115	A37EDRAFT_0049	M.Xsp91ORFAP	II	unknown	CcwgG	20	(Matched)
Xanthobacter species 91	2561511238	12115	A37EDRAFT_2670	M.Xsp91ORFEP	III	m6A	gggAcc	99.7	(Matched)	Xsp91ORFEP
Xenorhabdus nematophila ATCC 19061	649633108	5839	XNC1_0059	M.XnePDam	II	m6A	gATc	88	Matched
Xenorhabdus nematophila ATCC 19061	649633108	5839	XNC1_0020	M.XnePORF20P	I	m6A	cAcnnnnncTc	88	(Matched)	S.XnePORF20P,XnePORF20P
Xenorhabdus nematophila ATCC 19061	649633108	5839		?	II	m4C	CtcgaG	71	Multiple candidates
Xylella fastidiosa Temecula1	637000349	3693	PD2072	M.XfaTORF2072P	I	m6A	gAtcnnnnnnnTgc	90.5	(Matched)	XfaTORF2072P,S.XfaTORF2072P
Xylella fastidiosa Temecula1	637000349	3693	PD2076	M.XfaTORF2076P	I	m6A	aaAynnnnnnTtc	90.9	(Matched)	XfaTORF2076P,S.XfaTORF2076P
Xylella fastidiosa Temecula1	637000349	3693		?	II	m6A	ccAnnnnnnTgg	92.2	Multiple candidates
Xylella fastidiosa Temecula1	637000349	3693		?	III	m6A	agAcc	90.9	Multiple candidates
Xylella fastidiosa Temecula1	637000349	3693		?	II	m4C	cGtaCg	63	Multiple candidates
Zymomonas mobilis subsp. pomaceae ATCC 29192	650716107	7223	Zymop_1019	M.Zmo29192II	II	m6A	gAtaTc	97.7	Matched	Zmo29192IIP
Zymomonas mobilis subsp. pomaceae ATCC 29192	650716107	7223	Zymop_2046	M.Zmo29192I	I	m6A	acAnnnnnnrTgg	100	Matched	S.Zmo29192I,Zmo29192IP
Zymomonas mobilis subsp. pomaceae ATCC 29192	650716107	7223	Zymop_0273	M.Zmo29192III	II	m6A	gAnTc	99.5	Matched
