# Supplementary material for: The Epigenomic Landscape of Prokaryotes
Source: PLoS Genet. 2016 Feb 12;12(2):e1005854. doi: 10.1371/journal.pgen.1005854 (PMC4752239; doi:10.1371/journal.pgen.1005854)
Supplement: S5 Table — (XLSX) [file pgen.1005854.s016.xlsx]

## Sheet: S5 Table
Organism Name	Motif	MTase (REBASE)	MTase (IMG)	Scaffold	Motif start	Motif end	Score (ipdR, coverage)	Flanking gene 1 (IMG_ID##Locus_Tag##Description)	Position relative to gene 1	Flanking gene 2 (IMG_ID##Locus_Tag##Description)	Position relative to gene 2	Predictedoverlapping TFBS
Dyadobacter fermentans DSM 18053	cTnnAg	M.DfeI	644929036##Dfer_1174##N-6 DNA methylase	NC_013037 Dyadobacter fermentans DSM 18053, complete genome.	4001691	4001696	ipd>1.557,cov>40,UNMOD	644931097##Dfer_R0012##23S ribosomal RNA	overlaps_gene	N/A	N/A	SMb21598_Rhizobiales
Dyadobacter fermentans DSM 18053	cTnnAg	M.DfeI	644929036##Dfer_1174##N-6 DNA methylase	NC_013037 Dyadobacter fermentans DSM 18053, complete genome.	4427661	4427666	ipd>1.590,cov>29,UNMOD	644931464##Dfer_3632##Transketolase domain protein	overlaps_gene	N/A	N/A	.
Dyadobacter fermentans DSM 18053	cTnnAg	M.DfeI	644929036##Dfer_1174##N-6 DNA methylase	NC_013037 Dyadobacter fermentans DSM 18053, complete genome.	4615387	4615392	ipd>0.805,cov>44,UNMOD	644931623##Dfer_R0023##23S ribosomal RNA	overlaps_gene	N/A	N/A	SMb21598_Rhizobiales
Dyadobacter fermentans DSM 18053	cTnnAg	M.DfeI	644929036##Dfer_1174##N-6 DNA methylase	NC_013037 Dyadobacter fermentans DSM 18053, complete genome.	4643113	4643118	ipd>1.908,cov>38,UNMOD	644931646##Dfer_R0028##23S ribosomal RNA	overlaps_gene	N/A	N/A	SMb21598_Rhizobiales
Dyadobacter fermentans DSM 18053	cTnnAg	M.DfeI	644929036##Dfer_1174##N-6 DNA methylase	NC_013037 Dyadobacter fermentans DSM 18053, complete genome.	5061890	5061895	ipd>1.826,cov>26,UNMOD	644932030##Dfer_R0035##23S ribosomal RNA	overlaps_gene	N/A	N/A	.
Oxalobacteraceae bacterium AB14	gTwwAc	M.Oba14I	2522150695##G001DRAFT_5304##histidinol dehydrogenase (EC 1.1.1.23)	G001DRAFT_scaffold00001.1 Oxalobacteraceae bacterium AB_14 : G001DRAFT_scaffold00001.1	44546	44551	ipd>1.776,cov>22,UNMOD	2522145424##G001DRAFT_0031##Transcriptional regulators	upstream_of_gene	2522145425##G001DRAFT_0032##hypothetical protein	upstream_of_gene	.
Oxalobacteraceae bacterium AB14	gTwwAc	M.Oba14I	2522150695##G001DRAFT_5304##histidinol dehydrogenase (EC 1.1.1.23)	G001DRAFT_scaffold00002.2 Oxalobacteraceae bacterium AB_14 : G001DRAFT_scaffold00002.2	405096	405101	ipd>1.293,cov>39,UNMOD	2522149081##G001DRAFT_3689##hypothetical protein	downstream_of_gene	2522149082##G001DRAFT_3690##Arabinose efflux permease	upstream_of_gene	.
Oxalobacteraceae bacterium AB14	gTwwAc	M.Oba14I	2522150695##G001DRAFT_5304##histidinol dehydrogenase (EC 1.1.1.23)	G001DRAFT_scaffold00002.2 Oxalobacteraceae bacterium AB_14 : G001DRAFT_scaffold00002.2	468103	468108	ipd>1.042,cov>37,UNMOD	2522149141##G001DRAFT_3749##hypothetical protein	upstream_of_gene	2522149142##G001DRAFT_3750##transcriptional regulator, GntR family	upstream_of_gene	IscR_Beta_Gamma
Oxalobacteraceae bacterium AB14	gTwwAc	M.Oba14I	2522150695##G001DRAFT_5304##histidinol dehydrogenase (EC 1.1.1.23)	G001DRAFT_scaffold00003.3 Oxalobacteraceae bacterium AB_14 : G001DRAFT_scaffold00003.3	322075	322080	ipd>1.498,cov>36,UNMOD	2522150943##G001DRAFT_5552##peroxiredoxin, Ohr subfamily	upstream_of_gene	2522150944##G001DRAFT_5553##hypothetical protein	upstream_of_gene	.
Oxalobacteraceae bacterium AB14	gTwwAc	M.Oba14I	2522150695##G001DRAFT_5304##histidinol dehydrogenase (EC 1.1.1.23)	G001DRAFT_scaffold00003.3 Oxalobacteraceae bacterium AB_14 : G001DRAFT_scaffold00003.3	462845	462850	ipd>1.370,cov>47,UNMOD	2522151075##G001DRAFT_5684##transcriptional regulator, TetR family	upstream_of_gene	2522151076##G001DRAFT_5685##2-polyprenyl-6-methoxyphenol hydroxylase and related FAD-dependent oxidoreductases	upstream_of_gene	.
Oxalobacteraceae bacterium AB14	gTwwAc	M.Oba14I	2522150695##G001DRAFT_5304##histidinol dehydrogenase (EC 1.1.1.23)	G001DRAFT_scaffold00003.3 Oxalobacteraceae bacterium AB_14 : G001DRAFT_scaffold00003.3	830531	830536	ipd>1.475,cov>53,UNMOD	2522151410##G001DRAFT_6019##hypothetical protein	upstream_of_gene	2522151411##G001DRAFT_6020##Predicted hydrolases or acyltransferases (alpha/beta hydrolase superfamily)	upstream_of_gene	.
Spirochaeta thermophila DSM 6578	raATty	M.Sth6578II	2506464345##Spith_1825##D12 class N6 adenine-specific DNA methyltransferase	Contig33 Spirochaeta thermophila DSM 6578 : Contig33	8622	8627	ipd>0.665,cov>26,UNMOD	2506462490##Spith_0011##nucleotide sugar dehydrogenase	overlaps_gene	N/A	N/A	.
Spirochaeta thermophila DSM 6578	raATty	M.Sth6578II	2506464345##Spith_1825##D12 class N6 adenine-specific DNA methyltransferase	Contig33 Spirochaeta thermophila DSM 6578 : Contig33	12733	12738	ipd>0.804,cov>37,UNMOD	2506462494##Spith_0015##hypothetical protein	overlaps_gene	N/A	N/A	.
Spirochaeta thermophila DSM 6578	raATty	M.Sth6578II	2506464345##Spith_1825##D12 class N6 adenine-specific DNA methyltransferase	Contig33 Spirochaeta thermophila DSM 6578 : Contig33	23960	23965	ipd>0.899,cov>53,UNMOD	2506462504##Spith_0025##Prolyl-tRNA synthetase	overlaps_gene	N/A	N/A	.
Spirochaeta thermophila DSM 6578	raATty	M.Sth6578II	2506464345##Spith_1825##D12 class N6 adenine-specific DNA methyltransferase	Contig33 Spirochaeta thermophila DSM 6578 : Contig33	24845	24850	ipd>0.937,cov>44,UNMOD	2506462504##Spith_0025##Prolyl-tRNA synthetase	overlaps_gene	N/A	N/A	.
Spirochaeta thermophila DSM 6578	raATty	M.Sth6578II	2506464345##Spith_1825##D12 class N6 adenine-specific DNA methyltransferase	Contig33 Spirochaeta thermophila DSM 6578 : Contig33	122272	122277	ipd>0.947,cov>31,UNMOD	2506462578##Spith_0099##hypothetical protein	overlaps_gene	N/A	N/A	YE3589_Yersinia_Streptomyces
Spirochaeta thermophila DSM 6578	raATty	M.Sth6578II	2506464345##Spith_1825##D12 class N6 adenine-specific DNA methyltransferase	Contig33 Spirochaeta thermophila DSM 6578 : Contig33	138005	138010	ipd>0.908,cov>36,UNMOD	2506462589##Spith_0110##response regulator receiver modulated CheB methylesterase	overlaps_gene	N/A	N/A	.
Spirochaeta thermophila DSM 6578	raATty	M.Sth6578II	2506464345##Spith_1825##D12 class N6 adenine-specific DNA methyltransferase	Contig33 Spirochaeta thermophila DSM 6578 : Contig33	172330	172335	ipd>0.814,cov>56,UNMOD	2506462619##Spith_0140##Bacterial Ig-like domain (group 3)	overlaps_gene	N/A	N/A	.
Spirochaeta thermophila DSM 6578	raATty	M.Sth6578II	2506464345##Spith_1825##D12 class N6 adenine-specific DNA methyltransferase	Contig33 Spirochaeta thermophila DSM 6578 : Contig33	203465	203470	ipd>0.789,cov>36,UNMOD	2506462642##Spith_0161##hypothetical protein	overlaps_gene	N/A	N/A	.
Spirochaeta thermophila DSM 6578	raATty	M.Sth6578II	2506464345##Spith_1825##D12 class N6 adenine-specific DNA methyltransferase	Contig33 Spirochaeta thermophila DSM 6578 : Contig33	422641	422646	ipd>1.013,cov>41,UNMOD	2506462835##Spith_0352##leucyl-tRNA synthetase	upstream_of_gene	2506462836##Spith_0353##ABC-type transporter, integral membrane subunit	upstream_of_gene	.
Spirochaeta thermophila DSM 6578	raATty	M.Sth6578II	2506464345##Spith_1825##D12 class N6 adenine-specific DNA methyltransferase	Contig33 Spirochaeta thermophila DSM 6578 : Contig33	478633	478638	ipd>1.042,cov>30,UNMOD	2506462875##Spith_0392##HEAT repeats	downstream_of_gene	2506462876##Spith_0393##ABC-type transporter, integral membrane subunit	upstream_of_gene	ECA3649_Erwinia
Spirochaeta thermophila DSM 6578	raATty	M.Sth6578II	2506464345##Spith_1825##D12 class N6 adenine-specific DNA methyltransferase	Contig33 Spirochaeta thermophila DSM 6578 : Contig33	488950	488955	ipd>0.756,cov>34,UNMOD	2506462884##Spith_0401##hypothetical protein	upstream_of_gene	2506462885##Spith_0402##Tetratricopeptide TPR_2 repeat-containing protein	downstream_of_gene	NagQ_a_b_g_Proteobacteria
Spirochaeta thermophila DSM 6578	raATty	M.Sth6578II	2506464345##Spith_1825##D12 class N6 adenine-specific DNA methyltransferase	Contig33 Spirochaeta thermophila DSM 6578 : Contig33	512548	512553	ipd>0.908,cov>44,UNMOD	2506462905##Spith_0422##RbsD or FucU transport	overlaps_gene	N/A	N/A	.
Spirochaeta thermophila DSM 6578	raATty	M.Sth6578II	2506464345##Spith_1825##D12 class N6 adenine-specific DNA methyltransferase	Contig33 Spirochaeta thermophila DSM 6578 : Contig33	548675	548680	ipd>0.930,cov>26,UNMOD	2506462939##Spith_0455##regulatory protein TetR	overlaps_gene	N/A	N/A	.
Spirochaeta thermophila DSM 6578	raATty	M.Sth6578II	2506464345##Spith_1825##D12 class N6 adenine-specific DNA methyltransferase	Contig33 Spirochaeta thermophila DSM 6578 : Contig33	711089	711094	ipd>1.014,cov>50,UNMOD	2506463108##Spith_0612##peptidase C11 clostripain	overlaps_gene	N/A	N/A	.
Spirochaeta thermophila DSM 6578	raATty	M.Sth6578II	2506464345##Spith_1825##D12 class N6 adenine-specific DNA methyltransferase	Contig33 Spirochaeta thermophila DSM 6578 : Contig33	739465	739470	ipd>0.923,cov>29,UNMOD	2506463133##Spith_0637##malic protein NAD-binding	downstream_of_gene	2506463134##Spith_0638##NADH-quinone oxidoreductase, E subunit	upstream_of_gene	YPO0846_Enterobacteriales
Spirochaeta thermophila DSM 6578	raATty	M.Sth6578II	2506464345##Spith_1825##D12 class N6 adenine-specific DNA methyltransferase	Contig33 Spirochaeta thermophila DSM 6578 : Contig33	774801	774806	ipd>0.990,cov>30,UNMOD	2506463169##Spith_0673##transcriptional regulator	overlaps_gene	N/A	N/A	.
Spirochaeta thermophila DSM 6578	raATty	M.Sth6578II	2506464345##Spith_1825##D12 class N6 adenine-specific DNA methyltransferase	Contig33 Spirochaeta thermophila DSM 6578 : Contig33	799778	799783	ipd>0.980,cov>50,UNMOD	2506463185##Spith_0689##DEAD/DEAH box helicase domain protein	overlaps_gene	N/A	N/A	.
Spirochaeta thermophila DSM 6578	raATty	M.Sth6578II	2506464345##Spith_1825##D12 class N6 adenine-specific DNA methyltransferase	Contig33 Spirochaeta thermophila DSM 6578 : Contig33	850139	850144	ipd>0.828,cov>24,UNMOD	2506463235##Spith_0739##response regulator receiver	overlaps_gene	N/A	N/A	.
Spirochaeta thermophila DSM 6578	raATty	M.Sth6578II	2506464345##Spith_1825##D12 class N6 adenine-specific DNA methyltransferase	Contig33 Spirochaeta thermophila DSM 6578 : Contig33	906298	906303	ipd>0.879,cov>27,UNMOD	2506463281##Spith_0785##biotin/acetyl-CoA-carboxylase ligase	upstream_of_gene	2506463282##Spith_0786##LVIVD repeat-containing protein	upstream_of_gene	.
Spirochaeta thermophila DSM 6578	raATty	M.Sth6578II	2506464345##Spith_1825##D12 class N6 adenine-specific DNA methyltransferase	Contig33 Spirochaeta thermophila DSM 6578 : Contig33	906304	906309	ipd>0.963,cov>23,UNMOD	2506463281##Spith_0785##biotin/acetyl-CoA-carboxylase ligase	upstream_of_gene	2506463282##Spith_0786##LVIVD repeat-containing protein	upstream_of_gene	.
Spirochaeta thermophila DSM 6578	raATty	M.Sth6578II	2506464345##Spith_1825##D12 class N6 adenine-specific DNA methyltransferase	Contig33 Spirochaeta thermophila DSM 6578 : Contig33	966460	966465	ipd>0.822,cov>35,UNMOD	2506463331##Spith_0835##ammonium transporter	upstream_of_gene	2506463332##Spith_0836##transcriptional regulator, NifA, Fis Family	downstream_of_gene	.
Spirochaeta thermophila DSM 6578	raATty	M.Sth6578II	2506464345##Spith_1825##D12 class N6 adenine-specific DNA methyltransferase	Contig33 Spirochaeta thermophila DSM 6578 : Contig33	1137539	1137544	ipd>0.798,cov>30,UNMOD	2506463504##Spith_1005##Phosphoglycerate kinase	overlaps_gene	N/A	N/A	FixK_FnrN_Rhizobiales
Spirochaeta thermophila DSM 6578	raATty	M.Sth6578II	2506464345##Spith_1825##D12 class N6 adenine-specific DNA methyltransferase	Contig33 Spirochaeta thermophila DSM 6578 : Contig33	1144712	1144717	ipd>1.034,cov>34,UNMOD	2506463513##Spith_1014##protease Do	overlaps_gene	N/A	N/A	.
Spirochaeta thermophila DSM 6578	raATty	M.Sth6578II	2506464345##Spith_1825##D12 class N6 adenine-specific DNA methyltransferase	Contig33 Spirochaeta thermophila DSM 6578 : Contig33	1180349	1180354	ipd>0.975,cov>28,UNMOD	2506463547##Spith_1048##Arginyl-tRNA synthetase	downstream_of_gene	2506463548##Spith_1049##ferredoxin-dependent glutamate synthase	upstream_of_gene	.
Spirochaeta thermophila DSM 6578	raATty	M.Sth6578II	2506464345##Spith_1825##D12 class N6 adenine-specific DNA methyltransferase	Contig33 Spirochaeta thermophila DSM 6578 : Contig33	1210314	1210319	ipd>0.873,cov>32,UNMOD	2506463576##Spith_1076##chromosome segregation protein SMC	overlaps_gene	N/A	N/A	.
Spirochaeta thermophila DSM 6578	raATty	M.Sth6578II	2506464345##Spith_1825##D12 class N6 adenine-specific DNA methyltransferase	Contig33 Spirochaeta thermophila DSM 6578 : Contig33	1295714	1295719	ipd>1.050,cov>28,UNMOD	2506463656##Spith_1155##outer membrane protein assembly complex, YaeT protein	overlaps_gene	N/A	N/A	.
Spirochaeta thermophila DSM 6578	raATty	M.Sth6578II	2506464345##Spith_1825##D12 class N6 adenine-specific DNA methyltransferase	Contig33 Spirochaeta thermophila DSM 6578 : Contig33	1450457	1450462	ipd>0.828,cov>34,UNMOD	2506463799##Spith_1294##Phosphoribosylamine--glycine ligase	overlaps_gene	N/A	N/A	.
Spirochaeta thermophila DSM 6578	raATty	M.Sth6578II	2506464345##Spith_1825##D12 class N6 adenine-specific DNA methyltransferase	Contig33 Spirochaeta thermophila DSM 6578 : Contig33	1541643	1541648	ipd>0.717,cov>29,UNMOD	2506463871##Spith_1366##ATP phosphoribosyltransferase	overlaps_gene	N/A	N/A	.
Spirochaeta thermophila DSM 6578	raATty	M.Sth6578II	2506464345##Spith_1825##D12 class N6 adenine-specific DNA methyltransferase	Contig33 Spirochaeta thermophila DSM 6578 : Contig33	1616481	1616486	ipd>1.004,cov>32,UNMOD	2506463949##Spith_1435##Mammalian cell entry related domain protein	overlaps_gene	N/A	N/A	.
Spirochaeta thermophila DSM 6578	raATty	M.Sth6578II	2506464345##Spith_1825##D12 class N6 adenine-specific DNA methyltransferase	Contig33 Spirochaeta thermophila DSM 6578 : Contig33	1716422	1716427	ipd>0.913,cov>41,UNMOD	2506464046##Spith_1530##glycoside hydrolase family 30	overlaps_gene	N/A	N/A	.
Spirochaeta thermophila DSM 6578	raATty	M.Sth6578II	2506464345##Spith_1825##D12 class N6 adenine-specific DNA methyltransferase	Contig33 Spirochaeta thermophila DSM 6578 : Contig33	1723154	1723159	ipd>0.905,cov>47,UNMOD	2506464050##Spith_1534##hypothetical protein	overlaps_gene	N/A	N/A	.
Spirochaeta thermophila DSM 6578	raATty	M.Sth6578II	2506464345##Spith_1825##D12 class N6 adenine-specific DNA methyltransferase	Contig33 Spirochaeta thermophila DSM 6578 : Contig33	1817337	1817342	ipd>0.858,cov>51,UNMOD	2506464133##Spith_1617##glycosyl transferase group 1	overlaps_gene	N/A	N/A	.
Spirochaeta thermophila DSM 6578	raATty	M.Sth6578II	2506464345##Spith_1825##D12 class N6 adenine-specific DNA methyltransferase	Contig33 Spirochaeta thermophila DSM 6578 : Contig33	1819415	1819420	ipd>0.968,cov>67,UNMOD	2506464135##Spith_1619##Polysaccharide pyruvyl transferase	overlaps_gene	N/A	N/A	IscR_Beta_Gamma
Spirochaeta thermophila DSM 6578	raATty	M.Sth6578II	2506464345##Spith_1825##D12 class N6 adenine-specific DNA methyltransferase	Contig33 Spirochaeta thermophila DSM 6578 : Contig33	1820036	1820041	ipd>0.869,cov>62,UNMOD	2506464135##Spith_1619##Polysaccharide pyruvyl transferase	overlaps_gene	N/A	N/A	SMb20537_Rhizobiales
Spirochaeta thermophila DSM 6578	raATty	M.Sth6578II	2506464345##Spith_1825##D12 class N6 adenine-specific DNA methyltransferase	Contig33 Spirochaeta thermophila DSM 6578 : Contig33	1827579	1827584	ipd>0.919,cov>48,UNMOD	2506464143##Spith_1627##exopolysaccharide biosynthesis polyprenyl glycosylphosphotransferase	overlaps_gene	N/A	N/A	.
Spirochaeta thermophila DSM 6578	raATty	M.Sth6578II	2506464345##Spith_1825##D12 class N6 adenine-specific DNA methyltransferase	Contig33 Spirochaeta thermophila DSM 6578 : Contig33	1850687	1850692	ipd>0.960,cov>41,UNMOD	2506464163##Spith_1647##oxidoreductase domain protein	overlaps_gene	N/A	N/A	.
Spirochaeta thermophila DSM 6578	raATty	M.Sth6578II	2506464345##Spith_1825##D12 class N6 adenine-specific DNA methyltransferase	Contig33 Spirochaeta thermophila DSM 6578 : Contig33	1861428	1861433	ipd>0.933,cov>38,UNMOD	2506464173##Spith_1657##glycoside hydrolase family 13 domain protein	overlaps_gene	N/A	N/A	CMS2952_Streptomyces
Spirochaeta thermophila DSM 6578	raATty	M.Sth6578II	2506464345##Spith_1825##D12 class N6 adenine-specific DNA methyltransferase	Contig33 Spirochaeta thermophila DSM 6578 : Contig33	1894811	1894816	ipd>0.915,cov>37,UNMOD	2506464203##Spith_1687##thiamine biosynthesis protein ThiS	overlaps_gene	N/A	N/A	.
Spirochaeta thermophila DSM 6578	raATty	M.Sth6578II	2506464345##Spith_1825##D12 class N6 adenine-specific DNA methyltransferase	Contig33 Spirochaeta thermophila DSM 6578 : Contig33	1947479	1947484	ipd>1.005,cov>46,UNMOD	2506464246##Spith_1728##DbpA RNA-binding domain protein	overlaps_gene	N/A	N/A	.
Spirochaeta thermophila DSM 6578	raATty	M.Sth6578II	2506464345##Spith_1825##D12 class N6 adenine-specific DNA methyltransferase	Contig33 Spirochaeta thermophila DSM 6578 : Contig33	2034076	2034081	ipd>0.839,cov>34,UNMOD	2506464334##Spith_1814##adenylate/guanylate cyclase	overlaps_gene	N/A	N/A	.
Spirochaeta thermophila DSM 6578	raATty	M.Sth6578II	2506464345##Spith_1825##D12 class N6 adenine-specific DNA methyltransferase	Contig33 Spirochaeta thermophila DSM 6578 : Contig33	2166916	2166921	ipd>0.889,cov>29,UNMOD	2506464456##Spith_1936##hypothetical protein	overlaps_gene	N/A	N/A	.
Spirochaeta thermophila DSM 6578	raATty	M.Sth6578II	2506464345##Spith_1825##D12 class N6 adenine-specific DNA methyltransferase	Contig33 Spirochaeta thermophila DSM 6578 : Contig33	2167969	2167974	ipd>0.966,cov>30,UNMOD	2506464456##Spith_1936##hypothetical protein	overlaps_gene	N/A	N/A	.
Spirochaeta thermophila DSM 6578	raATty	M.Sth6578II	2506464345##Spith_1825##D12 class N6 adenine-specific DNA methyltransferase	Contig33 Spirochaeta thermophila DSM 6578 : Contig33	2325157	2325162	ipd>0.893,cov>43,UNMOD	2506464599##Spith_2079##Methionyl-tRNA formyltransferase	overlaps_gene	N/A	N/A	.
Spirochaeta thermophila DSM 6578	raATty	M.Sth6578II	2506464345##Spith_1825##D12 class N6 adenine-specific DNA methyltransferase	Contig33 Spirochaeta thermophila DSM 6578 : Contig33	2487897	2487902	ipd>0.956,cov>32,UNMOD	2506464755##Spith_2229##AAA domain	overlaps_gene	N/A	N/A	.
Spirochaeta thermophila DSM 6578	raATty	M.Sth6578II	2506464345##Spith_1825##D12 class N6 adenine-specific DNA methyltransferase	Contig33 Spirochaeta thermophila DSM 6578 : Contig33	2531073	2531078	ipd>0.782,cov>34,UNMOD	2506464794##Spith_2267##glycoside hydrolase family 37	overlaps_gene	N/A	N/A	.
Spirochaeta thermophila DSM 6578	raATty	M.Sth6578II	2506464345##Spith_1825##D12 class N6 adenine-specific DNA methyltransferase	Contig33 Spirochaeta thermophila DSM 6578 : Contig33	2560104	2560109	ipd>0.739,cov>33,UNMOD	2506464829##Spith_2296##DNA gyrase, B subunit	upstream_of_gene	2506462480##Spith_0001##Chromosomal replication initiator protein dnaA	upstream_of_gene	.
Sinorhizobium medicae WSM1115	gAnTc	M.Sme1115I	2512972443##SinmedDRAFT_3643##DNA modification methylase	SinmedDRAFT_Scaffold1.2 Sinorhizobium medicae WSM1115 : SinmedDRAFT_Scaffold1.2	2645680	2645684	ipd>1.803,cov>24,UNMOD	2512972917##SinmedDRAFT_4117##DEXH box helicase, DNA ligase-associated	overlaps_gene	N/A	N/A	.
Sinorhizobium medicae WSM1115	gAnTc	M.Sme1115I	2512972443##SinmedDRAFT_3643##DNA modification methylase	SinmedDRAFT_Scaffold1.2 Sinorhizobium medicae WSM1115 : SinmedDRAFT_Scaffold1.2	3097443	3097447	ipd>0.832,cov>25,UNMOD	2512973339##SinmedDRAFT_4539##Predicted transcriptional regulators	upstream_of_gene	2512973340##SinmedDRAFT_4540##ABC-type dipeptide transport system, periplasmic component	upstream_of_gene	.
Sinorhizobium medicae WSM1115	gAnTc	M.Sme1115I	2512972443##SinmedDRAFT_3643##DNA modification methylase	SinmedDRAFT_Scaffold5.3 Sinorhizobium medicae WSM1115 : SinmedDRAFT_Scaffold5.3	107750	107754	ipd>0.901,cov>22,UNMOD	2512974272##SinmedDRAFT_5473##hypothetical protein	upstream_of_gene	2512974273##SinmedDRAFT_5474##Predicted transcriptional regulator	downstream_of_gene	.
Zymomonas mobilis subsp. pomaceae ATCC 29192	gAnTc	M.Zmo29192III	650969501##Zymop_0273##DNA methylase N-4/N-6 domain-containing protein	NC_015709 Zymomonas mobilis subsp. pomaceae ATCC 29192 chromosome, complete genome.	638020	638024	ipd>0.921,cov>48,UNMOD	650969784##Zymop_0546##heavy metal efflux pump, CzcA family	overlaps_gene	N/A	N/A	.
Zymomonas mobilis subsp. pomaceae ATCC 29192	gAnTc	M.Zmo29192III	650969501##Zymop_0273##DNA methylase N-4/N-6 domain-containing protein	NC_015709 Zymomonas mobilis subsp. pomaceae ATCC 29192 chromosome, complete genome.	1208441	1208445	ipd>1.242,cov>57,UNMOD	650970267##Zymop_1025##polyketide cyclase/dehydrase	upstream_of_gene	650970268##Zymop_1026##hypothetical protein	upstream_of_gene	.
Zymomonas mobilis subsp. pomaceae ATCC 29192	gAnTc	M.Zmo29192III	650969501##Zymop_0273##DNA methylase N-4/N-6 domain-containing protein	NC_015709 Zymomonas mobilis subsp. pomaceae ATCC 29192 chromosome, complete genome.	1297788	1297792	ipd>1.238,cov>50,UNMOD	650970352##Zymop_1109##MCP methyltransferase, CheR-type	overlaps_gene	N/A	N/A	.
Zymomonas mobilis subsp. pomaceae ATCC 29192	gAnTc	M.Zmo29192III	650969501##Zymop_0273##DNA methylase N-4/N-6 domain-containing protein	NC_015709 Zymomonas mobilis subsp. pomaceae ATCC 29192 chromosome, complete genome.	1367456	1367460	ipd>1.418,cov>47,UNMOD	650970412##Zymop_1170##tRNA modification GTPase TrmE	downstream_of_gene	650970413##Zymop_1171##glycosyl hydrolase family 32 domain-containing protein	upstream_of_gene	.
Zymomonas mobilis subsp. pomaceae ATCC 29192	gAnTc	M.Zmo29192III	650969501##Zymop_0273##DNA methylase N-4/N-6 domain-containing protein	NC_015709 Zymomonas mobilis subsp. pomaceae ATCC 29192 chromosome, complete genome.	1542710	1542714	ipd>1.838,cov>45,UNMOD	650970570##Zymop_1317##Fis Family transcriptional regulator NifA	upstream_of_gene	650970571##Zymop_1318##TonB-dependent siderophore receptor	upstream_of_gene	.
Zymomonas mobilis subsp. pomaceae ATCC 29192	gAnTc	M.Zmo29192III	650969501##Zymop_0273##DNA methylase N-4/N-6 domain-containing protein	NC_015709 Zymomonas mobilis subsp. pomaceae ATCC 29192 chromosome, complete genome.	1843003	1843007	ipd>1.826,cov>39,UNMOD	650970837##Zymop_1575##TonB-dependent receptor	upstream_of_gene	650970838##Zymop_1576##hypothetical protein	upstream_of_gene	.
Thermoplasma acidophilum DSM 1728	cATg	M.ThaIV	638180496##Ta0318##probable type II DNA modification enzyme (methyltransferase)	AL139299 Thermoplasma acidophilum DSM 1728 complete genome.	122680	122683	ipd>1.600,cov>149,UNMOD	cATg##M.ThaIV##638180496##Ta0318##probable type II DNA modification enzyme (methyltransferase)	Thermoplasma_acidophilum_DSM1728_native_P4_PB	236676##236679##ipd>0.914,cov>143,UNMOD	AL139299 Thermoplasma acidophilum DSM 1728 complete genome.	SMb20537_Rhizobiales		1	+	upstream_of_gene	638180402	Ta0230	probable isovaleryl-CoA dehydrogenase	downstream_of_gene	638180403	Ta0231	hypothetical protein
Thermoplasma acidophilum DSM 1728	cATg	M.ThaIV	638180496##Ta0318##probable type II DNA modification enzyme (methyltransferase)	AL139299 Thermoplasma acidophilum DSM 1728 complete genome.	373106	373109	ipd>0.974,cov>185,UNMOD	638180530##Ta0350##conserved hypothetical protein	downstream_of_gene	638180531##Ta0351##sterol carrier protein x/sterol carrier protein 2 related protein	upstream_of_gene	.
Thermoplasma acidophilum DSM 1728	cATg	M.ThaIV	638180496##Ta0318##probable type II DNA modification enzyme (methyltransferase)	AL139299 Thermoplasma acidophilum DSM 1728 complete genome.	614653	614656	ipd>1.053,cov>120,UNMOD	638180774##Ta0585##hypothetical membrane protein	overlaps_gene	N/A	N/A	Reut_C5892_Burkholderiales
Thermoplasma acidophilum DSM 1728	cATg	M.ThaIV	638180496##Ta0318##probable type II DNA modification enzyme (methyltransferase)	AL139299 Thermoplasma acidophilum DSM 1728 complete genome.	614679	614682	ipd>1.133,cov>122,UNMOD	638180774##Ta0585##hypothetical membrane protein	overlaps_gene	N/A	N/A	.
Thermoplasma acidophilum DSM 1728	cATg	M.ThaIV	638180496##Ta0318##probable type II DNA modification enzyme (methyltransferase)	AL139299 Thermoplasma acidophilum DSM 1728 complete genome.	628578	628581	ipd>0.941,cov>134,UNMOD	638180789##Ta0597##purine-cytosine permease related protein	overlaps_gene	N/A	N/A	.
Thermoplasma acidophilum DSM 1728	cATg	M.ThaIV	638180496##Ta0318##probable type II DNA modification enzyme (methyltransferase)	AL139299 Thermoplasma acidophilum DSM 1728 complete genome.	702775	702778	ipd>1.102,cov>91,UNMOD	638180863##Ta0668##conserved hypothetical protein	downstream_of_gene	638180864##Ta0669##tryptophan synthase, beta chain	upstream_of_gene	.
Thermoplasma acidophilum DSM 1728	cATg	M.ThaIV	638180496##Ta0318##probable type II DNA modification enzyme (methyltransferase)	AL139299 Thermoplasma acidophilum DSM 1728 complete genome.	753858	753861	ipd>1.073,cov>130,UNMOD	638180907##Ta0709##hypothetical protein	overlaps_gene	N/A	N/A	NadR_Enterobacteriales
Thermoplasma acidophilum DSM 1728	cATg	M.ThaIV	638180496##Ta0318##probable type II DNA modification enzyme (methyltransferase)	AL139299 Thermoplasma acidophilum DSM 1728 complete genome.	753864	753867	ipd>1.236,cov>133,UNMOD	638180907##Ta0709##hypothetical protein	overlaps_gene	N/A	N/A	.
Thermoplasma acidophilum DSM 1728	cATg	M.ThaIV	638180496##Ta0318##probable type II DNA modification enzyme (methyltransferase)	AL139299 Thermoplasma acidophilum DSM 1728 complete genome.	764414	764417	ipd>1.634,cov>125,UNMOD	638180920##Ta0719##hypothetical protein	downstream_of_gene	638180921##Ta0720##hypothetical protein	upstream_of_gene	RSc1790_Burkholderiales_Pseudomonadales
Thermoplasma acidophilum DSM 1728	cATg	M.ThaIV	638180496##Ta0318##probable type II DNA modification enzyme (methyltransferase)	AL139299 Thermoplasma acidophilum DSM 1728 complete genome.	791789	791792	ipd>0.992,cov>120,UNMOD	638180945##Ta0747##glucose 1-dehydrogenase related protein	downstream_of_gene	638180946##Ta0748##hypothetical protein	upstream_of_gene	ABC0302_Bacilliales
Thermoplasma acidophilum DSM 1728	cATg	M.ThaIV	638180496##Ta0318##probable type II DNA modification enzyme (methyltransferase)	AL139299 Thermoplasma acidophilum DSM 1728 complete genome.	809199	809202	ipd>0.849,cov>99,UNMOD	638180966##Ta0768##hypothetical protein	overlaps_gene	N/A	N/A	ModE_Gammaproteobacteria
Thermoplasma acidophilum DSM 1728	cATg	M.ThaIV	638180496##Ta0318##probable type II DNA modification enzyme (methyltransferase)	AL139299 Thermoplasma acidophilum DSM 1728 complete genome.	926139	926142	ipd>0.428,cov>55,UNMOD	638181063##Ta0860##hypothetical protein	downstream_of_gene	638181064##Ta0861##heat shock protein (htpx) related protein	upstream_of_gene	PsrA_Proteobacteria
Thermoplasma acidophilum DSM 1728	cATg	M.ThaIV	638180496##Ta0318##probable type II DNA modification enzyme (methyltransferase)	AL139299 Thermoplasma acidophilum DSM 1728 complete genome.	1343147	1343150	ipd>1.239,cov>114,UNMOD	638181523##Ta1291##conserved hypothetical protein	overlaps_gene	N/A	N/A	.
Thermoplasma acidophilum DSM 1728	cATg	M.ThaIV	638180496##Ta0318##probable type II DNA modification enzyme (methyltransferase)	AL139299 Thermoplasma acidophilum DSM 1728 complete genome.	1404295	1404298	ipd>1.185,cov>173,UNMOD	638181596##Ta1355##hypothetical protein	upstream_of_gene	638181597##tRNA-Arg-CCT##	upstream_of_gene	.
Thermoplasma acidophilum DSM 1728	cATg	M.ThaIV	638180496##Ta0318##probable type II DNA modification enzyme (methyltransferase)	AL139299 Thermoplasma acidophilum DSM 1728 complete genome.	1517580	1517583	ipd>1.624,cov>183,UNMOD	638181721##Ta1469##conserved hypothetical protein	overlaps_gene	N/A	N/A	.
Thermoplasma acidophilum DSM 1728	gATc	M.ThaII	638180839##Ta0644##probable site-specific DNA-methyltransferase (adenine-specific)	AL139299 Thermoplasma acidophilum DSM 1728 complete genome.	355681	355684	ipd>0.236,cov>146,UNMOD	638180514##Ta0334##inorganic phosphate transporter related protein	overlaps_gene	N/A	N/A	.
Thermoplasma acidophilum DSM 1728	gATc	M.ThaII	638180839##Ta0644##probable site-specific DNA-methyltransferase (adenine-specific)	AL139299 Thermoplasma acidophilum DSM 1728 complete genome.	469994	469997	ipd>0.859,cov>33,UNMOD	640278743##Ta_R0050##TPP	overlaps_gene	N/A	N/A	.
Thermoplasma acidophilum DSM 1728	gATc	M.ThaII	638180839##Ta0644##probable site-specific DNA-methyltransferase (adenine-specific)	AL139299 Thermoplasma acidophilum DSM 1728 complete genome.	504634	504637	ipd>0.767,cov>124,UNMOD	638180660##Ta0474##transposase related protein	overlaps_gene	N/A	N/A	.
Thermoplasma acidophilum DSM 1728	gATc	M.ThaII	638180839##Ta0644##probable site-specific DNA-methyltransferase (adenine-specific)	AL139299 Thermoplasma acidophilum DSM 1728 complete genome.	823155	823158	ipd>0.878,cov>79,UNMOD	638180977##Ta0779##2-hydroxyacid dehydrogenase related protein	overlaps_gene	N/A	N/A	.
Thermoplasma acidophilum DSM 1728	gATc	M.ThaII	638180839##Ta0644##probable site-specific DNA-methyltransferase (adenine-specific)	AL139299 Thermoplasma acidophilum DSM 1728 complete genome.	1517095	1517098	ipd>0.627,cov>135,UNMOD	638181721##Ta1469##conserved hypothetical protein	overlaps_gene	N/A	N/A	.
Thermoplasma acidophilum DSM 1728	gATc	M.ThaII	638180839##Ta0644##probable site-specific DNA-methyltransferase (adenine-specific)	AL139299 Thermoplasma acidophilum DSM 1728 complete genome.	1517586	1517589	ipd>0.846,cov>195,UNMOD	638181721##Ta1469##conserved hypothetical protein	overlaps_gene	N/A	N/A	.
Butyrivibrio sp. AE3004	aTtaAt	M.Bsp3004II	2562666261##BV60DRAFT_1135##Type I restriction-modification system methyltransferase subunit	BV60DRAFT_scf7180000000012_quiver.2 Butyrivibrio sp. AE3004 : BV60DRAFT_scf7180000000012_quiver.2	894540	894545	ipd>1.432,cov>27,UNMOD	2562666506##BV60DRAFT_1380##hypothetical protein	upstream_of_gene	2562666507##BV60DRAFT_1381##hypothetical protein	upstream_of_gene	.
Butyrivibrio sp. AE3004	aTtaAt	M.Bsp3004II	2562666261##BV60DRAFT_1135##Type I restriction-modification system methyltransferase subunit	BV60DRAFT_scf7180000000012_quiver.2 Butyrivibrio sp. AE3004 : BV60DRAFT_scf7180000000012_quiver.2	894548	894553	ipd>1.531,cov>28,UNMOD	2562666506##BV60DRAFT_1380##hypothetical protein	upstream_of_gene	2562666507##BV60DRAFT_1381##hypothetical protein	upstream_of_gene	.
Butyrivibrio sp. AE3004	aTtaAt	M.Bsp3004II	2562666261##BV60DRAFT_1135##Type I restriction-modification system methyltransferase subunit	BV60DRAFT_scf7180000000012_quiver.2 Butyrivibrio sp. AE3004 : BV60DRAFT_scf7180000000012_quiver.2	2229006	2229011	ipd>1.328,cov>39,UNMOD	2562667623##BV60DRAFT_2497##Bacterial surface proteins containing Ig-like domains	upstream_of_gene	2562667624##BV60DRAFT_2498##carbamoyl-phosphate synthase, large subunit	downstream_of_gene	.
Butyrivibrio sp. AE3004	aTtaAt	M.Bsp3004II	2562666261##BV60DRAFT_1135##Type I restriction-modification system methyltransferase subunit	BV60DRAFT_scf7180000000015_quiver_dupTrim_9793.3 Butyrivibrio sp. AE3004 : BV60DRAFT_scf7180000000015_quiver_dupTrim_9793.3	233338	233343	ipd>1.540,cov>38,UNMOD	2562669019##BV60DRAFT_3894##Zn finger protein HypA/HybF (possibly regulating hydrogenase expression)	overlaps_gene	N/A	N/A	.
Geovibrio sp. L21 Ace-BES	gATc	M.GspL21I	2525374088##K300DRAFT_1514##DNA adenine methylase (dam)	K300DRAFT_scaffold00001.1 Geovibrio thiophilus L21-Ace-BES : K300DRAFT_scaffold00001.1	941073	941076	ipd>1.297,cov>31,UNMOD	2525373434##K300DRAFT_0860##hypothetical protein	upstream_of_gene	2525373435##K300DRAFT_0861##Methyl-accepting chemotaxis protein	upstream_of_gene	.
Geovibrio sp. L21 Ace-BES	gATc	M.GspL21I	2525374088##K300DRAFT_1514##DNA adenine methylase (dam)	K300DRAFT_scaffold00001.1 Geovibrio thiophilus L21-Ace-BES : K300DRAFT_scaffold00001.1	1327941	1327944	ipd>0.931,cov>44,UNMOD	2525373822##K300DRAFT_1248##Pyridoxamine-phosphate oxidase	overlaps_gene	N/A	N/A	.
Acidobacteriaceae bacterium TAA166 strain TAA 166	TtaA	M.Asp24188I	2526151913##H979DRAFT_1235##DNA modification methylase	H979DRAFT_scaffold_0.1 Acidobacteriaceae bacterium TAA 166 : H979DRAFT_scaffold_0.1	43291	43294	ipd>2.339,cov>33,UNMOD	2526150714##H979DRAFT_0036##Beta-galactosidase/beta-glucuronidase	upstream_of_gene	2526150715##H979DRAFT_0037##Predicted hydrolases or acyltransferases (alpha/beta hydrolase superfamily)	upstream_of_gene	SMb21272_Rhizobiales
Acidobacteriaceae bacterium TAA166 strain TAA 166	TtaA	M.Asp24188I	2526151913##H979DRAFT_1235##DNA modification methylase	H979DRAFT_scaffold_0.1 Acidobacteriaceae bacterium TAA 166 : H979DRAFT_scaffold_0.1	45110	45113	ipd>1.277,cov>43,UNMOD	2526150715##H979DRAFT_0037##Predicted hydrolases or acyltransferases (alpha/beta hydrolase superfamily)	downstream_of_gene	2526150716##H979DRAFT_0038##hypothetical protein	upstream_of_gene	.
Acidobacteriaceae bacterium TAA166 strain TAA 166	TtaA	M.Asp24188I	2526151913##H979DRAFT_1235##DNA modification methylase	H979DRAFT_scaffold_0.1 Acidobacteriaceae bacterium TAA 166 : H979DRAFT_scaffold_0.1	49420	49423	ipd>1.542,cov>44,UNMOD	2526150719##H979DRAFT_0041##TPR repeat	upstream_of_gene	2526150720##H979DRAFT_0042##Cupin domain	downstream_of_gene	PckR_Rhizobiales
Acidobacteriaceae bacterium TAA166 strain TAA 166	TtaA	M.Asp24188I	2526151913##H979DRAFT_1235##DNA modification methylase	H979DRAFT_scaffold_0.1 Acidobacteriaceae bacterium TAA 166 : H979DRAFT_scaffold_0.1	49779	49782	ipd>1.127,cov>43,UNMOD	2526150719##H979DRAFT_0041##TPR repeat	upstream_of_gene	2526150720##H979DRAFT_0042##Cupin domain	downstream_of_gene	.
Acidobacteriaceae bacterium TAA166 strain TAA 166	TtaA	M.Asp24188I	2526151913##H979DRAFT_1235##DNA modification methylase	H979DRAFT_scaffold_0.1 Acidobacteriaceae bacterium TAA 166 : H979DRAFT_scaffold_0.1	112777	112780	ipd>1.551,cov>25,UNMOD	2526150793##H979DRAFT_0115##Helix-turn-helix domain	upstream_of_gene	2526150794##H979DRAFT_0116##Predicted transcriptional regulators	upstream_of_gene	AraC_Enterobacteriales
Acidobacteriaceae bacterium TAA166 strain TAA 166	TtaA	M.Asp24188I	2526151913##H979DRAFT_1235##DNA modification methylase	H979DRAFT_scaffold_0.1 Acidobacteriaceae bacterium TAA 166 : H979DRAFT_scaffold_0.1	211281	211284	ipd>1.425,cov>23,UNMOD	2526150886##H979DRAFT_0208##Coenzyme PQQ synthesis protein D (PqqD)	upstream_of_gene	2526150887##H979DRAFT_0209##AraC-type DNA-binding domain-containing proteins	downstream_of_gene	.
Acidobacteriaceae bacterium TAA166 strain TAA 166	TtaA	M.Asp24188I	2526151913##H979DRAFT_1235##DNA modification methylase	H979DRAFT_scaffold_0.1 Acidobacteriaceae bacterium TAA 166 : H979DRAFT_scaffold_0.1	212297	212300	ipd>2.095,cov>24,UNMOD	2526150887##H979DRAFT_0209##AraC-type DNA-binding domain-containing proteins	upstream_of_gene	2526150888##H979DRAFT_0210##ABC-type multidrug transport system, ATPase and permease components	upstream_of_gene	.
Acidobacteriaceae bacterium TAA166 strain TAA 166	TtaA	M.Asp24188I	2526151913##H979DRAFT_1235##DNA modification methylase	H979DRAFT_scaffold_0.1 Acidobacteriaceae bacterium TAA 166 : H979DRAFT_scaffold_0.1	241283	241286	ipd>1.177,cov>35,UNMOD	2526150916##H979DRAFT_0238##NADH:flavin oxidoreductases, Old Yellow Enzyme family	upstream_of_gene	2526150917##H979DRAFT_0239##Predicted transcriptional regulator	downstream_of_gene	NadR_Enterobacteriales
Acidobacteriaceae bacterium TAA166 strain TAA 166	TtaA	M.Asp24188I	2526151913##H979DRAFT_1235##DNA modification methylase	H979DRAFT_scaffold_0.1 Acidobacteriaceae bacterium TAA 166 : H979DRAFT_scaffold_0.1	466051	466054	ipd>1.443,cov>30,UNMOD	2526151119##H979DRAFT_0441##Domain of unknown function (DUF303)	overlaps_gene	N/A	N/A	.
Acidobacteriaceae bacterium TAA166 strain TAA 166	TtaA	M.Asp24188I	2526151913##H979DRAFT_1235##DNA modification methylase	H979DRAFT_scaffold_0.1 Acidobacteriaceae bacterium TAA 166 : H979DRAFT_scaffold_0.1	667414	667417	ipd>1.232,cov>27,UNMOD	2526151297##H979DRAFT_0619##Reverse transcriptase (RNA-dependent DNA polymerase)	overlaps_gene	N/A	N/A	FadR_Gammaproteobacteria
Acidobacteriaceae bacterium TAA166 strain TAA 166	TtaA	M.Asp24188I	2526151913##H979DRAFT_1235##DNA modification methylase	H979DRAFT_scaffold_0.1 Acidobacteriaceae bacterium TAA 166 : H979DRAFT_scaffold_0.1	1549120	1549123	ipd>1.575,cov>27,UNMOD	2526152090##H979DRAFT_1412##DNA-directed RNA polymerase specialized sigma subunit, sigma24 homolog	upstream_of_gene	2526152091##H979DRAFT_1413##hypothetical protein	upstream_of_gene	.
Acidobacteriaceae bacterium TAA166 strain TAA 166	TtaA	M.Asp24188I	2526151913##H979DRAFT_1235##DNA modification methylase	H979DRAFT_scaffold_0.1 Acidobacteriaceae bacterium TAA 166 : H979DRAFT_scaffold_0.1	1618966	1618969	ipd>1.995,cov>21,UNMOD	2526152130##H979DRAFT_1452##hypothetical protein	overlaps_gene	N/A	N/A	.
Acidobacteriaceae bacterium TAA166 strain TAA 166	TtaA	M.Asp24188I	2526151913##H979DRAFT_1235##DNA modification methylase	H979DRAFT_scaffold_0.1 Acidobacteriaceae bacterium TAA 166 : H979DRAFT_scaffold_0.1	1848004	1848007	ipd>1.528,cov>28,UNMOD	2526152359##H979DRAFT_1681##hypothetical protein	upstream_of_gene	2526152360##H979DRAFT_1682##Outer membrane receptor proteins, mostly Fe transport	upstream_of_gene	lmo0734_Listeria_Symbiobacterium
Acidobacteriaceae bacterium TAA166 strain TAA 166	TtaA	M.Asp24188I	2526151913##H979DRAFT_1235##DNA modification methylase	H979DRAFT_scaffold_0.1 Acidobacteriaceae bacterium TAA 166 : H979DRAFT_scaffold_0.1	1855903	1855906	ipd>1.050,cov>26,UNMOD	2526152365##H979DRAFT_1687##Transcriptional regulator	upstream_of_gene	2526152366##H979DRAFT_1688##hypothetical protein	upstream_of_gene	.
Acidobacteriaceae bacterium TAA166 strain TAA 166	TtaA	M.Asp24188I	2526151913##H979DRAFT_1235##DNA modification methylase	H979DRAFT_scaffold_0.1 Acidobacteriaceae bacterium TAA 166 : H979DRAFT_scaffold_0.1	2093715	2093718	ipd>1.245,cov>22,UNMOD	2526152584##H979DRAFT_1906##Ureide permease	upstream_of_gene	2526152585##H979DRAFT_1907##Lysophospholipase L1 and related esterases	upstream_of_gene	MsmR_Lactobacillales
Acidobacteriaceae bacterium TAA166 strain TAA 166	TtaA	M.Asp24188I	2526151913##H979DRAFT_1235##DNA modification methylase	H979DRAFT_scaffold_0.1 Acidobacteriaceae bacterium TAA 166 : H979DRAFT_scaffold_0.1	2119894	2119897	ipd>0.954,cov>26,UNMOD	2526152603##H979DRAFT_1925##Transcriptional regulator	upstream_of_gene	2526152604##H979DRAFT_1926##NADPH:quinone reductase and related Zn-dependent oxidoreductases	upstream_of_gene	Atu5007_Rhodobacterales_Rhizobiales
Acidobacteriaceae bacterium TAA166 strain TAA 166	TtaA	M.Asp24188I	2526151913##H979DRAFT_1235##DNA modification methylase	H979DRAFT_scaffold_0.1 Acidobacteriaceae bacterium TAA 166 : H979DRAFT_scaffold_0.1	2136099	2136102	ipd>1.037,cov>40,UNMOD	2526152626##H979DRAFT_1948##transcriptional regulator, TetR family	upstream_of_gene	2526152627##H979DRAFT_1949##2-polyprenyl-6-methoxyphenol hydroxylase and related FAD-dependent oxidoreductases	upstream_of_gene	.
Acidobacteriaceae bacterium TAA166 strain TAA 166	TtaA	M.Asp24188I	2526151913##H979DRAFT_1235##DNA modification methylase	H979DRAFT_scaffold_0.1 Acidobacteriaceae bacterium TAA 166 : H979DRAFT_scaffold_0.1	2176282	2176285	ipd>1.894,cov>31,UNMOD	2526152672##H979DRAFT_1994##Outer membrane receptor proteins, mostly Fe transport	overlaps_gene	N/A	N/A	ABC0302_Bacilliales
Acidobacteriaceae bacterium TAA166 strain TAA 166	TtaA	M.Asp24188I	2526151913##H979DRAFT_1235##DNA modification methylase	H979DRAFT_scaffold_0.1 Acidobacteriaceae bacterium TAA 166 : H979DRAFT_scaffold_0.1	2297049	2297052	ipd>1.325,cov>42,UNMOD	2526152770##H979DRAFT_2092##Outer membrane receptor proteins, mostly Fe transport	overlaps_gene	N/A	N/A	.
Acidobacteriaceae bacterium TAA166 strain TAA 166	TtaA	M.Asp24188I	2526151913##H979DRAFT_1235##DNA modification methylase	H979DRAFT_scaffold_0.1 Acidobacteriaceae bacterium TAA 166 : H979DRAFT_scaffold_0.1	2357598	2357601	ipd>1.157,cov>37,UNMOD	2526152819##H979DRAFT_2141##transcriptional regulator, IclR family	downstream_of_gene	2526152820##H979DRAFT_2142##Multidrug resistance efflux pump	upstream_of_gene	.
Acidobacteriaceae bacterium TAA166 strain TAA 166	TtaA	M.Asp24188I	2526151913##H979DRAFT_1235##DNA modification methylase	H979DRAFT_scaffold_0.1 Acidobacteriaceae bacterium TAA 166 : H979DRAFT_scaffold_0.1	2491948	2491951	ipd>1.245,cov>22,UNMOD	2526152923##H979DRAFT_2245##putative addiction module antidote	upstream_of_gene	2526152924##H979DRAFT_2246##hypothetical protein	downstream_of_gene	CtsR_Firmicutes
Acidobacteriaceae bacterium TAA166 strain TAA 166	TtaA	M.Asp24188I	2526151913##H979DRAFT_1235##DNA modification methylase	H979DRAFT_scaffold_0.1 Acidobacteriaceae bacterium TAA 166 : H979DRAFT_scaffold_0.1	2633822	2633825	ipd>1.657,cov>30,UNMOD	2526153049##H979DRAFT_2371##hypothetical protein	overlaps_gene	N/A	N/A	.
Acidobacteriaceae bacterium TAA166 strain TAA 166	TtaA	M.Asp24188I	2526151913##H979DRAFT_1235##DNA modification methylase	H979DRAFT_scaffold_0.1 Acidobacteriaceae bacterium TAA 166 : H979DRAFT_scaffold_0.1	2892478	2892481	ipd>1.276,cov>33,UNMOD	2526153267##H979DRAFT_2589##hypothetical protein	upstream_of_gene	2526153268##H979DRAFT_2590##alpha-1,2-mannosidase, putative	upstream_of_gene	PckR_Rhizobiales
Acidobacteriaceae bacterium TAA166 strain TAA 166	TtaA	M.Asp24188I	2526151913##H979DRAFT_1235##DNA modification methylase	H979DRAFT_scaffold_0.1 Acidobacteriaceae bacterium TAA 166 : H979DRAFT_scaffold_0.1	2911849	2911852	ipd>0.947,cov>27,UNMOD	2526153275##H979DRAFT_2597##Uncharacterized conserved protein	upstream_of_gene	2526153276##H979DRAFT_2598##Carboxypeptidase regulatory-like domain	upstream_of_gene	.
Acidobacteriaceae bacterium TAA166 strain TAA 166	TtaA	M.Asp24188I	2526151913##H979DRAFT_1235##DNA modification methylase	H979DRAFT_scaffold_0.1 Acidobacteriaceae bacterium TAA 166 : H979DRAFT_scaffold_0.1	2995541	2995544	ipd>0.966,cov>35,UNMOD	2526153341##H979DRAFT_2663##transcriptional regulator, TetR family	upstream_of_gene	2526153342##H979DRAFT_2664##Acyl carrier protein phosphodiesterase	upstream_of_gene	.
Acidobacteriaceae bacterium TAA166 strain TAA 166	TtaA	M.Asp24188I	2526151913##H979DRAFT_1235##DNA modification methylase	H979DRAFT_scaffold_0.1 Acidobacteriaceae bacterium TAA 166 : H979DRAFT_scaffold_0.1	3204801	3204804	ipd>1.237,cov>28,UNMOD	2526153516##H979DRAFT_2838##hypothetical protein	overlaps_gene	N/A	N/A	.
Acidobacteriaceae bacterium TAA166 strain TAA 166	TtaA	M.Asp24188I	2526151913##H979DRAFT_1235##DNA modification methylase	H979DRAFT_scaffold_0.1 Acidobacteriaceae bacterium TAA 166 : H979DRAFT_scaffold_0.1	3476811	3476814	ipd>0.925,cov>39,UNMOD	2526153762##H979DRAFT_3084##Amidases related to nicotinamidase	upstream_of_gene	2526153763##H979DRAFT_3085##peroxiredoxin, OsmC subfamily	downstream_of_gene	Atu4556_Rhizobiales
Acidobacteriaceae bacterium TAA166 strain TAA 166	TtaA	M.Asp24188I	2526151913##H979DRAFT_1235##DNA modification methylase	H979DRAFT_scaffold_0.1 Acidobacteriaceae bacterium TAA 166 : H979DRAFT_scaffold_0.1	3618827	3618830	ipd>1.699,cov>28,UNMOD	2526153887##H979DRAFT_3209##transcriptional regulator, LysR family	overlaps_gene	N/A	N/A	.
Acidobacteriaceae bacterium TAA166 strain TAA 166	TtaA	M.Asp24188I	2526151913##H979DRAFT_1235##DNA modification methylase	H979DRAFT_scaffold_0.1 Acidobacteriaceae bacterium TAA 166 : H979DRAFT_scaffold_0.1	3653068	3653071	ipd>1.186,cov>26,UNMOD	2526153929##H979DRAFT_3251##UDP-N-acetylmuramyl pentapeptide phosphotransferase/UDP-N-acetylglucosamine-1-phosphate transferase	overlaps_gene	N/A	N/A	FadR_Gammaproteobacteria
Acidobacteriaceae bacterium TAA166 strain TAA 166	TtaA	M.Asp24188I	2526151913##H979DRAFT_1235##DNA modification methylase	H979DRAFT_scaffold_0.1 Acidobacteriaceae bacterium TAA 166 : H979DRAFT_scaffold_0.1	3660754	3660757	ipd>2.190,cov>22,UNMOD	2526153935##H979DRAFT_3257##Uncharacterized protein involved in exopolysaccharide biosynthesis	upstream_of_gene	2526153936##H979DRAFT_3258##Predicted transcriptional regulators	upstream_of_gene	.
Acidobacteriaceae bacterium TAA166 strain TAA 166	TtaA	M.Asp24188I	2526151913##H979DRAFT_1235##DNA modification methylase	H979DRAFT_scaffold_0.1 Acidobacteriaceae bacterium TAA 166 : H979DRAFT_scaffold_0.1	3988021	3988024	ipd>1.044,cov>36,UNMOD	2526154206##H979DRAFT_3528##transcriptional regulator, TetR family	downstream_of_gene	2526154207##H979DRAFT_3529##Dehydrogenases with different specificities (related to short-chain alcohol dehydrogenases)	upstream_of_gene	.
Acidobacteriaceae bacterium TAA166 strain TAA 166	TtaA	M.Asp24188I	2526151913##H979DRAFT_1235##DNA modification methylase	H979DRAFT_scaffold_0.1 Acidobacteriaceae bacterium TAA 166 : H979DRAFT_scaffold_0.1	4007240	4007243	ipd>1.048,cov>34,UNMOD	2526154223##H979DRAFT_3545##hypothetical protein	overlaps_gene	N/A	N/A	.
Acidobacteriaceae bacterium TAA166 strain TAA 166	TtaA	M.Asp24188I	2526151913##H979DRAFT_1235##DNA modification methylase	H979DRAFT_scaffold_0.1 Acidobacteriaceae bacterium TAA 166 : H979DRAFT_scaffold_0.1	4013622	4013625	ipd>1.550,cov>26,UNMOD	2526154229##H979DRAFT_3551##Transcriptional regulator	overlaps_gene	N/A	N/A	.
Acidobacteriaceae bacterium TAA166 strain TAA 166	TtaA	M.Asp24188I	2526151913##H979DRAFT_1235##DNA modification methylase	H979DRAFT_scaffold_0.1 Acidobacteriaceae bacterium TAA 166 : H979DRAFT_scaffold_0.1	4040947	4040950	ipd>1.162,cov>32,UNMOD	2526154252##H979DRAFT_3574##Fe-S oxidoreductase	overlaps_gene	N/A	N/A	.
Acidobacteriaceae bacterium TAA166 strain TAA 166	TtaA	M.Asp24188I	2526151913##H979DRAFT_1235##DNA modification methylase	H979DRAFT_scaffold_0.1 Acidobacteriaceae bacterium TAA 166 : H979DRAFT_scaffold_0.1	4044656	4044659	ipd>1.492,cov>32,UNMOD	2526154255##H979DRAFT_3577##glycosyltransferase, MGT family	overlaps_gene	N/A	N/A	.
Acidobacteriaceae bacterium TAA166 strain TAA 166	TtaA	M.Asp24188I	2526151913##H979DRAFT_1235##DNA modification methylase	H979DRAFT_scaffold_0.1 Acidobacteriaceae bacterium TAA 166 : H979DRAFT_scaffold_0.1	4047500	4047503	ipd>2.197,cov>34,UNMOD	2526154258##H979DRAFT_3580##Sugar transferases involved in lipopolysaccharide synthesis	overlaps_gene	N/A	N/A	.
Acidobacteriaceae bacterium TAA166 strain TAA 166	TtaA	M.Asp24188I	2526151913##H979DRAFT_1235##DNA modification methylase	H979DRAFT_scaffold_0.1 Acidobacteriaceae bacterium TAA 166 : H979DRAFT_scaffold_0.1	4189896	4189899	ipd>1.378,cov>23,UNMOD	2526154366##H979DRAFT_3688##Predicted transcriptional regulator	upstream_of_gene	2526154367##H979DRAFT_3689##hypothetical protein	downstream_of_gene	.
Acidobacteriaceae bacterium TAA166 strain TAA 166	TtaA	M.Asp24188I	2526151913##H979DRAFT_1235##DNA modification methylase	H979DRAFT_scaffold_0.1 Acidobacteriaceae bacterium TAA 166 : H979DRAFT_scaffold_0.1	4585287	4585290	ipd>0.864,cov>32,UNMOD	2526154741##H979DRAFT_4063##hypothetical protein	upstream_of_gene	2526154742##H979DRAFT_4064##Transcriptional regulator containing an amidase domain and an AraC-type DNA-binding HTH domain	upstream_of_gene	PsrA_Proteobacteria
Acidobacteriaceae bacterium TAA166 strain TAA 166	TtaA	M.Asp24188I	2526151913##H979DRAFT_1235##DNA modification methylase	H979DRAFT_scaffold_0.1 Acidobacteriaceae bacterium TAA 166 : H979DRAFT_scaffold_0.1	4597483	4597486	ipd>1.783,cov>23,UNMOD	2526154750##H979DRAFT_4072##Dehydrogenases with different specificities (related to short-chain alcohol dehydrogenases)	overlaps_gene	N/A	N/A	PsrA_Proteobacteria
Acidobacteriaceae bacterium TAA166 strain TAA 166	TtaA	M.Asp24188I	2526151913##H979DRAFT_1235##DNA modification methylase	H979DRAFT_scaffold_0.1 Acidobacteriaceae bacterium TAA 166 : H979DRAFT_scaffold_0.1	4610157	4610160	ipd>1.790,cov>27,UNMOD	2526154764##H979DRAFT_4086##Gluconolactonase	overlaps_gene	N/A	N/A	.
Acidobacteriaceae bacterium TAA166 strain TAA 166	TtaA	M.Asp24188I	2526151913##H979DRAFT_1235##DNA modification methylase	H979DRAFT_scaffold_1.2 Acidobacteriaceae bacterium TAA 166 : H979DRAFT_scaffold_1.2	8826	8829	ipd>1.184,cov>42,UNMOD	2526154859##H979DRAFT_4182##hypothetical protein	overlaps_gene	N/A	N/A	.
Acidobacteriaceae bacterium TAA166 strain TAA 166	TtaA	M.Asp24188I	2526151913##H979DRAFT_1235##DNA modification methylase	H979DRAFT_scaffold_1.2 Acidobacteriaceae bacterium TAA 166 : H979DRAFT_scaffold_1.2	10917	10920	ipd>1.611,cov>23,UNMOD	2526154861##H979DRAFT_4184##Transcriptional regulator	downstream_of_gene	2526154862##H979DRAFT_4185##Transcriptional regulator	upstream_of_gene	SMb21272_Rhizobiales
Acidobacteriaceae bacterium TAA166 strain TAA 166	TtaA	M.Asp24188I	2526151913##H979DRAFT_1235##DNA modification methylase	H979DRAFT_scaffold_1.2 Acidobacteriaceae bacterium TAA 166 : H979DRAFT_scaffold_1.2	13012	13015	ipd>1.750,cov>22,UNMOD	2526154865##H979DRAFT_4188##hypothetical protein	overlaps_gene	N/A	N/A	.
Acidobacteriaceae bacterium TAA166 strain TAA 166	TtaA	M.Asp24188I	2526151913##H979DRAFT_1235##DNA modification methylase	H979DRAFT_scaffold_1.2 Acidobacteriaceae bacterium TAA 166 : H979DRAFT_scaffold_1.2	94746	94749	ipd>1.550,cov>22,UNMOD	2526154930##H979DRAFT_4253##Carboxypeptidase regulatory-like domain/TonB-dependent Receptor Plug Domain	overlaps_gene	N/A	N/A	.
Acidobacteriaceae bacterium TAA166 strain TAA 166	TtaA	M.Asp24188I	2526151913##H979DRAFT_1235##DNA modification methylase	H979DRAFT_scaffold_1.2 Acidobacteriaceae bacterium TAA 166 : H979DRAFT_scaffold_1.2	381510	381513	ipd>1.075,cov>32,UNMOD	2526155171##H979DRAFT_4494##Domain of unknown function (DUF2088)	downstream_of_gene	2526155172##H979DRAFT_4495##hypothetical protein	upstream_of_gene	PdhR_Gammaproteobacteria
Acidobacteriaceae bacterium TAA166 strain TAA 166	TtaA	M.Asp24188I	2526151913##H979DRAFT_1235##DNA modification methylase	H979DRAFT_scaffold_1.2 Acidobacteriaceae bacterium TAA 166 : H979DRAFT_scaffold_1.2	411127	411130	ipd>0.747,cov>31,UNMOD	2526155202##H979DRAFT_4525##hypothetical protein	downstream_of_gene	2526155203##H979DRAFT_4526##hypothetical protein	upstream_of_gene	.
Acidobacteriaceae bacterium TAA166 strain TAA 166	TtaA	M.Asp24188I	2526151913##H979DRAFT_1235##DNA modification methylase	H979DRAFT_scaffold_1.2 Acidobacteriaceae bacterium TAA 166 : H979DRAFT_scaffold_1.2	662661	662664	ipd>1.643,cov>26,UNMOD	2526155427##H979DRAFT_4750##luciferase family oxidoreductase, group 1	upstream_of_gene	2526155428##H979DRAFT_4751##deoxyribose-phosphate aldolase	upstream_of_gene	PdhR_Gammaproteobacteria
Acidobacteriaceae bacterium TAA166 strain TAA 166	TtaA	M.Asp24188I	2526151913##H979DRAFT_1235##DNA modification methylase	H979DRAFT_scaffold_1.2 Acidobacteriaceae bacterium TAA 166 : H979DRAFT_scaffold_1.2	683500	683503	ipd>1.946,cov>29,UNMOD	2526155441##H979DRAFT_4764##Repeat domain in Vibrio, Colwellia, Bradyrhizobium and Shewanella/Domain of Unknown Function (DUF1080)	upstream_of_gene	2526155442##H979DRAFT_4765##Methyltransferase domain	upstream_of_gene	.
Acidobacteriaceae bacterium TAA166 strain TAA 166	TtaA	M.Asp24188I	2526151913##H979DRAFT_1235##DNA modification methylase	H979DRAFT_scaffold_1.2 Acidobacteriaceae bacterium TAA 166 : H979DRAFT_scaffold_1.2	1075125	1075128	ipd>2.307,cov>21,UNMOD	2526155759##H979DRAFT_5082##TrbL/VirB6 plasmid conjugal transfer protein	overlaps_gene	N/A	N/A	CelR_Actinomycetales
Acidobacteriaceae bacterium TAA166 strain TAA 166	TtaA	M.Asp24188I	2526151913##H979DRAFT_1235##DNA modification methylase	H979DRAFT_scaffold_2.3 Acidobacteriaceae bacterium TAA 166 : H979DRAFT_scaffold_2.3	12511	12514	ipd>1.610,cov>55,UNMOD	2526155800##H979DRAFT_5124##Carboxypeptidase regulatory-like domain	overlaps_gene	N/A	N/A	RSc1790_Burkholderiales_Pseudomonadales
Acidobacteriaceae bacterium TAA166 strain TAA 166	TtaA	M.Asp24188I	2526151913##H979DRAFT_1235##DNA modification methylase	H979DRAFT_scaffold_2.3 Acidobacteriaceae bacterium TAA 166 : H979DRAFT_scaffold_2.3	23725	23728	ipd>1.122,cov>64,UNMOD	2526155809##H979DRAFT_5133##hypothetical protein	overlaps_gene	N/A	N/A	.
Acidobacteriaceae bacterium TAA166 strain TAA 166	TtaA	M.Asp24188I	2526151913##H979DRAFT_1235##DNA modification methylase	H979DRAFT_scaffold_2.3 Acidobacteriaceae bacterium TAA 166 : H979DRAFT_scaffold_2.3	109864	109867	ipd>1.317,cov>65,UNMOD	2526155868##H979DRAFT_5192##AraC-type DNA-binding domain-containing proteins	overlaps_gene	N/A	N/A	.
Acidobacteriaceae bacterium TAA166 strain TAA 166	TtaA	M.Asp24188I	2526151913##H979DRAFT_1235##DNA modification methylase	H979DRAFT_scaffold_2.3 Acidobacteriaceae bacterium TAA 166 : H979DRAFT_scaffold_2.3	123770	123773	ipd>1.347,cov>71,UNMOD	2526155879##H979DRAFT_5203##Subtilase family	overlaps_gene	N/A	N/A	.
Acidobacteriaceae bacterium TAA166 strain TAA 166	TtaA	M.Asp24188I	2526151913##H979DRAFT_1235##DNA modification methylase	H979DRAFT_scaffold_2.3 Acidobacteriaceae bacterium TAA 166 : H979DRAFT_scaffold_2.3	137313	137316	ipd>1.009,cov>83,UNMOD	2526155890##H979DRAFT_5214##Transcriptional regulator	upstream_of_gene	2526155891##H979DRAFT_5215##SnoaL-like domain	upstream_of_gene	.
Acidobacteriaceae bacterium TAA166 strain TAA 166	TtaA	M.Asp24188I	2526151913##H979DRAFT_1235##DNA modification methylase	H979DRAFT_scaffold_2.3 Acidobacteriaceae bacterium TAA 166 : H979DRAFT_scaffold_2.3	183263	183266	ipd>1.264,cov>73,UNMOD	2526155929##H979DRAFT_5253##DNA-directed RNA polymerase specialized sigma subunit, sigma24 homolog	upstream_of_gene	2526155930##H979DRAFT_5254##hypothetical protein	upstream_of_gene	.
Acidobacteriaceae bacterium TAA166 strain TAA 166	TtaA	M.Asp24188I	2526151913##H979DRAFT_1235##DNA modification methylase	H979DRAFT_scaffold_2.3 Acidobacteriaceae bacterium TAA 166 : H979DRAFT_scaffold_2.3	197493	197496	ipd>1.468,cov>95,UNMOD	2526155943##H979DRAFT_5267##Predicted hydrolases or acyltransferases (alpha/beta hydrolase superfamily)	overlaps_gene	N/A	N/A	ScrR_Gammaproteobacteria
Acidobacteriaceae bacterium TAA166 strain TAA 166	TtaA	M.Asp24188I	2526151913##H979DRAFT_1235##DNA modification methylase	H979DRAFT_scaffold_2.3 Acidobacteriaceae bacterium TAA 166 : H979DRAFT_scaffold_2.3	202643	202646	ipd>1.127,cov>83,UNMOD	2526155948##H979DRAFT_5272##Transcriptional regulator	downstream_of_gene	2526155949##H979DRAFT_5273##Transcriptional regulator	upstream_of_gene	SMb21272_Rhizobiales
Acidobacteriaceae bacterium TAA166 strain TAA 166	TtaA	M.Asp24188I	2526151913##H979DRAFT_1235##DNA modification methylase	H979DRAFT_scaffold_2.3 Acidobacteriaceae bacterium TAA 166 : H979DRAFT_scaffold_2.3	203263	203266	ipd>1.147,cov>70,UNMOD	2526155949##H979DRAFT_5273##Transcriptional regulator	downstream_of_gene	2526155950##H979DRAFT_5274##RND family efflux transporter, MFP subunit	upstream_of_gene	.
Acidobacteriaceae bacterium TAA166 strain TAA 166	TtaA	M.Asp24188I	2526151913##H979DRAFT_1235##DNA modification methylase	H979DRAFT_scaffold_2.3 Acidobacteriaceae bacterium TAA 166 : H979DRAFT_scaffold_2.3	211776	211779	ipd>1.305,cov>53,UNMOD	2526155955##H979DRAFT_5279##Transcriptional regulator	overlaps_gene	N/A	N/A	SMb21372_Rhizobiales_Rhodobacterales
Acidobacteriaceae bacterium TAA166 strain TAA 166	TtaA	M.Asp24188I	2526151913##H979DRAFT_1235##DNA modification methylase	H979DRAFT_scaffold_2.3 Acidobacteriaceae bacterium TAA 166 : H979DRAFT_scaffold_2.3	220242	220245	ipd>1.342,cov>65,UNMOD	2526155963##H979DRAFT_5287##Dehydrogenases with different specificities (related to short-chain alcohol dehydrogenases)	upstream_of_gene	2526155964##H979DRAFT_5288##transcriptional regulator, TetR family	upstream_of_gene	.
Escherichia coli CFT073	gATc	M.EcoCFTDamP	637358002##c4157##DNA adenine methylase	NC_004431 Escherichia coli CFT073, complete genome.	268724	268727	ipd>0.797,cov>30,UNMOD	637354147##c0287##hypothetical protein	upstream_of_gene	637354148##c0288##hypothetical protein	downstream_of_gene	.
Escherichia coli CFT073	gATc	M.EcoCFTDamP	637358002##c4157##DNA adenine methylase	NC_004431 Escherichia coli CFT073, complete genome.	268737	268740	ipd>0.654,cov>31,UNMOD	637354147##c0287##hypothetical protein	upstream_of_gene	637354148##c0288##hypothetical protein	downstream_of_gene	.
Escherichia coli CFT073	gATc	M.EcoCFTDamP	637358002##c4157##DNA adenine methylase	NC_004431 Escherichia coli CFT073, complete genome.	268755	268758	ipd>0.873,cov>31,UNMOD	637354147##c0287##hypothetical protein	upstream_of_gene	637354148##c0288##hypothetical protein	downstream_of_gene	.
Escherichia coli CFT073	gATc	M.EcoCFTDamP	637358002##c4157##DNA adenine methylase	NC_004431 Escherichia coli CFT073, complete genome.	864303	864306	ipd>1.158,cov>26,UNMOD	637354753##c0891##Hypothetical protein ybiM	overlaps_gene	N/A	N/A	.
Escherichia coli CFT073	gATc	M.EcoCFTDamP	637358002##c4157##DNA adenine methylase	NC_004431 Escherichia coli CFT073, complete genome.	1225386	1225389	ipd>0.761,cov>34,UNMOD	640727085##c_R0127##RF00124	overlaps_gene	N/A	N/A	.
Escherichia coli CFT073	gATc	M.EcoCFTDamP	637358002##c4157##DNA adenine methylase	NC_004431 Escherichia coli CFT073, complete genome.	1225405	1225408	ipd>0.768,cov>33,UNMOD	640727085##c_R0127##RF00124	overlaps_gene	N/A	N/A	.
Escherichia coli CFT073	gATc	M.EcoCFTDamP	637358002##c4157##DNA adenine methylase	NC_004431 Escherichia coli CFT073, complete genome.	1225418	1225421	ipd>0.732,cov>32,UNMOD	640727085##c_R0127##RF00124	overlaps_gene	N/A	N/A	.
Escherichia coli CFT073	gATc	M.EcoCFTDamP	637358002##c4157##DNA adenine methylase	NC_004431 Escherichia coli CFT073, complete genome.	2357478	2357481	ipd>1.568,cov>26,UNMOD	637356357##c2518##TonB dependent receptor	upstream_of_gene	640741521##c2519##	upstream_of_gene	ModE_Gammaproteobacteria
Escherichia coli CFT073	gATc	M.EcoCFTDamP	637358002##c4157##DNA adenine methylase	NC_004431 Escherichia coli CFT073, complete genome.	2357504	2357507	ipd>1.233,cov>27,UNMOD	637356357##c2518##TonB dependent receptor	upstream_of_gene	640741521##c2519##	upstream_of_gene	ModE_Gammaproteobacteria
Escherichia coli CFT073	gATc	M.EcoCFTDamP	637358002##c4157##DNA adenine methylase	NC_004431 Escherichia coli CFT073, complete genome.	2358454	2358457	ipd>0.923,cov>38,UNMOD	640741521##c2519##	downstream_of_gene	637356358##c2520##hypothetical protein	upstream_of_gene	.
Escherichia coli CFT073	gATc	M.EcoCFTDamP	637358002##c4157##DNA adenine methylase	NC_004431 Escherichia coli CFT073, complete genome.	2358472	2358475	ipd>1.030,cov>35,UNMOD	640741521##c2519##	downstream_of_gene	637356358##c2520##hypothetical protein	upstream_of_gene	.
Escherichia coli CFT073	gATc	M.EcoCFTDamP	637358002##c4157##DNA adenine methylase	NC_004431 Escherichia coli CFT073, complete genome.	2358485	2358488	ipd>0.584,cov>35,UNMOD	640741521##c2519##	downstream_of_gene	637356358##c2520##hypothetical protein	upstream_of_gene	.
Escherichia coli CFT073	gATc	M.EcoCFTDamP	637358002##c4157##DNA adenine methylase	NC_004431 Escherichia coli CFT073, complete genome.	3108214	3108217	ipd>1.079,cov>29,UNMOD	637357105##c3255##Membrane-bound lytic murein transglycosylase B precursor	upstream_of_gene	637357106##c3256##PTS system, glucitol/sorbitol-specific IIC2 component	upstream_of_gene	Crp_Gammaproteobacteria
Escherichia coli CFT073	gATc	M.EcoCFTDamP	637358002##c4157##DNA adenine methylase	NC_004431 Escherichia coli CFT073, complete genome.	3388603	3388606	ipd>0.698,cov>34,UNMOD	637357381##c3533##glutathione synthetase	overlaps_gene	N/A	N/A	.
Escherichia coli CFT073	gATc	M.EcoCFTDamP	637358002##c4157##DNA adenine methylase	NC_004431 Escherichia coli CFT073, complete genome.	3491586	3491589	ipd>1.000,cov>26,UNMOD	640727122##c_R0164##RF00124	overlaps_gene	N/A	N/A	.
Escherichia coli CFT073	gATc	M.EcoCFTDamP	637358002##c4157##DNA adenine methylase	NC_004431 Escherichia coli CFT073, complete genome.	3491605	3491608	ipd>0.868,cov>26,UNMOD	640727122##c_R0164##RF00124	overlaps_gene	N/A	N/A	.
Escherichia coli CFT073	gATc	M.EcoCFTDamP	637358002##c4157##DNA adenine methylase	NC_004431 Escherichia coli CFT073, complete genome.	3491618	3491621	ipd>0.972,cov>29,UNMOD	640727122##c_R0164##RF00124	overlaps_gene	N/A	N/A	.
Escherichia coli CFT073	gATc	M.EcoCFTDamP	637358002##c4157##DNA adenine methylase	NC_004431 Escherichia coli CFT073, complete genome.	4800769	4800772	ipd>0.675,cov>39,UNMOD	637358886##c5024##Putative propionate CoA-transferase	upstream_of_gene	637358887##c5025##Putative regulator	upstream_of_gene	SMc04401_Alpha_Gamma
Streptobacillus moniliformis DSM 12112	gAnTc	M.SmoLV	646425942##Smon_0394##DNA adenine methylase	NC_013515 Streptobacillus moniliformis DSM 12112, complete genome.	60782	60786	ipd>0.940,cov>92,UNMOD	646425606##Smon_0058##hypothetical protein	upstream_of_gene	646425607##Smon_0059##hypothetical protein	upstream_of_gene	XylR_Gammaproteobacteria
Streptobacillus moniliformis DSM 12112	gAnTc	M.SmoLV	646425942##Smon_0394##DNA adenine methylase	NC_013515 Streptobacillus moniliformis DSM 12112, complete genome.	94988	94992	ipd>0.909,cov>100,UNMOD	646425636##Smon_R0002##tRNA-Asp	overlaps_gene	N/A	N/A	.
Streptobacillus moniliformis DSM 12112	gAnTc	M.SmoLV	646425942##Smon_0394##DNA adenine methylase	NC_013515 Streptobacillus moniliformis DSM 12112, complete genome.	164046	164050	ipd>0.958,cov>74,UNMOD	646425698##Smon_0154##peptidase S6 IgA endopeptidase	overlaps_gene	N/A	N/A	GntR_Pseudomonadales_Burkholderiales
Streptobacillus moniliformis DSM 12112	gAnTc	M.SmoLV	646425942##Smon_0394##DNA adenine methylase	NC_013515 Streptobacillus moniliformis DSM 12112, complete genome.	175174	175178	ipd>1.098,cov>81,UNMOD	646425705##Smon_0162##hypothetical protein	overlaps_gene	N/A	N/A	.
Streptobacillus moniliformis DSM 12112	gAnTc	M.SmoLV	646425942##Smon_0394##DNA adenine methylase	NC_013515 Streptobacillus moniliformis DSM 12112, complete genome.	297441	297445	ipd>1.180,cov>78,UNMOD	646425796##Smon_R0012##23S ribosomal RNA	overlaps_gene	N/A	N/A	.
Streptobacillus moniliformis DSM 12112	gAnTc	M.SmoLV	646425942##Smon_0394##DNA adenine methylase	NC_013515 Streptobacillus moniliformis DSM 12112, complete genome.	314248	314252	ipd>0.921,cov>111,UNMOD	646425815##Smon_0266##hypothetical protein	upstream_of_gene	646425816##Smon_0267##PTS system, glucose-like IIB subunint	downstream_of_gene	XylR_Gammaproteobacteria
Streptobacillus moniliformis DSM 12112	gAnTc	M.SmoLV	646425942##Smon_0394##DNA adenine methylase	NC_013515 Streptobacillus moniliformis DSM 12112, complete genome.	372503	372507	ipd>1.391,cov>100,UNMOD	646425863##Smon_0314##putative PTS IIA-like nitrogen-regulatory protein PtsN	overlaps_gene	N/A	N/A	Atu4556_Rhizobiales
Streptobacillus moniliformis DSM 12112	gAnTc	M.SmoLV	646425942##Smon_0394##DNA adenine methylase	NC_013515 Streptobacillus moniliformis DSM 12112, complete genome.	406524	406528	ipd>1.323,cov>76,UNMOD	646425896##Smon_0347##transcriptional regulator, AraC family	overlaps_gene	N/A	N/A	.
Streptobacillus moniliformis DSM 12112	gAnTc	M.SmoLV	646425942##Smon_0394##DNA adenine methylase	NC_013515 Streptobacillus moniliformis DSM 12112, complete genome.	406869	406873	ipd>1.150,cov>67,UNMOD	646425896##Smon_0347##transcriptional regulator, AraC family	overlaps_gene	N/A	N/A	.
Streptobacillus moniliformis DSM 12112	gAnTc	M.SmoLV	646425942##Smon_0394##DNA adenine methylase	NC_013515 Streptobacillus moniliformis DSM 12112, complete genome.	510032	510036	ipd>1.662,cov>62,UNMOD	646425980##Smon_R0018##23S ribosomal RNA	overlaps_gene	N/A	N/A	.
Streptobacillus moniliformis DSM 12112	gAnTc	M.SmoLV	646425942##Smon_0394##DNA adenine methylase	NC_013515 Streptobacillus moniliformis DSM 12112, complete genome.	511535	511539	ipd>0.802,cov>68,UNMOD	646425980##Smon_R0018##23S ribosomal RNA	overlaps_gene	N/A	N/A	.
Streptobacillus moniliformis DSM 12112	gAnTc	M.SmoLV	646425942##Smon_0394##DNA adenine methylase	NC_013515 Streptobacillus moniliformis DSM 12112, complete genome.	525449	525453	ipd>0.615,cov>71,UNMOD	646425995##Smon_0444##hypothetical protein	overlaps_gene	N/A	N/A	.
Streptobacillus moniliformis DSM 12112	gAnTc	M.SmoLV	646425942##Smon_0394##DNA adenine methylase	NC_013515 Streptobacillus moniliformis DSM 12112, complete genome.	533392	533396	ipd>0.971,cov>85,UNMOD	646426003##Smon_0452##hypothetical protein	overlaps_gene	N/A	N/A	.
Streptobacillus moniliformis DSM 12112	gAnTc	M.SmoLV	646425942##Smon_0394##DNA adenine methylase	NC_013515 Streptobacillus moniliformis DSM 12112, complete genome.	556018	556022	ipd>0.817,cov>78,UNMOD	646426032##Smon_R0023##tRNA-Leu	overlaps_gene	N/A	N/A	.
Streptobacillus moniliformis DSM 12112	gAnTc	M.SmoLV	646425942##Smon_0394##DNA adenine methylase	NC_013515 Streptobacillus moniliformis DSM 12112, complete genome.	596617	596621	ipd>1.143,cov>81,UNMOD	646426073##Smon_R0024##tRNA-Trp	overlaps_gene	N/A	N/A	.
Streptobacillus moniliformis DSM 12112	gAnTc	M.SmoLV	646425942##Smon_0394##DNA adenine methylase	NC_013515 Streptobacillus moniliformis DSM 12112, complete genome.	600126	600130	ipd>0.966,cov>90,UNMOD	646426078##Smon_0523##hypothetical protein	upstream_of_gene	646426079##Smon_0524##hypothetical protein	downstream_of_gene	XylR_Gammaproteobacteria
Streptobacillus moniliformis DSM 12112	gAnTc	M.SmoLV	646425942##Smon_0394##DNA adenine methylase	NC_013515 Streptobacillus moniliformis DSM 12112, complete genome.	611367	611371	ipd>0.916,cov>71,UNMOD	646426090##Smon_0535##hypothetical protein	upstream_of_gene	646426091##Smon_0536##hypothetical protein	upstream_of_gene	XylR_Gammaproteobacteria
Streptobacillus moniliformis DSM 12112	gAnTc	M.SmoLV	646425942##Smon_0394##DNA adenine methylase	NC_013515 Streptobacillus moniliformis DSM 12112, complete genome.	632899	632903	ipd>0.944,cov>95,UNMOD	646426113##Smon_0558##hypothetical protein	upstream_of_gene	646426114##Smon_0559##ribose 5-phosphate isomerase B	upstream_of_gene	XylR_Gammaproteobacteria
Streptobacillus moniliformis DSM 12112	gAnTc	M.SmoLV	646425942##Smon_0394##DNA adenine methylase	NC_013515 Streptobacillus moniliformis DSM 12112, complete genome.	713445	713449	ipd>0.986,cov>65,UNMOD	646426195##Smon_0638##glutamate racemase	overlaps_gene	N/A	N/A	IscR_Rhodospirillaceae_Rhodobacterales
Streptobacillus moniliformis DSM 12112	gAnTc	M.SmoLV	646425942##Smon_0394##DNA adenine methylase	NC_013515 Streptobacillus moniliformis DSM 12112, complete genome.	738707	738711	ipd>0.844,cov>59,UNMOD	646426208##Smon_0655##hypothetical protein	overlaps_gene	N/A	N/A	.
Streptobacillus moniliformis DSM 12112	gAnTc	M.SmoLV	646425942##Smon_0394##DNA adenine methylase	NC_013515 Streptobacillus moniliformis DSM 12112, complete genome.	745597	745601	ipd>1.460,cov>82,UNMOD	646426212##Smon_0659##protein of unknown function DUF450	overlaps_gene	N/A	N/A	.
Streptobacillus moniliformis DSM 12112	gAnTc	M.SmoLV	646425942##Smon_0394##DNA adenine methylase	NC_013515 Streptobacillus moniliformis DSM 12112, complete genome.	788737	788741	ipd>0.858,cov>79,UNMOD	646426249##Smon_0697##protein of unknown function DUF214	overlaps_gene	N/A	N/A	XylR_Gammaproteobacteria
Streptobacillus moniliformis DSM 12112	gAnTc	M.SmoLV	646425942##Smon_0394##DNA adenine methylase	NC_013515 Streptobacillus moniliformis DSM 12112, complete genome.	884862	884866	ipd>1.517,cov>70,UNMOD	646426339##Smon_0790##hypothetical protein	overlaps_gene	N/A	N/A	.
Streptobacillus moniliformis DSM 12112	gAnTc	M.SmoLV	646425942##Smon_0394##DNA adenine methylase	NC_013515 Streptobacillus moniliformis DSM 12112, complete genome.	903518	903522	ipd>1.124,cov>72,UNMOD	646426357##Smon_0809##hypothetical protein	upstream_of_gene	646426358##Smon_0810##hypothetical protein	upstream_of_gene	XylR_Gammaproteobacteria
Streptobacillus moniliformis DSM 12112	gAnTc	M.SmoLV	646425942##Smon_0394##DNA adenine methylase	NC_013515 Streptobacillus moniliformis DSM 12112, complete genome.	923189	923193	ipd>1.194,cov>71,UNMOD	646426371##Smon_0823##outer membrane autotransporter barrel domain protein	upstream_of_gene	646426372##Smon_0824##hypothetical protein	upstream_of_gene	XylR_Gammaproteobacteria
Streptobacillus moniliformis DSM 12112	gAnTc	M.SmoLV	646425942##Smon_0394##DNA adenine methylase	NC_013515 Streptobacillus moniliformis DSM 12112, complete genome.	953545	953549	ipd>1.094,cov>68,UNMOD	646426406##Smon_0858##hypothetical protein	upstream_of_gene	646426407##Smon_0859##hypothetical protein	upstream_of_gene	XylR_Gammaproteobacteria
Streptobacillus moniliformis DSM 12112	gAnTc	M.SmoLV	646425942##Smon_0394##DNA adenine methylase	NC_013515 Streptobacillus moniliformis DSM 12112, complete genome.	1098250	1098254	ipd>1.174,cov>86,UNMOD	646426553##Smon_1007##multi antimicrobial extrusion protein MatE	overlaps_gene	N/A	N/A	Rfer_1112_Burkholderiales
Streptobacillus moniliformis DSM 12112	gAnTc	M.SmoLV	646425942##Smon_0394##DNA adenine methylase	NC_013515 Streptobacillus moniliformis DSM 12112, complete genome.	1103806	1103810	ipd>1.479,cov>78,UNMOD	646426558##Smon_1012##small GTP-binding protein	overlaps_gene	N/A	N/A	.
Streptobacillus moniliformis DSM 12112	gAnTc	M.SmoLV	646425942##Smon_0394##DNA adenine methylase	NC_013515 Streptobacillus moniliformis DSM 12112, complete genome.	1104053	1104057	ipd>0.930,cov>73,UNMOD	646426558##Smon_1012##small GTP-binding protein	upstream_of_gene	646426559##Smon_1013##hypothetical protein	upstream_of_gene	XylR_Gammaproteobacteria
Streptobacillus moniliformis DSM 12112	gAnTc	M.SmoLV	646425942##Smon_0394##DNA adenine methylase	NC_013515 Streptobacillus moniliformis DSM 12112, complete genome.	1165500	1165504	ipd>1.268,cov>101,UNMOD	646426611##Smon_1064##peptidase S6 IgA endopeptidase	overlaps_gene	N/A	N/A	GntR_Pseudomonadales_Burkholderiales
Streptobacillus moniliformis DSM 12112	gAnTc	M.SmoLV	646425942##Smon_0394##DNA adenine methylase	NC_013515 Streptobacillus moniliformis DSM 12112, complete genome.	1187640	1187644	ipd>0.804,cov>76,UNMOD	646426624##Smon_1078##D-alanine/D-alanine ligase	overlaps_gene	N/A	N/A	Atu3062_Alphaproteobacteria_Pseudomonas
Streptobacillus moniliformis DSM 12112	gAnTc	M.SmoLV	646425942##Smon_0394##DNA adenine methylase	NC_013515 Streptobacillus moniliformis DSM 12112, complete genome.	1226715	1226719	ipd>1.187,cov>57,UNMOD	646426655##Smon_1110##hypothetical protein	overlaps_gene	N/A	N/A	AlgR_Rhodobacterales_Rhizobiales
Streptobacillus moniliformis DSM 12112	gAnTc	M.SmoLV	646425942##Smon_0394##DNA adenine methylase	NC_013515 Streptobacillus moniliformis DSM 12112, complete genome.	1240978	1240982	ipd>1.311,cov>73,UNMOD	646426668##Smon_R0036##23S ribosomal RNA	overlaps_gene	N/A	N/A	.
Streptobacillus moniliformis DSM 12112	gAnTc	M.SmoLV	646425942##Smon_0394##DNA adenine methylase	NC_013515 Streptobacillus moniliformis DSM 12112, complete genome.	1352619	1352623	ipd>1.013,cov>84,UNMOD	646426785##Smon_1233##anaerobic ribonucleoside-triphosphate reductase	upstream_of_gene	646426786##Smon_1234##hypothetical protein	upstream_of_gene	XylR_Gammaproteobacteria
Streptobacillus moniliformis DSM 12112	gAnTc	M.SmoLV	646425942##Smon_0394##DNA adenine methylase	NC_013515 Streptobacillus moniliformis DSM 12112, complete genome.	1451815	1451819	ipd>0.957,cov>90,UNMOD	646426875##Smon_R0050##23S ribosomal RNA	overlaps_gene	N/A	N/A	.
Streptobacillus moniliformis DSM 12112	gAnTc	M.SmoLV	646425942##Smon_0394##DNA adenine methylase	NC_013515 Streptobacillus moniliformis DSM 12112, complete genome.	1510647	1510651	ipd>1.241,cov>78,UNMOD	646426921##Smon_1377##Methyltransferase type 12	overlaps_gene	N/A	N/A	BH1250_Bacillaceae_Lactobacillaceae
Streptobacillus moniliformis DSM 12112	gAnTc	M.SmoLV	646425942##Smon_0394##DNA adenine methylase	NC_013515 Streptobacillus moniliformis DSM 12112, complete genome.	1566558	1566562	ipd>1.186,cov>94,UNMOD	646426958##Smon_1423##GMP synthase, large subunit	overlaps_gene	N/A	N/A	.
Streptobacillus moniliformis DSM 12112	gAnTc	M.SmoLV	646425942##Smon_0394##DNA adenine methylase	NC_013515 Streptobacillus moniliformis DSM 12112, complete genome.	1570175	1570179	ipd>1.450,cov>97,UNMOD	646426962##Smon_R0052##tRNA-Gln	overlaps_gene	N/A	N/A	.
Streptobacillus moniliformis DSM 12112	gAnTc	M.SmoLV	646425942##Smon_0394##DNA adenine methylase	NC_013515 Streptobacillus moniliformis DSM 12112, complete genome.	1584055	1584059	ipd>1.158,cov>69,UNMOD	646426977##Smon_R0056##23S ribosomal RNA	overlaps_gene	N/A	N/A	.
Streptobacillus moniliformis DSM 12112	gAnTc	M.SmoLV	646425942##Smon_0394##DNA adenine methylase	NC_013515 Streptobacillus moniliformis DSM 12112, complete genome.	1637232	1637236	ipd>1.034,cov>76,UNMOD	646427024##Smon_1483##YadA domain protein	overlaps_gene	N/A	N/A	.
Leptolyngbya sp. PCC 6406	gATc	M.Lsp6406IV	2517691252##LEP6406DRAFT_0710##DNA adenine methylase (dam)	LEP6406DRAFT_scaffold1.1 Leptolyngbya sp. PCC 6406 : LEP6406DRAFT_scaffold1.1	1734594	1734597	ipd>0.824,cov>22,UNMOD	2517692154##LEP6406DRAFT_1612##sulfate/thiosulfate-binding protein	upstream_of_gene	2517692155##LEP6406DRAFT_1613##sulfate ABC transporter, ATP-binding protein	upstream_of_gene	RafR_Enterobacteriales
Leptolyngbya sp. PCC 6406	gATc	M.Lsp6406IV	2517691252##LEP6406DRAFT_0710##DNA adenine methylase (dam)	LEP6406DRAFT_scaffold1.1 Leptolyngbya sp. PCC 6406 : LEP6406DRAFT_scaffold1.1	3033146	3033149	ipd>0.621,cov>27,UNMOD	2517693289##LEP6406DRAFT_2747##Uncharacterized conserved protein	downstream_of_gene	2517693290##LEP6406DRAFT_2748##hypothetical protein	upstream_of_gene	.
Clostridium clariflavum 4-2a	aTgcAt	M.Ccl10114I	2525856479##CloclaDRAFT_2682##DNA modification methylase	CloclaDRAFT_scaffold1 Clostridium clariflavum 4-2a : CloclaDRAFT_scaffold1	3529244	3529249	ipd>1.096,cov>27,UNMOD	2525856908##CloclaDRAFT_3111##hypothetical protein	downstream_of_gene	2525856909##CloclaDRAFT_3112##ABC-type bacteriocin transporter	upstream_of_gene	.
Oceanicola sp. HL-35	gAnTc	M.OspHL35I	2541034119##K224DRAFT_1994##DNA modification methylase	K224DRAFT_scf7180000000023_quiver.4 Oceanicola sp. HL-35 : K224DRAFT_scf7180000000023_quiver.4	31806	31810	ipd>1.430,cov>65,UNMOD	2541032268##K224DRAFT_0142##transcriptional regulator, GntR family	upstream_of_gene	2541032269##K224DRAFT_0143##Malate/L-lactate dehydrogenases	upstream_of_gene	.
Oceanicola sp. HL-35	gAnTc	M.OspHL35I	2541034119##K224DRAFT_1994##DNA modification methylase	K224DRAFT_scf7180000000023_quiver.4 Oceanicola sp. HL-35 : K224DRAFT_scf7180000000023_quiver.4	194668	194672	ipd>1.209,cov>69,UNMOD	2541032424##K224DRAFT_0298##Transcriptional regulators	upstream_of_gene	2541032425##K224DRAFT_0299##PEP phosphonomutase and related enzymes	upstream_of_gene	.
Oceanicola sp. HL-35	gAnTc	M.OspHL35I	2541034119##K224DRAFT_1994##DNA modification methylase	K224DRAFT_scf7180000000020_quiver.5 Oceanicola sp. HL-35 : K224DRAFT_scf7180000000020_quiver.5	84315	84319	ipd>1.347,cov>61,UNMOD	2541032608##K224DRAFT_0483##ABC-type dipeptide transport system, periplasmic component	upstream_of_gene	2541032609##K224DRAFT_0484##transcriptional regulator, BadM/Rrf2 family	upstream_of_gene	.
Oceanicola sp. HL-35	gAnTc	M.OspHL35I	2541034119##K224DRAFT_1994##DNA modification methylase	K224DRAFT_scf7180000000020_quiver.5 Oceanicola sp. HL-35 : K224DRAFT_scf7180000000020_quiver.5	1879429	1879433	ipd>1.589,cov>80,UNMOD	2541034402##K224DRAFT_2277##ABC-type proline/glycine betaine transport systems, periplasmic components	upstream_of_gene	2541034403##K224DRAFT_2278##Uncharacterized protein conserved in bacteria	upstream_of_gene	.
Oceanicola sp. HL-35	gAnTc	M.OspHL35I	2541034119##K224DRAFT_1994##DNA modification methylase	K224DRAFT_scf7180000000020_quiver.5 Oceanicola sp. HL-35 : K224DRAFT_scf7180000000020_quiver.5	2166131	2166135	ipd>1.814,cov>61,UNMOD	2541034670##K224DRAFT_2545##Protein related to penicillin acylase	upstream_of_gene	2541034671##K224DRAFT_2546##transketolase subunit A (EC 2.2.1.1)	upstream_of_gene	.
Oceanicola sp. HL-35	gAnTc	M.OspHL35I	2541034119##K224DRAFT_1994##DNA modification methylase	K224DRAFT_scf7180000000020_quiver.5 Oceanicola sp. HL-35 : K224DRAFT_scf7180000000020_quiver.5	2166254	2166258	ipd>1.075,cov>56,UNMOD	2541034670##K224DRAFT_2545##Protein related to penicillin acylase	upstream_of_gene	2541034671##K224DRAFT_2546##transketolase subunit A (EC 2.2.1.1)	upstream_of_gene	.
Enterobacter aerogenes FGI35	gATc	M.Eae35Dam	2516391909##EntaeDRAFT_1315##DNA adenine methylase (dam)	scaffold1 Enterobacter aerogenes FGI35 : scaffold1	1340827	1340830	ipd>1.122,cov>34,UNMOD	2516392632##EntaeDRAFT_2039##PTS system, glucitol/sorbitol-specific, IIC component	upstream_of_gene	2516392633##EntaeDRAFT_2040##lytic murein transglycosylase B	upstream_of_gene	XylR_Gammaproteobacteria
Enterobacter aerogenes FGI35	gATc	M.Eae35Dam	2516391909##EntaeDRAFT_1315##DNA adenine methylase (dam)	scaffold1 Enterobacter aerogenes FGI35 : scaffold1	1858709	1858712	ipd>1.107,cov>33,UNMOD	2516393124##EntaeDRAFT_2532##Transcriptional regulator, contains sigma factor-related N-terminal domain	overlaps_gene	N/A	N/A	.
Enterobacter aerogenes FGI35	gATc	M.Eae35Dam	2516391909##EntaeDRAFT_1315##DNA adenine methylase (dam)	scaffold1 Enterobacter aerogenes FGI35 : scaffold1	3472618	3472621	ipd>0.879,cov>26,UNMOD	2516394700##EntaeDRAFT_4108##ABC-type Fe3+ transport system, periplasmic component	upstream_of_gene	2516394701##EntaeDRAFT_4109##Uncharacterized iron-regulated protein	upstream_of_gene	TreR_Gammaproteobacteria
Enterobacter aerogenes FGI35	gATc	M.Eae35Dam	2516391909##EntaeDRAFT_1315##DNA adenine methylase (dam)	scaffold1 Enterobacter aerogenes FGI35 : scaffold1	4582388	4582391	ipd>1.304,cov>34,UNMOD	2516395728##EntaeDRAFT_0731##Na+/H+ antiporter NhaA	overlaps_gene	N/A	N/A	.
Enterobacter aerogenes FGI35	gATc	M.Eae35Dam	2516391909##EntaeDRAFT_1315##DNA adenine methylase (dam)	scaffold1 Enterobacter aerogenes FGI35 : scaffold1	4679604	4679607	ipd>1.267,cov>29,UNMOD	2516395824##EntaeDRAFT_0827##homoprotocatechuate degradation operon regulator, HpaR	upstream_of_gene	2516395825##EntaeDRAFT_0828##4-hydroxyphenylacetate degradation bifunctional isomerase/decarboxylase, N-terminal subunit	upstream_of_gene	.
Marinithermus hydrothermalis DSM 14884	cTcgAg	M.Mhy14884I	2504659597##Marky_0034##Eco57I restriction endonuclease	Mhyd14884_Contig168 Marinithermus hydrothermalis T1, DSM 14884 : Mhyd14884_Contig168	38455	38460	ipd>1.362,cov>63,UNMOD	2504659601##Marky_0038##o-succinylbenzoate--CoA ligase	overlaps_gene	N/A	N/A	.
Marinithermus hydrothermalis DSM 14884	cTcgAg	M.Mhy14884I	2504659597##Marky_0034##Eco57I restriction endonuclease	Mhyd14884_Contig168 Marinithermus hydrothermalis T1, DSM 14884 : Mhyd14884_Contig168	68555	68560	ipd>1.636,cov>57,UNMOD	2504659632##Marky_0065##extracellular solute-binding protein family 1	overlaps_gene	N/A	N/A	.
Marinithermus hydrothermalis DSM 14884	cTcgAg	M.Mhy14884I	2504659597##Marky_0034##Eco57I restriction endonuclease	Mhyd14884_Contig168 Marinithermus hydrothermalis T1, DSM 14884 : Mhyd14884_Contig168	70328	70333	ipd>1.578,cov>67,UNMOD	2504659633##Marky_0066##molybdenum cofactor biosynthesis protein A	upstream_of_gene	2504659634##Marky_0067##Butyryl-CoA dehydrogenase	downstream_of_gene	.
Marinithermus hydrothermalis DSM 14884	cTcgAg	M.Mhy14884I	2504659597##Marky_0034##Eco57I restriction endonuclease	Mhyd14884_Contig168 Marinithermus hydrothermalis T1, DSM 14884 : Mhyd14884_Contig168	88484	88489	ipd>1.616,cov>73,UNMOD	2504659655##Marky_0088##30S ribosomal protein S6	overlaps_gene	N/A	N/A	.
Marinithermus hydrothermalis DSM 14884	cTcgAg	M.Mhy14884I	2504659597##Marky_0034##Eco57I restriction endonuclease	Mhyd14884_Contig168 Marinithermus hydrothermalis T1, DSM 14884 : Mhyd14884_Contig168	102202	102207	ipd>1.370,cov>50,UNMOD	2504659671##Marky_0104##UPF0747 protein	overlaps_gene	N/A	N/A	.
Marinithermus hydrothermalis DSM 14884	cTcgAg	M.Mhy14884I	2504659597##Marky_0034##Eco57I restriction endonuclease	Mhyd14884_Contig168 Marinithermus hydrothermalis T1, DSM 14884 : Mhyd14884_Contig168	133462	133467	ipd>1.264,cov>65,UNMOD	2504659703##Marky_0134##S-layer domain-containing protein	overlaps_gene	N/A	N/A	SCO2753_Actinomycetales
Marinithermus hydrothermalis DSM 14884	cTcgAg	M.Mhy14884I	2504659597##Marky_0034##Eco57I restriction endonuclease	Mhyd14884_Contig168 Marinithermus hydrothermalis T1, DSM 14884 : Mhyd14884_Contig168	173399	173404	ipd>1.372,cov>58,UNMOD	2504659741##Marky_0171##ATP-dependent DNA helicase, RecQ family	overlaps_gene	N/A	N/A	.
Marinithermus hydrothermalis DSM 14884	cTcgAg	M.Mhy14884I	2504659597##Marky_0034##Eco57I restriction endonuclease	Mhyd14884_Contig168 Marinithermus hydrothermalis T1, DSM 14884 : Mhyd14884_Contig168	200747	200752	ipd>1.589,cov>62,UNMOD	2504659771##Marky_0200##hypothetical protein	overlaps_gene	N/A	N/A	.
Marinithermus hydrothermalis DSM 14884	cTcgAg	M.Mhy14884I	2504659597##Marky_0034##Eco57I restriction endonuclease	Mhyd14884_Contig168 Marinithermus hydrothermalis T1, DSM 14884 : Mhyd14884_Contig168	338032	338037	ipd>2.025,cov>82,UNMOD	2504659921##Marky_0347##WD40 repeat-containing protein	overlaps_gene	N/A	N/A	.
Marinithermus hydrothermalis DSM 14884	cTcgAg	M.Mhy14884I	2504659597##Marky_0034##Eco57I restriction endonuclease	Mhyd14884_Contig168 Marinithermus hydrothermalis T1, DSM 14884 : Mhyd14884_Contig168	352247	352252	ipd>1.490,cov>78,UNMOD	2504659941##Marky_0365##beta-lactamase domain protein	overlaps_gene	N/A	N/A	.
Marinithermus hydrothermalis DSM 14884	cTcgAg	M.Mhy14884I	2504659597##Marky_0034##Eco57I restriction endonuclease	Mhyd14884_Contig168 Marinithermus hydrothermalis T1, DSM 14884 : Mhyd14884_Contig168	359170	359175	ipd>1.591,cov>57,UNMOD	2504659949##Marky_0373##PEGA domain protein	overlaps_gene	N/A	N/A	.
Marinithermus hydrothermalis DSM 14884	cTcgAg	M.Mhy14884I	2504659597##Marky_0034##Eco57I restriction endonuclease	Mhyd14884_Contig168 Marinithermus hydrothermalis T1, DSM 14884 : Mhyd14884_Contig168	454766	454771	ipd>2.398,cov>49,UNMOD	2504660060##Marky_0476##thiamineS protein	overlaps_gene	N/A	N/A	.
Marinithermus hydrothermalis DSM 14884	cTcgAg	M.Mhy14884I	2504659597##Marky_0034##Eco57I restriction endonuclease	Mhyd14884_Contig168 Marinithermus hydrothermalis T1, DSM 14884 : Mhyd14884_Contig168	484865	484870	ipd>1.433,cov>65,UNMOD	2504660093##Marky_0509##NADH-quinone oxidoreductase, F subunit	overlaps_gene	N/A	N/A	IscR_Rhodospirillaceae_Rhodobacterales
Marinithermus hydrothermalis DSM 14884	cTcgAg	M.Mhy14884I	2504659597##Marky_0034##Eco57I restriction endonuclease	Mhyd14884_Contig168 Marinithermus hydrothermalis T1, DSM 14884 : Mhyd14884_Contig168	487084	487089	ipd>1.111,cov>64,UNMOD	2504660094##Marky_0510##NADH-quinone oxidoreductase, chain G	overlaps_gene	N/A	N/A	.
Marinithermus hydrothermalis DSM 14884	cTcgAg	M.Mhy14884I	2504659597##Marky_0034##Eco57I restriction endonuclease	Mhyd14884_Contig168 Marinithermus hydrothermalis T1, DSM 14884 : Mhyd14884_Contig168	500190	500195	ipd>1.234,cov>66,UNMOD	2504660106##Marky_0522##hypothetical protein	overlaps_gene	N/A	N/A	.
Marinithermus hydrothermalis DSM 14884	cTcgAg	M.Mhy14884I	2504659597##Marky_0034##Eco57I restriction endonuclease	Mhyd14884_Contig168 Marinithermus hydrothermalis T1, DSM 14884 : Mhyd14884_Contig168	618756	618761	ipd>1.151,cov>45,UNMOD	2504660228##Marky_0641##phospholipase/Carboxylesterase	overlaps_gene	N/A	N/A	.
Marinithermus hydrothermalis DSM 14884	cTcgAg	M.Mhy14884I	2504659597##Marky_0034##Eco57I restriction endonuclease	Mhyd14884_Contig168 Marinithermus hydrothermalis T1, DSM 14884 : Mhyd14884_Contig168	630602	630607	ipd>1.065,cov>70,UNMOD	2504660237##Marky_0650##PfkB domain protein	overlaps_gene	N/A	N/A	.
Marinithermus hydrothermalis DSM 14884	cTcgAg	M.Mhy14884I	2504659597##Marky_0034##Eco57I restriction endonuclease	Mhyd14884_Contig168 Marinithermus hydrothermalis T1, DSM 14884 : Mhyd14884_Contig168	641194	641199	ipd>2.000,cov>61,UNMOD	2504660250##Marky_0662##tRNA/rRNA methyltransferase (SpoU)	overlaps_gene	N/A	N/A	.
Marinithermus hydrothermalis DSM 14884	cTcgAg	M.Mhy14884I	2504659597##Marky_0034##Eco57I restriction endonuclease	Mhyd14884_Contig168 Marinithermus hydrothermalis T1, DSM 14884 : Mhyd14884_Contig168	647285	647290	ipd>1.096,cov>68,UNMOD	2504660258##Marky_0670##hypothetical protein	overlaps_gene	N/A	N/A	.
Marinithermus hydrothermalis DSM 14884	cTcgAg	M.Mhy14884I	2504659597##Marky_0034##Eco57I restriction endonuclease	Mhyd14884_Contig168 Marinithermus hydrothermalis T1, DSM 14884 : Mhyd14884_Contig168	722185	722190	ipd>1.386,cov>61,UNMOD	2504660333##Marky_0745##FG-GAP repeat protein	overlaps_gene	N/A	N/A	.
Marinithermus hydrothermalis DSM 14884	cTcgAg	M.Mhy14884I	2504659597##Marky_0034##Eco57I restriction endonuclease	Mhyd14884_Contig168 Marinithermus hydrothermalis T1, DSM 14884 : Mhyd14884_Contig168	732334	732339	ipd>1.361,cov>51,UNMOD	2504660344##Marky_0756##UDP-N-acetylmuramoyl-L-alanyl-D-glutamate--2,6-diaminopimelate ligase	overlaps_gene	N/A	N/A	.
Marinithermus hydrothermalis DSM 14884	cTcgAg	M.Mhy14884I	2504659597##Marky_0034##Eco57I restriction endonuclease	Mhyd14884_Contig168 Marinithermus hydrothermalis T1, DSM 14884 : Mhyd14884_Contig168	761728	761733	ipd>1.682,cov>50,UNMOD	2504660375##Marky_0787##glycine dehydrogenase [decarboxylating] subunit 1	overlaps_gene	N/A	N/A	.
Marinithermus hydrothermalis DSM 14884	cTcgAg	M.Mhy14884I	2504659597##Marky_0034##Eco57I restriction endonuclease	Mhyd14884_Contig168 Marinithermus hydrothermalis T1, DSM 14884 : Mhyd14884_Contig168	765248	765253	ipd>0.998,cov>76,UNMOD	2504660378##Marky_0790##ABC-type metal ion transporter, periplasmic subunit	overlaps_gene	N/A	N/A	.
Marinithermus hydrothermalis DSM 14884	cTcgAg	M.Mhy14884I	2504659597##Marky_0034##Eco57I restriction endonuclease	Mhyd14884_Contig168 Marinithermus hydrothermalis T1, DSM 14884 : Mhyd14884_Contig168	788860	788865	ipd>1.324,cov>51,UNMOD	2504660403##Marky_0814##TPR repeat-containing protein	overlaps_gene	N/A	N/A	.
Marinithermus hydrothermalis DSM 14884	cTcgAg	M.Mhy14884I	2504659597##Marky_0034##Eco57I restriction endonuclease	Mhyd14884_Contig168 Marinithermus hydrothermalis T1, DSM 14884 : Mhyd14884_Contig168	801812	801817	ipd>1.465,cov>62,UNMOD	2504660417##Marky_0828##Deoxyguanosinetriphosphate triphosphohydrolase-like protein	overlaps_gene	N/A	N/A	.
Marinithermus hydrothermalis DSM 14884	cTcgAg	M.Mhy14884I	2504659597##Marky_0034##Eco57I restriction endonuclease	Mhyd14884_Contig168 Marinithermus hydrothermalis T1, DSM 14884 : Mhyd14884_Contig168	822604	822609	ipd>1.740,cov>56,UNMOD	2504660442##Marky_0853##ribonucleoside-diphosphate reductase, alpha subunit	overlaps_gene	N/A	N/A	.
Marinithermus hydrothermalis DSM 14884	cTcgAg	M.Mhy14884I	2504659597##Marky_0034##Eco57I restriction endonuclease	Mhyd14884_Contig168 Marinithermus hydrothermalis T1, DSM 14884 : Mhyd14884_Contig168	827033	827038	ipd>1.342,cov>48,UNMOD	2504660447##Marky_0858##Formamidopyrimidine-DNA glycosylase	overlaps_gene	N/A	N/A	.
Marinithermus hydrothermalis DSM 14884	cTcgAg	M.Mhy14884I	2504659597##Marky_0034##Eco57I restriction endonuclease	Mhyd14884_Contig168 Marinithermus hydrothermalis T1, DSM 14884 : Mhyd14884_Contig168	840404	840409	ipd>1.594,cov>68,UNMOD	2504660458##Marky_0869##ATPase-like, ParA/MinD	overlaps_gene	N/A	N/A	.
Marinithermus hydrothermalis DSM 14884	cTcgAg	M.Mhy14884I	2504659597##Marky_0034##Eco57I restriction endonuclease	Mhyd14884_Contig168 Marinithermus hydrothermalis T1, DSM 14884 : Mhyd14884_Contig168	850392	850397	ipd>1.559,cov>57,UNMOD	2504660467##Marky_0878##2-isopropylmalate synthase/homocitrate synthase family protein	overlaps_gene	N/A	N/A	.
Marinithermus hydrothermalis DSM 14884	cTcgAg	M.Mhy14884I	2504659597##Marky_0034##Eco57I restriction endonuclease	Mhyd14884_Contig168 Marinithermus hydrothermalis T1, DSM 14884 : Mhyd14884_Contig168	890318	890323	ipd>1.670,cov>33,UNMOD	2504660503##Marky_0914##Aldehyde Dehydrogenase	overlaps_gene	N/A	N/A	.
Marinithermus hydrothermalis DSM 14884	cTcgAg	M.Mhy14884I	2504659597##Marky_0034##Eco57I restriction endonuclease	Mhyd14884_Contig168 Marinithermus hydrothermalis T1, DSM 14884 : Mhyd14884_Contig168	927313	927318	ipd>1.192,cov>56,UNMOD	2504660542##Marky_0953##3-isopropylmalate dehydratase, small subunit	overlaps_gene	N/A	N/A	.
Marinithermus hydrothermalis DSM 14884	cTcgAg	M.Mhy14884I	2504659597##Marky_0034##Eco57I restriction endonuclease	Mhyd14884_Contig168 Marinithermus hydrothermalis T1, DSM 14884 : Mhyd14884_Contig168	951594	951599	ipd>1.503,cov>58,UNMOD	2504660565##Marky_0976##CRISPR-associated helicase Cas3	overlaps_gene	N/A	N/A	.
Marinithermus hydrothermalis DSM 14884	cTcgAg	M.Mhy14884I	2504659597##Marky_0034##Eco57I restriction endonuclease	Mhyd14884_Contig168 Marinithermus hydrothermalis T1, DSM 14884 : Mhyd14884_Contig168	966224	966229	ipd>1.588,cov>34,UNMOD	2504660576##Marky_0987##aminotransferase class IV	downstream_of_gene	2504660577##Marky_0988##Homoserine O-acetyltransferase	upstream_of_gene	.
Marinithermus hydrothermalis DSM 14884	cTcgAg	M.Mhy14884I	2504659597##Marky_0034##Eco57I restriction endonuclease	Mhyd14884_Contig168 Marinithermus hydrothermalis T1, DSM 14884 : Mhyd14884_Contig168	974713	974718	ipd>2.224,cov>76,UNMOD	2504660583##Marky_0994##Protein of unknown function (DUF3179)	overlaps_gene	N/A	N/A	.
Marinithermus hydrothermalis DSM 14884	cTcgAg	M.Mhy14884I	2504659597##Marky_0034##Eco57I restriction endonuclease	Mhyd14884_Contig168 Marinithermus hydrothermalis T1, DSM 14884 : Mhyd14884_Contig168	1013876	1013881	ipd>1.339,cov>40,UNMOD	2504660622##Marky_1033##ABC-type transport system, involved in lipoprotein release, permease component	overlaps_gene	N/A	N/A	.
Marinithermus hydrothermalis DSM 14884	cTcgAg	M.Mhy14884I	2504659597##Marky_0034##Eco57I restriction endonuclease	Mhyd14884_Contig168 Marinithermus hydrothermalis T1, DSM 14884 : Mhyd14884_Contig168	1021350	1021355	ipd>1.287,cov>44,UNMOD	2504660630##Marky_1041##membrane protein insertase, YidC/Oxa1 family	overlaps_gene	N/A	N/A	.
Marinithermus hydrothermalis DSM 14884	cTcgAg	M.Mhy14884I	2504659597##Marky_0034##Eco57I restriction endonuclease	Mhyd14884_Contig168 Marinithermus hydrothermalis T1, DSM 14884 : Mhyd14884_Contig168	1037050	1037055	ipd>1.244,cov>52,UNMOD	2504660645##Marky_1054##metal dependent phosphohydrolase with GAF sensor	overlaps_gene	N/A	N/A	.
Marinithermus hydrothermalis DSM 14884	cTcgAg	M.Mhy14884I	2504659597##Marky_0034##Eco57I restriction endonuclease	Mhyd14884_Contig168 Marinithermus hydrothermalis T1, DSM 14884 : Mhyd14884_Contig168	1070523	1070528	ipd>1.568,cov>63,UNMOD	2504660681##Marky_1090##hypothetical protein	overlaps_gene	N/A	N/A	.
Marinithermus hydrothermalis DSM 14884	cTcgAg	M.Mhy14884I	2504659597##Marky_0034##Eco57I restriction endonuclease	Mhyd14884_Contig168 Marinithermus hydrothermalis T1, DSM 14884 : Mhyd14884_Contig168	1103184	1103189	ipd>1.831,cov>66,UNMOD	2504660712##Marky_1121##type I site-specific deoxyribonuclease, HsdR family	overlaps_gene	N/A	N/A	.
Marinithermus hydrothermalis DSM 14884	cTcgAg	M.Mhy14884I	2504659597##Marky_0034##Eco57I restriction endonuclease	Mhyd14884_Contig168 Marinithermus hydrothermalis T1, DSM 14884 : Mhyd14884_Contig168	1112307	1112312	ipd>1.677,cov>51,UNMOD	2504660723##Marky_1132##Membrane-bound serine protease (ClpP class)	overlaps_gene	N/A	N/A	.
Marinithermus hydrothermalis DSM 14884	cTcgAg	M.Mhy14884I	2504659597##Marky_0034##Eco57I restriction endonuclease	Mhyd14884_Contig168 Marinithermus hydrothermalis T1, DSM 14884 : Mhyd14884_Contig168	1129713	1129718	ipd>1.630,cov>64,UNMOD	2504660741##Marky_1150##tRNA pseudouridine synthase D	overlaps_gene	N/A	N/A	.
Marinithermus hydrothermalis DSM 14884	cTcgAg	M.Mhy14884I	2504659597##Marky_0034##Eco57I restriction endonuclease	Mhyd14884_Contig168 Marinithermus hydrothermalis T1, DSM 14884 : Mhyd14884_Contig168	1194118	1194123	ipd>1.311,cov>42,UNMOD	2504660803##Marky_1209##triosephosphate isomerase	overlaps_gene	N/A	N/A	.
Marinithermus hydrothermalis DSM 14884	cTcgAg	M.Mhy14884I	2504659597##Marky_0034##Eco57I restriction endonuclease	Mhyd14884_Contig168 Marinithermus hydrothermalis T1, DSM 14884 : Mhyd14884_Contig168	1201393	1201398	ipd>1.014,cov>94,UNMOD	2504660809##Marky_1215##SMC domain protein	overlaps_gene	N/A	N/A	.
Marinithermus hydrothermalis DSM 14884	cTcgAg	M.Mhy14884I	2504659597##Marky_0034##Eco57I restriction endonuclease	Mhyd14884_Contig168 Marinithermus hydrothermalis T1, DSM 14884 : Mhyd14884_Contig168	1243244	1243249	ipd>1.591,cov>58,UNMOD	2504660843##Marky_1249##Aspartyl/glutamyl-tRNA(Asn/Gln) amidotransferase subunit C	overlaps_gene	N/A	N/A	.
Marinithermus hydrothermalis DSM 14884	cTcgAg	M.Mhy14884I	2504659597##Marky_0034##Eco57I restriction endonuclease	Mhyd14884_Contig168 Marinithermus hydrothermalis T1, DSM 14884 : Mhyd14884_Contig168	1247060	1247065	ipd>1.221,cov>43,UNMOD	2504660846##Marky_1252##oxidoreductase domain protein	overlaps_gene	N/A	N/A	.
Marinithermus hydrothermalis DSM 14884	cTcgAg	M.Mhy14884I	2504659597##Marky_0034##Eco57I restriction endonuclease	Mhyd14884_Contig168 Marinithermus hydrothermalis T1, DSM 14884 : Mhyd14884_Contig168	1270819	1270824	ipd>2.175,cov>59,UNMOD	2504660867##Marky_1273##acetyl-CoA acetyltransferase	overlaps_gene	N/A	N/A	.
Marinithermus hydrothermalis DSM 14884	cTcgAg	M.Mhy14884I	2504659597##Marky_0034##Eco57I restriction endonuclease	Mhyd14884_Contig168 Marinithermus hydrothermalis T1, DSM 14884 : Mhyd14884_Contig168	1384976	1384981	ipd>1.183,cov>48,UNMOD	2504660975##Marky_1376##PilT protein domain protein	overlaps_gene	N/A	N/A	.
Marinithermus hydrothermalis DSM 14884	cTcgAg	M.Mhy14884I	2504659597##Marky_0034##Eco57I restriction endonuclease	Mhyd14884_Contig168 Marinithermus hydrothermalis T1, DSM 14884 : Mhyd14884_Contig168	1398888	1398893	ipd>1.362,cov>60,UNMOD	2504660986##Marky_1387##3-hydroxyacyl-CoA dehydrogenase NAD-binding	overlaps_gene	N/A	N/A	.
Marinithermus hydrothermalis DSM 14884	cTcgAg	M.Mhy14884I	2504659597##Marky_0034##Eco57I restriction endonuclease	Mhyd14884_Contig168 Marinithermus hydrothermalis T1, DSM 14884 : Mhyd14884_Contig168	1445979	1445984	ipd>1.840,cov>41,UNMOD	2504661035##Marky_1435##hypothetical protein	overlaps_gene	N/A	N/A	.
Marinithermus hydrothermalis DSM 14884	cTcgAg	M.Mhy14884I	2504659597##Marky_0034##Eco57I restriction endonuclease	Mhyd14884_Contig168 Marinithermus hydrothermalis T1, DSM 14884 : Mhyd14884_Contig168	1522271	1522276	ipd>2.302,cov>48,UNMOD	2504661111##Marky_1505##transcriptional regulator, PaaX family	overlaps_gene	N/A	N/A	.
Marinithermus hydrothermalis DSM 14884	cTcgAg	M.Mhy14884I	2504659597##Marky_0034##Eco57I restriction endonuclease	Mhyd14884_Contig168 Marinithermus hydrothermalis T1, DSM 14884 : Mhyd14884_Contig168	1580797	1580802	ipd>1.517,cov>59,UNMOD	2504661174##Marky_1566##phosphoribosylglycinamide formyltransferase	overlaps_gene	N/A	N/A	.
Marinithermus hydrothermalis DSM 14884	cTcgAg	M.Mhy14884I	2504659597##Marky_0034##Eco57I restriction endonuclease	Mhyd14884_Contig168 Marinithermus hydrothermalis T1, DSM 14884 : Mhyd14884_Contig168	1596244	1596249	ipd>2.083,cov>50,UNMOD	2504661189##Marky_1581##glycosyl transferase family 4	overlaps_gene	N/A	N/A	.
Marinithermus hydrothermalis DSM 14884	cTcgAg	M.Mhy14884I	2504659597##Marky_0034##Eco57I restriction endonuclease	Mhyd14884_Contig168 Marinithermus hydrothermalis T1, DSM 14884 : Mhyd14884_Contig168	1610851	1610856	ipd>1.467,cov>71,UNMOD	2504661202##Marky_1594##hypothetical protein	upstream_of_gene	2504661203##Marky_1595##hypothetical protein	downstream_of_gene	.
Marinithermus hydrothermalis DSM 14884	cTcgAg	M.Mhy14884I	2504659597##Marky_0034##Eco57I restriction endonuclease	Mhyd14884_Contig168 Marinithermus hydrothermalis T1, DSM 14884 : Mhyd14884_Contig168	1643635	1643640	ipd>1.327,cov>72,UNMOD	2504661237##Marky_1628##ABC-type transporter, integral membrane subunit	overlaps_gene	N/A	N/A	.
Marinithermus hydrothermalis DSM 14884	cTcgAg	M.Mhy14884I	2504659597##Marky_0034##Eco57I restriction endonuclease	Mhyd14884_Contig168 Marinithermus hydrothermalis T1, DSM 14884 : Mhyd14884_Contig168	1684373	1684378	ipd>1.391,cov>68,UNMOD	2504661275##Marky_1666##glycosyl transferase group 1	overlaps_gene	N/A	N/A	.
Marinithermus hydrothermalis DSM 14884	cTcgAg	M.Mhy14884I	2504659597##Marky_0034##Eco57I restriction endonuclease	Mhyd14884_Contig168 Marinithermus hydrothermalis T1, DSM 14884 : Mhyd14884_Contig168	1738063	1738068	ipd>0.945,cov>52,UNMOD	2504661349##Marky_1740##hypothetical protein	overlaps_gene	N/A	N/A	CelR_Actinomycetales
Marinithermus hydrothermalis DSM 14884	cTcgAg	M.Mhy14884I	2504659597##Marky_0034##Eco57I restriction endonuclease	Mhyd14884_Contig168 Marinithermus hydrothermalis T1, DSM 14884 : Mhyd14884_Contig168	1739279	1739284	ipd>1.707,cov>40,UNMOD	2504661350##Marky_1741##Thiamine-phosphate pyrophosphorylase	overlaps_gene	N/A	N/A	.
Marinithermus hydrothermalis DSM 14884	cTcgAg	M.Mhy14884I	2504659597##Marky_0034##Eco57I restriction endonuclease	Mhyd14884_Contig168 Marinithermus hydrothermalis T1, DSM 14884 : Mhyd14884_Contig168	1843403	1843408	ipd>1.650,cov>49,UNMOD	2504661454##Marky_1841##Cupin 2 conserved barrel domain protein	overlaps_gene	N/A	N/A	.
Marinithermus hydrothermalis DSM 14884	cTcgAg	M.Mhy14884I	2504659597##Marky_0034##Eco57I restriction endonuclease	Mhyd14884_Contig168 Marinithermus hydrothermalis T1, DSM 14884 : Mhyd14884_Contig168	1855142	1855147	ipd>2.080,cov>54,UNMOD	2504661464##Marky_1851##putative PAS/PAC sensor protein	overlaps_gene	N/A	N/A	.
Marinithermus hydrothermalis DSM 14884	cTcgAg	M.Mhy14884I	2504659597##Marky_0034##Eco57I restriction endonuclease	Mhyd14884_Contig168 Marinithermus hydrothermalis T1, DSM 14884 : Mhyd14884_Contig168	1858874	1858879	ipd>1.723,cov>84,UNMOD	2504661468##Marky_1855##2-oxoglutarate dehydrogenase, E1 subunit	overlaps_gene	N/A	N/A	.
Marinithermus hydrothermalis DSM 14884	cTcgAg	M.Mhy14884I	2504659597##Marky_0034##Eco57I restriction endonuclease	Mhyd14884_Contig168 Marinithermus hydrothermalis T1, DSM 14884 : Mhyd14884_Contig168	1939876	1939881	ipd>1.562,cov>66,UNMOD	2504661546##Marky_1932##Lactate utilization protein B/C	overlaps_gene	N/A	N/A	.
Marinithermus hydrothermalis DSM 14884	cTcgAg	M.Mhy14884I	2504659597##Marky_0034##Eco57I restriction endonuclease	Mhyd14884_Contig168 Marinithermus hydrothermalis T1, DSM 14884 : Mhyd14884_Contig168	1954488	1954493	ipd>1.450,cov>54,UNMOD	2504661561##Marky_1947##Pyridoxine/pyridoxamine 5'-phosphate oxidase	overlaps_gene	N/A	N/A	.
Marinithermus hydrothermalis DSM 14884	cTcgAg	M.Mhy14884I	2504659597##Marky_0034##Eco57I restriction endonuclease	Mhyd14884_Contig168 Marinithermus hydrothermalis T1, DSM 14884 : Mhyd14884_Contig168	1982313	1982318	ipd>1.307,cov>58,UNMOD	2504661583##Marky_1969##UPF0753 protein	overlaps_gene	N/A	N/A	.
Marinithermus hydrothermalis DSM 14884	cTcgAg	M.Mhy14884I	2504659597##Marky_0034##Eco57I restriction endonuclease	Mhyd14884_Contig168 Marinithermus hydrothermalis T1, DSM 14884 : Mhyd14884_Contig168	2095870	2095875	ipd>1.970,cov>79,UNMOD	2504661700##Marky_2081##hypothetical protein	overlaps_gene	N/A	N/A	SAV7156_Actinomycetales
Marinithermus hydrothermalis DSM 14884	cTcgAg	M.Mhy14884I	2504659597##Marky_0034##Eco57I restriction endonuclease	Mhyd14884_Contig168 Marinithermus hydrothermalis T1, DSM 14884 : Mhyd14884_Contig168	2191398	2191403	ipd>1.883,cov>60,UNMOD	2504661796##Marky_2175##extracellular solute-binding protein family 1	overlaps_gene	N/A	N/A	.
Marinithermus hydrothermalis DSM 14884	cTcgAg	M.Mhy14884I	2504659597##Marky_0034##Eco57I restriction endonuclease	Mhyd14884_Contig168 Marinithermus hydrothermalis T1, DSM 14884 : Mhyd14884_Contig168	2218662	2218667	ipd>1.055,cov>66,UNMOD	2504661824##Marky_2203##Heavy metal transport/detoxification protein	overlaps_gene	N/A	N/A	.
Marinithermus hydrothermalis DSM 14884	cTcgAg	M.Mhy14884I	2504659597##Marky_0034##Eco57I restriction endonuclease	Mhyd14884_Contig168 Marinithermus hydrothermalis T1, DSM 14884 : Mhyd14884_Contig168	2252741	2252746	ipd>1.698,cov>45,UNMOD	2504661855##Marky_2234##2,5-didehydrogluconate reductase	overlaps_gene	N/A	N/A	.
Clostridium perfringens ATCC 13124	gTatAc	M.CpeAVI	638083781##CPF_2914##N-6 DNA methylase	NC_008261 Clostridium perfringens ATCC 13124, complete genome.	104762	104767	ipd>0.891,cov>110,UNMOD	638080968##CPF_0087##sodium/solute symporter family protein	overlaps_gene	N/A	N/A	ExuR_Bacilli_Clostridia
Clostridium perfringens ATCC 13124	gTatAc	M.CpeAVI	638083781##CPF_2914##N-6 DNA methylase	NC_008261 Clostridium perfringens ATCC 13124, complete genome.	445973	445978	ipd>0.986,cov>106,UNMOD	638081252##CPF_0368##rubrerythrin family protein	upstream_of_gene	638081253##CPF_0369##glycosyl hydrolase, family 25	upstream_of_gene	.
Clostridium perfringens ATCC 13124	gTatAc	M.CpeAVI	638083781##CPF_2914##N-6 DNA methylase	NC_008261 Clostridium perfringens ATCC 13124, complete genome.	452104	452109	ipd>1.091,cov>55,UNMOD	638081258##CPF_0374##transcriptional regulator, GntR family	overlaps_gene	N/A	N/A	ExuR_Bacilli_Clostridia
Clostridium perfringens ATCC 13124	gTatAc	M.CpeAVI	638083781##CPF_2914##N-6 DNA methylase	NC_008261 Clostridium perfringens ATCC 13124, complete genome.	457640	457645	ipd>1.074,cov>84,UNMOD	638081262##CPF_0378##histidine decarboxylase, pyruvoyl type	upstream_of_gene	638081263##CPF_0379##Ser/Thr protein phosphatase family protein	upstream_of_gene	.
Clostridium perfringens ATCC 13124	gTatAc	M.CpeAVI	638083781##CPF_2914##N-6 DNA methylase	NC_008261 Clostridium perfringens ATCC 13124, complete genome.	629128	629133	ipd>0.946,cov>68,UNMOD	638081413##CPF_0531##hypothetical protein	upstream_of_gene	638081414##CPF_0532##putative exo-alpha-sialidase	upstream_of_gene	.
Clostridium perfringens ATCC 13124	gTatAc	M.CpeAVI	638083781##CPF_2914##N-6 DNA methylase	NC_008261 Clostridium perfringens ATCC 13124, complete genome.	831895	831900	ipd>1.051,cov>80,UNMOD	638081582##CPF_0697##oxidoreductase, FAD/FMN-binding	overlaps_gene	N/A	N/A	.
Clostridium perfringens ATCC 13124	gTatAc	M.CpeAVI	638083781##CPF_2914##N-6 DNA methylase	NC_008261 Clostridium perfringens ATCC 13124, complete genome.	1090886	1090891	ipd>1.142,cov>50,UNMOD	638081810##CPF_0928##transcriptional regulator, Cro/CI family	overlaps_gene	N/A	N/A	.
Clostridium perfringens ATCC 13124	gTatAc	M.CpeAVI	638083781##CPF_2914##N-6 DNA methylase	NC_008261 Clostridium perfringens ATCC 13124, complete genome.	1267883	1267888	ipd>0.882,cov>45,UNMOD	638081992##CPF_1111##transcriptional regulator, AraC family	overlaps_gene	N/A	N/A	.
Clostridium perfringens ATCC 13124	gTatAc	M.CpeAVI	638083781##CPF_2914##N-6 DNA methylase	NC_008261 Clostridium perfringens ATCC 13124, complete genome.	1528725	1528730	ipd>0.835,cov>29,UNMOD	638082235##CPF_1354##hypothetical protein	downstream_of_gene	638082236##CPF_1355##hypothetical protein	upstream_of_gene	.
Clostridium perfringens ATCC 13124	gTatAc	M.CpeAVI	638083781##CPF_2914##N-6 DNA methylase	NC_008261 Clostridium perfringens ATCC 13124, complete genome.	1571927	1571932	ipd>0.731,cov>38,UNMOD	638082278##CPF_1398##hypothetical protein	overlaps_gene	N/A	N/A	.
Clostridium perfringens ATCC 13124	gTatAc	M.CpeAVI	638083781##CPF_2914##N-6 DNA methylase	NC_008261 Clostridium perfringens ATCC 13124, complete genome.	1973928	1973933	ipd>1.241,cov>49,UNMOD	638082627##CPF_1755##3D/G5 domain protein	overlaps_gene	N/A	N/A	.
Clostridium perfringens ATCC 13124	gTatAc	M.CpeAVI	638083781##CPF_2914##N-6 DNA methylase	NC_008261 Clostridium perfringens ATCC 13124, complete genome.	2128808	2128813	ipd>1.155,cov>78,UNMOD	638082761##CPF_1892##V-type ATPase, C subunit	overlaps_gene	N/A	N/A	.
Clostridium perfringens ATCC 13124	gTatAc	M.CpeAVI	638083781##CPF_2914##N-6 DNA methylase	NC_008261 Clostridium perfringens ATCC 13124, complete genome.	2477637	2477642	ipd>0.836,cov>77,UNMOD	638083096##CPF_2231##D-alanyl-D-alanine carboxypeptidase family protein	overlaps_gene	N/A	N/A	.
Clostridium perfringens ATCC 13124	gTatAc	M.CpeAVI	638083781##CPF_2914##N-6 DNA methylase	NC_008261 Clostridium perfringens ATCC 13124, complete genome.	2722781	2722786	ipd>0.602,cov>84,UNMOD	638083317##CPF_2452##ATP synthase F1, beta subunit	overlaps_gene	N/A	N/A	.
Clostridium perfringens ATCC 13124	gTatAc	M.CpeAVI	638083781##CPF_2914##N-6 DNA methylase	NC_008261 Clostridium perfringens ATCC 13124, complete genome.	2736201	2736206	ipd>1.172,cov>104,UNMOD	638083331##CPF_2466##peptide chain release factor 1	upstream_of_gene	638083332##CPF_2467##methyltransferase, HemK family	downstream_of_gene	.
Clostridium perfringens ATCC 13124	gTatAc	M.CpeAVI	638083781##CPF_2914##N-6 DNA methylase	NC_008261 Clostridium perfringens ATCC 13124, complete genome.	2928055	2928060	ipd>1.045,cov>81,UNMOD	638083522##CPF_2656##butyrate kinase	overlaps_gene	N/A	N/A	.
Clostridium perfringens ATCC 13124	gTatAc	M.CpeAVI	638083781##CPF_2914##N-6 DNA methylase	NC_008261 Clostridium perfringens ATCC 13124, complete genome.	2976218	2976223	ipd>0.613,cov>21,UNMOD	638083582##CPF_2716##translation elongation factor Tu	overlaps_gene	N/A	N/A	.
Clostridium perfringens ATCC 13124	gTatAc	M.CpeAVI	638083781##CPF_2914##N-6 DNA methylase	NC_008261 Clostridium perfringens ATCC 13124, complete genome.	3117971	3117976	ipd>1.159,cov>92,UNMOD	638083718##CPF_2851##hypothetical protein	upstream_of_gene	638083719##CPF_2852##ABC1 domain protein	downstream_of_gene	.
Spirochaeta africana DSM 8902	raATty	M.Saf8902I	2509557785##Spiaf_1714##Adenine-specific DNA methylase	Spiaf_Contig254.1 Spirochaeta africana Z-7692, DSM 8902 : Spiaf_Contig254.1	7774	7779	ipd>1.135,cov>43,UNMOD	2509556080##Spiaf_0009##glycine cleavage system H protein	overlaps_gene	N/A	N/A	.
Spirochaeta africana DSM 8902	raATty	M.Saf8902I	2509557785##Spiaf_1714##Adenine-specific DNA methylase	Spiaf_Contig254.1 Spirochaeta africana Z-7692, DSM 8902 : Spiaf_Contig254.1	24610	24615	ipd>1.051,cov>59,UNMOD	2509556093##Spiaf_0022##hypothetical protein	upstream_of_gene	2509556094##Spiaf_0023##hypothetical protein	upstream_of_gene	ExuR_Bacilli_Clostridia
Spirochaeta africana DSM 8902	raATty	M.Saf8902I	2509557785##Spiaf_1714##Adenine-specific DNA methylase	Spiaf_Contig254.1 Spirochaeta africana Z-7692, DSM 8902 : Spiaf_Contig254.1	38834	38839	ipd>1.016,cov>52,UNMOD	2509556103##Spiaf_0032##Predicted pyridoxal phosphate-dependent enzyme apparently involved in regulation of cell wall biogenesis	overlaps_gene	N/A	N/A	.
Spirochaeta africana DSM 8902	raATty	M.Saf8902I	2509557785##Spiaf_1714##Adenine-specific DNA methylase	Spiaf_Contig254.1 Spirochaeta africana Z-7692, DSM 8902 : Spiaf_Contig254.1	42463	42468	ipd>1.235,cov>29,UNMOD	2509556106##Spiaf_0035##Glycosyltransferases involved in cell wall biogenesis	overlaps_gene	N/A	N/A	ECA3649_Erwinia
Spirochaeta africana DSM 8902	raATty	M.Saf8902I	2509557785##Spiaf_1714##Adenine-specific DNA methylase	Spiaf_Contig254.1 Spirochaeta africana Z-7692, DSM 8902 : Spiaf_Contig254.1	44501	44506	ipd>0.888,cov>22,UNMOD	2509556108##Spiaf_0037##Glycosyltransferases, probably involved in cell wall biogenesis	overlaps_gene	N/A	N/A	GntR_Gammaproteobacteria
Spirochaeta africana DSM 8902	raATty	M.Saf8902I	2509557785##Spiaf_1714##Adenine-specific DNA methylase	Spiaf_Contig254.1 Spirochaeta africana Z-7692, DSM 8902 : Spiaf_Contig254.1	50508	50513	ipd>0.876,cov>32,UNMOD	2509556116##Spiaf_0045##Predicted nucleic acid-binding protein, contains PIN domain	overlaps_gene	N/A	N/A	MalR_Lactobacillales
Spirochaeta africana DSM 8902	raATty	M.Saf8902I	2509557785##Spiaf_1714##Adenine-specific DNA methylase	Spiaf_Contig254.1 Spirochaeta africana Z-7692, DSM 8902 : Spiaf_Contig254.1	54460	54465	ipd>0.709,cov>23,UNMOD	2509556119##Spiaf_0048##Glycosyltransferases involved in cell wall biogenesis	overlaps_gene	N/A	N/A	RafR_Enterobacteriales
Spirochaeta africana DSM 8902	raATty	M.Saf8902I	2509557785##Spiaf_1714##Adenine-specific DNA methylase	Spiaf_Contig254.1 Spirochaeta africana Z-7692, DSM 8902 : Spiaf_Contig254.1	95245	95250	ipd>0.771,cov>39,UNMOD	2509556153##Spiaf_0082##23S rRNA methylase	overlaps_gene	N/A	N/A	.
Spirochaeta africana DSM 8902	raATty	M.Saf8902I	2509557785##Spiaf_1714##Adenine-specific DNA methylase	Spiaf_Contig254.1 Spirochaeta africana Z-7692, DSM 8902 : Spiaf_Contig254.1	137936	137941	ipd>0.897,cov>35,UNMOD	2509556186##Spiaf_0115##diguanylate cyclase (GGDEF) domain	downstream_of_gene	2509556187##Spiaf_0116##CoA-substrate-specific enzyme activase, putative	upstream_of_gene	.
Spirochaeta africana DSM 8902	raATty	M.Saf8902I	2509557785##Spiaf_1714##Adenine-specific DNA methylase	Spiaf_Contig254.1 Spirochaeta africana Z-7692, DSM 8902 : Spiaf_Contig254.1	172020	172025	ipd>1.032,cov>30,UNMOD	2509556212##Spiaf_0141##ABC-type transport system involved in cytochrome c biogenesis, permease component	overlaps_gene	N/A	N/A	SMb21372_Rhizobiales_Rhodobacterales
Spirochaeta africana DSM 8902	raATty	M.Saf8902I	2509557785##Spiaf_1714##Adenine-specific DNA methylase	Spiaf_Contig254.1 Spirochaeta africana Z-7692, DSM 8902 : Spiaf_Contig254.1	192717	192722	ipd>0.830,cov>44,UNMOD	2509556228##Spiaf_0157##Methyl-accepting chemotaxis protein	overlaps_gene	N/A	N/A	IscR_Rhodospirillaceae_Rhodobacterales
Spirochaeta africana DSM 8902	raATty	M.Saf8902I	2509557785##Spiaf_1714##Adenine-specific DNA methylase	Spiaf_Contig254.1 Spirochaeta africana Z-7692, DSM 8902 : Spiaf_Contig254.1	217558	217563	ipd>1.151,cov>44,UNMOD	2509556247##Spiaf_0176##hypothetical protein	upstream_of_gene	2509556248##Spiaf_0177##NAD-dependent aldehyde dehydrogenases	downstream_of_gene	SMb20537_Rhizobiales
Spirochaeta africana DSM 8902	raATty	M.Saf8902I	2509557785##Spiaf_1714##Adenine-specific DNA methylase	Spiaf_Contig254.1 Spirochaeta africana Z-7692, DSM 8902 : Spiaf_Contig254.1	290654	290659	ipd>1.187,cov>33,UNMOD	2509556308##Spiaf_0237##ATP-dependent exoDNAse (exonuclease V) beta subunit (contains helicase and exonuclease domains)	overlaps_gene	N/A	N/A	.
Spirochaeta africana DSM 8902	raATty	M.Saf8902I	2509557785##Spiaf_1714##Adenine-specific DNA methylase	Spiaf_Contig254.1 Spirochaeta africana Z-7692, DSM 8902 : Spiaf_Contig254.1	337687	337692	ipd>1.069,cov>41,UNMOD	2509556346##Spiaf_0275##ABC-type sugar transport system, ATPase component	overlaps_gene	N/A	N/A	.
Spirochaeta africana DSM 8902	raATty	M.Saf8902I	2509557785##Spiaf_1714##Adenine-specific DNA methylase	Spiaf_Contig254.1 Spirochaeta africana Z-7692, DSM 8902 : Spiaf_Contig254.1	388360	388365	ipd>1.015,cov>41,UNMOD	2509556380##Spiaf_0309##P pilus assembly protein, porin PapC	overlaps_gene	N/A	N/A	.
Spirochaeta africana DSM 8902	raATty	M.Saf8902I	2509557785##Spiaf_1714##Adenine-specific DNA methylase	Spiaf_Contig254.1 Spirochaeta africana Z-7692, DSM 8902 : Spiaf_Contig254.1	390794	390799	ipd>0.711,cov>47,UNMOD	2509556383##Spiaf_0312##hypothetical protein	downstream_of_gene	2509556384##Spiaf_0313##conserved hypothetical protein YidD	downstream_of_gene	.
Spirochaeta africana DSM 8902	raATty	M.Saf8902I	2509557785##Spiaf_1714##Adenine-specific DNA methylase	Spiaf_Contig254.1 Spirochaeta africana Z-7692, DSM 8902 : Spiaf_Contig254.1	404017	404022	ipd>0.528,cov>25,UNMOD	2509556396##Spiaf_0325##glycerol kinase	upstream_of_gene	2509556397##Spiaf_0326##hypothetical protein	downstream_of_gene	.
Spirochaeta africana DSM 8902	raATty	M.Saf8902I	2509557785##Spiaf_1714##Adenine-specific DNA methylase	Spiaf_Contig254.1 Spirochaeta africana Z-7692, DSM 8902 : Spiaf_Contig254.1	479862	479867	ipd>1.291,cov>43,UNMOD	2509556470##Spiaf_0399##hypothetical protein	upstream_of_gene	2509556471##Spiaf_0400##hypothetical protein	upstream_of_gene	.
Spirochaeta africana DSM 8902	raATty	M.Saf8902I	2509557785##Spiaf_1714##Adenine-specific DNA methylase	Spiaf_Contig254.1 Spirochaeta africana Z-7692, DSM 8902 : Spiaf_Contig254.1	486351	486356	ipd>0.824,cov>33,UNMOD	2509556475##Spiaf_0404##CRISPR-associated helicase Cas3, subtype I-F/YPEST	overlaps_gene	N/A	N/A	.
Spirochaeta africana DSM 8902	raATty	M.Saf8902I	2509557785##Spiaf_1714##Adenine-specific DNA methylase	Spiaf_Contig254.1 Spirochaeta africana Z-7692, DSM 8902 : Spiaf_Contig254.1	486731	486736	ipd>0.946,cov>29,UNMOD	2509556476##Spiaf_0405##CRISPR type I-F/YPEST-associated protein Csy1	overlaps_gene	N/A	N/A	MalI_Enterobacteriales
Spirochaeta africana DSM 8902	raATty	M.Saf8902I	2509557785##Spiaf_1714##Adenine-specific DNA methylase	Spiaf_Contig254.1 Spirochaeta africana Z-7692, DSM 8902 : Spiaf_Contig254.1	488215	488220	ipd>1.212,cov>34,UNMOD	2509556477##Spiaf_0406##CRISPR type I-F/YPEST-associated protein Csy2	overlaps_gene	N/A	N/A	.
Spirochaeta africana DSM 8902	raATty	M.Saf8902I	2509557785##Spiaf_1714##Adenine-specific DNA methylase	Spiaf_Contig254.1 Spirochaeta africana Z-7692, DSM 8902 : Spiaf_Contig254.1	497179	497184	ipd>0.205,cov>21,UNMOD	2509556482##Spiaf_0411##Transcriptional regulators	upstream_of_gene	2509556483##Spiaf_0412##ABC-type sugar transport system, ATPase component	upstream_of_gene	AraC_Enterobacteriales
Spirochaeta africana DSM 8902	raATty	M.Saf8902I	2509557785##Spiaf_1714##Adenine-specific DNA methylase	Spiaf_Contig254.1 Spirochaeta africana Z-7692, DSM 8902 : Spiaf_Contig254.1	561915	561920	ipd>0.926,cov>33,UNMOD	2509556541##Spiaf_0470##Listeria-Bacteroides repeat domain (List_Bact_rpt).	overlaps_gene	N/A	N/A	Atu4556_Rhizobiales
Spirochaeta africana DSM 8902	raATty	M.Saf8902I	2509557785##Spiaf_1714##Adenine-specific DNA methylase	Spiaf_Contig254.1 Spirochaeta africana Z-7692, DSM 8902 : Spiaf_Contig254.1	893933	893938	ipd>0.766,cov>23,UNMOD	2509556842##Spiaf_0771##HEPN domain.	downstream_of_gene	2509556843##Spiaf_0772##Listeria-Bacteroides repeat domain (List_Bact_rpt).	upstream_of_gene	Rfer_1112_Burkholderiales
Spirochaeta africana DSM 8902	raATty	M.Saf8902I	2509557785##Spiaf_1714##Adenine-specific DNA methylase	Spiaf_Contig254.1 Spirochaeta africana Z-7692, DSM 8902 : Spiaf_Contig254.1	894085	894090	ipd>0.831,cov>21,UNMOD	2509556842##Spiaf_0771##HEPN domain.	downstream_of_gene	2509556843##Spiaf_0772##Listeria-Bacteroides repeat domain (List_Bact_rpt).	upstream_of_gene	.
Spirochaeta africana DSM 8902	raATty	M.Saf8902I	2509557785##Spiaf_1714##Adenine-specific DNA methylase	Spiaf_Contig254.1 Spirochaeta africana Z-7692, DSM 8902 : Spiaf_Contig254.1	964110	964115	ipd>1.057,cov>21,UNMOD	2509556908##Spiaf_0837##Methyl-accepting chemotaxis protein	overlaps_gene	N/A	N/A	.
Spirochaeta africana DSM 8902	raATty	M.Saf8902I	2509557785##Spiaf_1714##Adenine-specific DNA methylase	Spiaf_Contig254.1 Spirochaeta africana Z-7692, DSM 8902 : Spiaf_Contig254.1	995021	995026	ipd>0.883,cov>26,UNMOD	2509556937##Spiaf_0866##Uncharacterized conserved protein	downstream_of_gene	2509556938##Spiaf_0867##Predicted restriction endonuclease	upstream_of_gene	.
Spirochaeta africana DSM 8902	raATty	M.Saf8902I	2509557785##Spiaf_1714##Adenine-specific DNA methylase	Spiaf_Contig254.1 Spirochaeta africana Z-7692, DSM 8902 : Spiaf_Contig254.1	1019220	1019225	ipd>1.042,cov>32,UNMOD	2509556956##Spiaf_0885##Zc3h12a-like Ribonuclease domain.	overlaps_gene	N/A	N/A	IscR_Rhodospirillaceae_Rhodobacterales
Spirochaeta africana DSM 8902	raATty	M.Saf8902I	2509557785##Spiaf_1714##Adenine-specific DNA methylase	Spiaf_Contig254.1 Spirochaeta africana Z-7692, DSM 8902 : Spiaf_Contig254.1	1054469	1054474	ipd>1.318,cov>32,UNMOD	2509556985##Spiaf_0914##hypothetical protein	overlaps_gene	N/A	N/A	.
Spirochaeta africana DSM 8902	raATty	M.Saf8902I	2509557785##Spiaf_1714##Adenine-specific DNA methylase	Spiaf_Contig254.1 Spirochaeta africana Z-7692, DSM 8902 : Spiaf_Contig254.1	1162194	1162199	ipd>1.113,cov>28,UNMOD	2509557077##Spiaf_1006##Retron-type reverse transcriptase	overlaps_gene	N/A	N/A	.
Spirochaeta africana DSM 8902	raATty	M.Saf8902I	2509557785##Spiaf_1714##Adenine-specific DNA methylase	Spiaf_Contig254.1 Spirochaeta africana Z-7692, DSM 8902 : Spiaf_Contig254.1	1286900	1286905	ipd>1.316,cov>36,UNMOD	2509557187##Spiaf_1116##hypothetical protein	overlaps_gene	N/A	N/A	SMA2527_Enterobacteriales_Oceanospirillales
Spirochaeta africana DSM 8902	raATty	M.Saf8902I	2509557785##Spiaf_1714##Adenine-specific DNA methylase	Spiaf_Contig254.1 Spirochaeta africana Z-7692, DSM 8902 : Spiaf_Contig254.1	1287185	1287190	ipd>0.939,cov>32,UNMOD	2509557188##Spiaf_1117##hypothetical protein	overlaps_gene	N/A	N/A	.
Spirochaeta africana DSM 8902	raATty	M.Saf8902I	2509557785##Spiaf_1714##Adenine-specific DNA methylase	Spiaf_Contig254.1 Spirochaeta africana Z-7692, DSM 8902 : Spiaf_Contig254.1	1378464	1378469	ipd>0.891,cov>29,UNMOD	2509557271##Spiaf_1200##hypothetical protein	upstream_of_gene	2509557272##Spiaf_1201##hypothetical protein	upstream_of_gene	VP2396_Vibrio_Yersinia
Spirochaeta africana DSM 8902	raATty	M.Saf8902I	2509557785##Spiaf_1714##Adenine-specific DNA methylase	Spiaf_Contig254.1 Spirochaeta africana Z-7692, DSM 8902 : Spiaf_Contig254.1	1407302	1407307	ipd>0.982,cov>23,UNMOD	2509557301##Spiaf_1230##hypothetical protein	overlaps_gene	N/A	N/A	.
Spirochaeta africana DSM 8902	raATty	M.Saf8902I	2509557785##Spiaf_1714##Adenine-specific DNA methylase	Spiaf_Contig254.1 Spirochaeta africana Z-7692, DSM 8902 : Spiaf_Contig254.1	1417626	1417631	ipd>1.060,cov>26,UNMOD	2509557311##Spiaf_1240##hypothetical protein	overlaps_gene	N/A	N/A	.
Spirochaeta africana DSM 8902	raATty	M.Saf8902I	2509557785##Spiaf_1714##Adenine-specific DNA methylase	Spiaf_Contig254.1 Spirochaeta africana Z-7692, DSM 8902 : Spiaf_Contig254.1	1556883	1556888	ipd>0.731,cov>23,UNMOD	2509557438##Spiaf_1367##Predicted transcriptional regulator with C-terminal CBS domains	upstream_of_gene	2509557439##Spiaf_1368##hypothetical protein	upstream_of_gene	CscR_Gammaproteobacteria
Spirochaeta africana DSM 8902	raATty	M.Saf8902I	2509557785##Spiaf_1714##Adenine-specific DNA methylase	Spiaf_Contig254.1 Spirochaeta africana Z-7692, DSM 8902 : Spiaf_Contig254.1	1654524	1654529	ipd>1.110,cov>21,UNMOD	2509557520##Spiaf_1449##Tetratricopeptide repeat./Restriction endonuclease.	overlaps_gene	N/A	N/A	.
Spirochaeta africana DSM 8902	raATty	M.Saf8902I	2509557785##Spiaf_1714##Adenine-specific DNA methylase	Spiaf_Contig254.1 Spirochaeta africana Z-7692, DSM 8902 : Spiaf_Contig254.1	1667009	1667014	ipd>1.363,cov>32,UNMOD	2509557526##Spiaf_1455##hypothetical protein	overlaps_gene	N/A	N/A	.
Spirochaeta africana DSM 8902	raATty	M.Saf8902I	2509557785##Spiaf_1714##Adenine-specific DNA methylase	Spiaf_Contig254.1 Spirochaeta africana Z-7692, DSM 8902 : Spiaf_Contig254.1	1814659	1814664	ipd>1.258,cov>23,UNMOD	2509557673##Spiaf_1602##hypothetical protein	upstream_of_gene	2509557674##Spiaf_1603##peptide chain release factor 3	upstream_of_gene	.
Spirochaeta africana DSM 8902	raATty	M.Saf8902I	2509557785##Spiaf_1714##Adenine-specific DNA methylase	Spiaf_Contig254.1 Spirochaeta africana Z-7692, DSM 8902 : Spiaf_Contig254.1	1985321	1985326	ipd>0.979,cov>26,UNMOD	2509557817##Spiaf_1746##His Kinase A (phosphoacceptor) domain./Response regulator receiver domain.	upstream_of_gene	2509557818##Spiaf_1747##hypothetical protein	upstream_of_gene	SssR_Proteobacteria
Spirochaeta africana DSM 8902	raATty	M.Saf8902I	2509557785##Spiaf_1714##Adenine-specific DNA methylase	Spiaf_Contig254.1 Spirochaeta africana Z-7692, DSM 8902 : Spiaf_Contig254.1	2006024	2006029	ipd>1.338,cov>30,UNMOD	2509557831##Spiaf_1760##Histidine ammonia-lyase	overlaps_gene	N/A	N/A	YPO0846_Enterobacteriales
Spirochaeta africana DSM 8902	raATty	M.Saf8902I	2509557785##Spiaf_1714##Adenine-specific DNA methylase	Spiaf_Contig254.1 Spirochaeta africana Z-7692, DSM 8902 : Spiaf_Contig254.1	2065211	2065216	ipd>1.278,cov>33,UNMOD	2509557869##Spiaf_1798##hypothetical protein	overlaps_gene	N/A	N/A	.
Spirochaeta africana DSM 8902	raATty	M.Saf8902I	2509557785##Spiaf_1714##Adenine-specific DNA methylase	Spiaf_Contig254.1 Spirochaeta africana Z-7692, DSM 8902 : Spiaf_Contig254.1	2155366	2155371	ipd>1.376,cov>37,UNMOD	2509557959##Spiaf_1888##ATP-dependent DNA helicase, RecQ family	overlaps_gene	N/A	N/A	SMb21598_Rhizobiales
Spirochaeta africana DSM 8902	raATty	M.Saf8902I	2509557785##Spiaf_1714##Adenine-specific DNA methylase	Spiaf_Contig254.1 Spirochaeta africana Z-7692, DSM 8902 : Spiaf_Contig254.1	2189533	2189538	ipd>1.142,cov>30,UNMOD	2509557987##Spiaf_1916##aspartate carbamoyltransferase	overlaps_gene	N/A	N/A	.
Spirochaeta africana DSM 8902	raATty	M.Saf8902I	2509557785##Spiaf_1714##Adenine-specific DNA methylase	Spiaf_Contig254.1 Spirochaeta africana Z-7692, DSM 8902 : Spiaf_Contig254.1	2271184	2271189	ipd>0.903,cov>40,UNMOD	2509558065##Spiaf_1994##replicative DNA helicase	overlaps_gene	N/A	N/A	.
Spirochaeta africana DSM 8902	raATty	M.Saf8902I	2509557785##Spiaf_1714##Adenine-specific DNA methylase	Spiaf_Contig254.1 Spirochaeta africana Z-7692, DSM 8902 : Spiaf_Contig254.1	2274573	2274578	ipd>1.068,cov>28,UNMOD	2509558069##Spiaf_1998##single stranded DNA-binding protein (ssb)	overlaps_gene	N/A	N/A	.
Spirochaeta africana DSM 8902	raATty	M.Saf8902I	2509557785##Spiaf_1714##Adenine-specific DNA methylase	Spiaf_Contig254.1 Spirochaeta africana Z-7692, DSM 8902 : Spiaf_Contig254.1	2331315	2331320	ipd>0.905,cov>34,UNMOD	2509558118##Spiaf_2047##DbpA RNA binding domain.	downstream_of_gene	2509558119##Spiaf_2048##Type II secretory pathway, pullulanase PulA and related glycosidases	upstream_of_gene	PckR_Rhizobiales
Spirochaeta africana DSM 8902	raATty	M.Saf8902I	2509557785##Spiaf_1714##Adenine-specific DNA methylase	Spiaf_Contig254.1 Spirochaeta africana Z-7692, DSM 8902 : Spiaf_Contig254.1	2354356	2354361	ipd>0.849,cov>44,UNMOD	2509558138##Spiaf_2067##tRNA-dihydrouridine synthase	overlaps_gene	N/A	N/A	.
Spirochaeta africana DSM 8902	raATty	M.Saf8902I	2509557785##Spiaf_1714##Adenine-specific DNA methylase	Spiaf_Contig254.1 Spirochaeta africana Z-7692, DSM 8902 : Spiaf_Contig254.1	2393669	2393674	ipd>1.253,cov>39,UNMOD	2509558180##Spiaf_2109##ATP-dependent protease HslVU, ATPase subunit	overlaps_gene	N/A	N/A	.
Spirochaeta africana DSM 8902	raATty	M.Saf8902I	2509557785##Spiaf_1714##Adenine-specific DNA methylase	Spiaf_Contig254.1 Spirochaeta africana Z-7692, DSM 8902 : Spiaf_Contig254.1	2420860	2420865	ipd>1.066,cov>59,UNMOD	2509558207##Spiaf_2136##Alanine-alpha-ketoisovalerate (or valine-pyruvate) aminotransferase	overlaps_gene	N/A	N/A	ECA3649_Erwinia
Spirochaeta africana DSM 8902	raATty	M.Saf8902I	2509557785##Spiaf_1714##Adenine-specific DNA methylase	Spiaf_Contig254.1 Spirochaeta africana Z-7692, DSM 8902 : Spiaf_Contig254.1	2441997	2442002	ipd>1.059,cov>48,UNMOD	2509558224##Spiaf_2153##hypothetical protein	upstream_of_gene	2509558225##Spiaf_2154##tRNA_Glu_TTC	downstream_of_gene	XylR_Rhodobacteriales_Rhizobiales
Spirochaeta africana DSM 8902	raATty	M.Saf8902I	2509557785##Spiaf_1714##Adenine-specific DNA methylase	Spiaf_Contig254.1 Spirochaeta africana Z-7692, DSM 8902 : Spiaf_Contig254.1	2442053	2442058	ipd>1.112,cov>43,UNMOD	2509558224##Spiaf_2153##hypothetical protein	upstream_of_gene	2509558225##Spiaf_2154##tRNA_Glu_TTC	downstream_of_gene	RegR_Streptococcus
Spirochaeta africana DSM 8902	raATty	M.Saf8902I	2509557785##Spiaf_1714##Adenine-specific DNA methylase	Spiaf_Contig254.1 Spirochaeta africana Z-7692, DSM 8902 : Spiaf_Contig254.1	2457138	2457143	ipd>0.781,cov>37,UNMOD	2509558239##Spiaf_2168##Methyl-accepting chemotaxis protein	upstream_of_gene	2509558240##Spiaf_2169##diguanylate cyclase (GGDEF) domain	upstream_of_gene	.
Spirochaeta africana DSM 8902	raATty	M.Saf8902I	2509557785##Spiaf_1714##Adenine-specific DNA methylase	Spiaf_Contig254.1 Spirochaeta africana Z-7692, DSM 8902 : Spiaf_Contig254.1	2458386	2458391	ipd>1.205,cov>26,UNMOD	2509558240##Spiaf_2169##diguanylate cyclase (GGDEF) domain	overlaps_gene	N/A	N/A	.
Spirochaeta africana DSM 8902	raATty	M.Saf8902I	2509557785##Spiaf_1714##Adenine-specific DNA methylase	Spiaf_Contig254.1 Spirochaeta africana Z-7692, DSM 8902 : Spiaf_Contig254.1	2575874	2575879	ipd>0.951,cov>35,UNMOD	2509558343##Spiaf_2272##hypothetical protein	overlaps_gene	N/A	N/A	mlr8213_Mesorhizobium_Streptomyces
Spirochaeta africana DSM 8902	raATty	M.Saf8902I	2509557785##Spiaf_1714##Adenine-specific DNA methylase	Spiaf_Contig254.1 Spirochaeta africana Z-7692, DSM 8902 : Spiaf_Contig254.1	2593334	2593339	ipd>1.065,cov>29,UNMOD	2509558361##Spiaf_2290##Methionine synthase II (cobalamin-independent)	upstream_of_gene	2509558362##Spiaf_2291##Transcriptional regulator	upstream_of_gene	XylR_Gammaproteobacteria
Spirochaeta africana DSM 8902	raATty	M.Saf8902I	2509557785##Spiaf_1714##Adenine-specific DNA methylase	Spiaf_Contig254.1 Spirochaeta africana Z-7692, DSM 8902 : Spiaf_Contig254.1	2663773	2663778	ipd>1.012,cov>26,UNMOD	2509558423##Spiaf_2352##hypothetical protein	overlaps_gene	N/A	N/A	.
Spirochaeta africana DSM 8902	raATty	M.Saf8902I	2509557785##Spiaf_1714##Adenine-specific DNA methylase	Spiaf_Contig254.1 Spirochaeta africana Z-7692, DSM 8902 : Spiaf_Contig254.1	2735458	2735463	ipd>1.338,cov>25,UNMOD	2509558488##Spiaf_2417##Oxygen-sensitive ribonucleoside-triphosphate reductase	overlaps_gene	N/A	N/A	.
Spirochaeta africana DSM 8902	raATty	M.Saf8902I	2509557785##Spiaf_1714##Adenine-specific DNA methylase	Spiaf_Contig254.1 Spirochaeta africana Z-7692, DSM 8902 : Spiaf_Contig254.1	2742051	2742056	ipd>1.106,cov>53,UNMOD	2509558494##Spiaf_2423##Protein-tyrosine-phosphatase	overlaps_gene	N/A	N/A	.
Spirochaeta africana DSM 8902	raATty	M.Saf8902I	2509557785##Spiaf_1714##Adenine-specific DNA methylase	Spiaf_Contig254.1 Spirochaeta africana Z-7692, DSM 8902 : Spiaf_Contig254.1	2749624	2749629	ipd>1.359,cov>24,UNMOD	2509558502##Spiaf_2431##Glucose/sorbosone dehydrogenases	upstream_of_gene	2509558503##Spiaf_2432##Uncharacterized protein conserved in bacteria	upstream_of_gene	.
Spirochaeta africana DSM 8902	raATty	M.Saf8902I	2509557785##Spiaf_1714##Adenine-specific DNA methylase	Spiaf_Contig254.1 Spirochaeta africana Z-7692, DSM 8902 : Spiaf_Contig254.1	2838299	2838304	ipd>1.280,cov>51,UNMOD	2509558568##Spiaf_2497##acetate kinase	overlaps_gene	N/A	N/A	.
Spirochaeta africana DSM 8902	raATty	M.Saf8902I	2509557785##Spiaf_1714##Adenine-specific DNA methylase	Spiaf_Contig254.1 Spirochaeta africana Z-7692, DSM 8902 : Spiaf_Contig254.1	2843466	2843471	ipd>0.939,cov>49,UNMOD	2509558573##Spiaf_2502##Pyruvate/2-oxoglutarate dehydrogenase complex, dehydrogenase (E1) component, eukaryotic type, beta subunit	overlaps_gene	N/A	N/A	.
Spirochaeta africana DSM 8902	raATty	M.Saf8902I	2509557785##Spiaf_1714##Adenine-specific DNA methylase	Spiaf_Contig254.1 Spirochaeta africana Z-7692, DSM 8902 : Spiaf_Contig254.1	2945161	2945166	ipd>0.783,cov>39,UNMOD	2509558657##Spiaf_2586##Predicted N6-adenine-specific DNA methylase	overlaps_gene	N/A	N/A	.
Spirochaeta africana DSM 8902	raATty	M.Saf8902I	2509557785##Spiaf_1714##Adenine-specific DNA methylase	Spiaf_Contig254.1 Spirochaeta africana Z-7692, DSM 8902 : Spiaf_Contig254.1	2984502	2984507	ipd>0.608,cov>32,UNMOD	2509558684##Spiaf_2613##DNA repair protein RadA	downstream_of_gene	2509558685##Spiaf_2614##hypothetical protein	upstream_of_gene	PsrA_Proteobacteria
Spirochaeta africana DSM 8902	raATty	M.Saf8902I	2509557785##Spiaf_1714##Adenine-specific DNA methylase	Spiaf_Contig254.1 Spirochaeta africana Z-7692, DSM 8902 : Spiaf_Contig254.1	2997681	2997686	ipd>0.854,cov>54,UNMOD	2509558692##Spiaf_2621##Spore coat assembly protein	overlaps_gene	N/A	N/A	.
Spirochaeta africana DSM 8902	raATty	M.Saf8902I	2509557785##Spiaf_1714##Adenine-specific DNA methylase	Spiaf_Contig254.1 Spirochaeta africana Z-7692, DSM 8902 : Spiaf_Contig254.1	3018155	3018160	ipd>0.960,cov>38,UNMOD	2509558708##Spiaf_2637##hypothetical protein	downstream_of_gene	2509558709##Spiaf_2638##thioredoxin	upstream_of_gene	.
Spirochaeta africana DSM 8902	raATty	M.Saf8902I	2509557785##Spiaf_1714##Adenine-specific DNA methylase	Spiaf_Contig254.1 Spirochaeta africana Z-7692, DSM 8902 : Spiaf_Contig254.1	3034351	3034356	ipd>0.750,cov>30,UNMOD	2509558723##Spiaf_2652##translation elongation factor EF-G	overlaps_gene	N/A	N/A	.
Spirochaeta africana DSM 8902	raATty	M.Saf8902I	2509557785##Spiaf_1714##Adenine-specific DNA methylase	Spiaf_Contig254.1 Spirochaeta africana Z-7692, DSM 8902 : Spiaf_Contig254.1	3077011	3077016	ipd>0.333,cov>55,UNMOD	2509558761##Spiaf_2690##Glycerophosphoryl diester phosphodiesterase	downstream_of_gene	2509558762##Spiaf_2691##YeeE/YedE family (DUF395).	upstream_of_gene	.
Spirochaeta africana DSM 8902	raATty	M.Saf8902I	2509557785##Spiaf_1714##Adenine-specific DNA methylase	Spiaf_Contig254.1 Spirochaeta africana Z-7692, DSM 8902 : Spiaf_Contig254.1	3124975	3124980	ipd>0.863,cov>47,UNMOD	2509558804##Spiaf_2733##DNA segregation ATPase FtsK/SpoIIIE and related proteins	overlaps_gene	N/A	N/A	.
Spirochaeta africana DSM 8902	raATty	M.Saf8902I	2509557785##Spiaf_1714##Adenine-specific DNA methylase	Spiaf_Contig254.1 Spirochaeta africana Z-7692, DSM 8902 : Spiaf_Contig254.1	3277866	3277871	ipd>0.434,cov>32,UNMOD	2509558940##Spiaf_2869##Predicted transcriptional regulators	overlaps_gene	N/A	N/A	.
Sphingomonas melonis C3	gAnTc	M.SmeC3I	2517074101##SphmeDRAFT_2933##DNA modification methylase	SphmeDRAFT_contig1.1 Sphingomonas melonis C3 : SphmeDRAFT_contig1.1	26666	26670	ipd>0.809,cov>25,UNMOD	2517071195##SphmeDRAFT_0027##undecaprenyl-diphosphatase UppP	downstream_of_gene	2517071196##SphmeDRAFT_0028##glutamate synthase small subunit family protein, proteobacterial	upstream_of_gene	.
Sphingomonas melonis C3	gAnTc	M.SmeC3I	2517074101##SphmeDRAFT_2933##DNA modification methylase	SphmeDRAFT_contig1.1 Sphingomonas melonis C3 : SphmeDRAFT_contig1.1	358618	358622	ipd>0.917,cov>23,UNMOD	2517071512##SphmeDRAFT_0344##Deoxycytidylate deaminase	overlaps_gene	N/A	N/A	.
Sphingomonas melonis C3	gAnTc	M.SmeC3I	2517074101##SphmeDRAFT_2933##DNA modification methylase	SphmeDRAFT_contig1.1 Sphingomonas melonis C3 : SphmeDRAFT_contig1.1	499615	499619	ipd>1.061,cov>28,UNMOD	2517071637##SphmeDRAFT_0469##PPOX class probable FMN-dependent enzyme, DR_2398 family	overlaps_gene	N/A	N/A	.
Sphingomonas melonis C3	gAnTc	M.SmeC3I	2517074101##SphmeDRAFT_2933##DNA modification methylase	SphmeDRAFT_contig1.1 Sphingomonas melonis C3 : SphmeDRAFT_contig1.1	680231	680235	ipd>1.076,cov>23,UNMOD	2517071810##SphmeDRAFT_0642##hypothetical protein	overlaps_gene	N/A	N/A	.
Sphingomonas melonis C3	gAnTc	M.SmeC3I	2517074101##SphmeDRAFT_2933##DNA modification methylase	SphmeDRAFT_contig1.1 Sphingomonas melonis C3 : SphmeDRAFT_contig1.1	912785	912789	ipd>1.013,cov>23,UNMOD	2517072026##SphmeDRAFT_0858##Dehydrogenases with different specificities (related to short-chain alcohol dehydrogenases)	upstream_of_gene	2517072027##SphmeDRAFT_0859##L-alanine-DL-glutamate epimerase and related enzymes of enolase superfamily	upstream_of_gene	.
Sphingomonas melonis C3	gAnTc	M.SmeC3I	2517074101##SphmeDRAFT_2933##DNA modification methylase	SphmeDRAFT_contig1.1 Sphingomonas melonis C3 : SphmeDRAFT_contig1.1	1254475	1254479	ipd>1.269,cov>29,UNMOD	2517072340##SphmeDRAFT_1172##tRNA dimethylallyltransferase	overlaps_gene	N/A	N/A	.
Sphingomonas melonis C3	gAnTc	M.SmeC3I	2517074101##SphmeDRAFT_2933##DNA modification methylase	SphmeDRAFT_contig1.1 Sphingomonas melonis C3 : SphmeDRAFT_contig1.1	1376618	1376622	ipd>1.300,cov>32,UNMOD	2517072447##SphmeDRAFT_1279##Predicted transcriptional regulators	upstream_of_gene	2517072448##SphmeDRAFT_1280##diguanylate cyclase (GGDEF) domain	upstream_of_gene	.
Sphingomonas melonis C3	gAnTc	M.SmeC3I	2517074101##SphmeDRAFT_2933##DNA modification methylase	SphmeDRAFT_contig1.1 Sphingomonas melonis C3 : SphmeDRAFT_contig1.1	2008699	2008703	ipd>1.199,cov>21,UNMOD	2517073025##SphmeDRAFT_1857##efflux transporter, outer membrane factor (OMF) lipoprotein, NodT family	downstream_of_gene	2517073026##SphmeDRAFT_1858##Outer membrane receptor proteins, mostly Fe transport	upstream_of_gene	.
Sphingomonas melonis C3	gAnTc	M.SmeC3I	2517074101##SphmeDRAFT_2933##DNA modification methylase	SphmeDRAFT_contig2.2 Sphingomonas melonis C3 : SphmeDRAFT_contig2.2	143910	143914	ipd>0.674,cov>22,UNMOD	2517074850##SphmeDRAFT_3683##Predicted transcriptional regulator	overlaps_gene	N/A	N/A	.
Xenorhabdus nematophila ATCC 19061	gATc	M.XnePDam	649642193##XNC1_0059##DNA adenine methylase	NC_014228 Xenorhabdus nematophila ATCC 19061, complete genome.	810584	810587	ipd>1.125,cov>35,UNMOD	649643037##XNC1_0943##fosmidomycin/multidrug transport protein (MFS family)	downstream_of_gene	649643038##XNC1_0944##putative transport protein with NAD(P)-binding Rossmann-fold domain (CPA2 family)	upstream_of_gene	.
Xenorhabdus nematophila ATCC 19061	gATc	M.XnePDam	649642193##XNC1_0059##DNA adenine methylase	NC_014228 Xenorhabdus nematophila ATCC 19061, complete genome.	1053382	1053385	ipd>0.912,cov>25,UNMOD	649643258##XNC1_1180##hypothetical protein	upstream_of_gene	649643259##XNC1_1181##hypothetical protein	upstream_of_gene	.
Xenorhabdus nematophila ATCC 19061	gATc	M.XnePDam	649642193##XNC1_0059##DNA adenine methylase	NC_014228 Xenorhabdus nematophila ATCC 19061, complete genome.	1081796	1081799	ipd>0.769,cov>25,UNMOD	649643289##XNC1_1212##putative phage protein (D protein) (modular protein)	downstream_of_gene	649643290##XNC1_1213##hypothetical protein	downstream_of_gene	Crp_Gammaproteobacteria
Xenorhabdus nematophila ATCC 19061	gATc	M.XnePDam	649642193##XNC1_0059##DNA adenine methylase	NC_014228 Xenorhabdus nematophila ATCC 19061, complete genome.	2233001	2233004	ipd>0.954,cov>24,UNMOD	649644342##XNC1_2294##putative transcriptional regulator, TetR family	overlaps_gene	N/A	N/A	.
Xenorhabdus nematophila ATCC 19061	gATc	M.XnePDam	649642193##XNC1_0059##DNA adenine methylase	NC_014228 Xenorhabdus nematophila ATCC 19061, complete genome.	3343677	3343680	ipd>1.325,cov>29,UNMOD	649645417##XNC1_3443##integrase (bacteriophage integrase)	upstream_of_gene	649645418##XNC1_3444##hypothetical protein	upstream_of_gene	YPO2568_Gammaproteobacteria
Xenorhabdus nematophila ATCC 19061	gATc	M.XnePDam	649642193##XNC1_0059##DNA adenine methylase	NC_014228 Xenorhabdus nematophila ATCC 19061, complete genome.	3839718	3839721	ipd>0.893,cov>30,UNMOD	649645916##XNC1_3978##D,D-heptose 1,7-bisphosphate phosphatase	overlaps_gene	N/A	N/A	.
Xenorhabdus nematophila ATCC 19061	gATc	M.XnePDam	649642193##XNC1_0059##DNA adenine methylase	NC_014228 Xenorhabdus nematophila ATCC 19061, complete genome.	3933269	3933272	ipd>0.697,cov>31,UNMOD	649646001##XNC1_4062##organic solvent tolerance	overlaps_gene	N/A	N/A	STM1555_Enterobacteriales_Vibrionales
Klebsiella sp. BRL6-2	gATc	M.Ksp62I	2521376572##G360DRAFT_4792##DNA adenine methylase (dam)	G360DRAFT_scaffold00001.1 Klebsiella sp. BRL6-2 : G360DRAFT_scaffold00001.1	286528	286531	ipd>1.197,cov>50,UNMOD	2521372056##G360DRAFT_0276##Uncharacterized protein conserved in bacteria	upstream_of_gene	2521372057##G360DRAFT_0277##3D-(3,5/4)-trihydroxycyclohexane-1,2-dione hydrolase (EC 3.7.1.-)	upstream_of_gene	.
Klebsiella sp. BRL6-2	gATc	M.Ksp62I	2521376572##G360DRAFT_4792##DNA adenine methylase (dam)	G360DRAFT_scaffold00001.1 Klebsiella sp. BRL6-2 : G360DRAFT_scaffold00001.1	433001	433004	ipd>1.139,cov>57,UNMOD	2521372186##G360DRAFT_0406##5-carboxy-2-oxohept-3-enedioate decarboxylase HpaG1 subunit (EC 4.1.1.68)	upstream_of_gene	2521372187##G360DRAFT_0407##homoprotocatechuate degradation operon regulator, HpaR	upstream_of_gene	.
Klebsiella sp. BRL6-2	gATc	M.Ksp62I	2521376572##G360DRAFT_4792##DNA adenine methylase (dam)	G360DRAFT_scaffold00001.1 Klebsiella sp. BRL6-2 : G360DRAFT_scaffold00001.1	435113	435116	ipd>1.072,cov>61,UNMOD	2521372188##G360DRAFT_0408##Predicted amino acid aldolase or racemase	upstream_of_gene	2521372189##G360DRAFT_0409##N-acyl-D-aspartate/D-glutamate deacylase	upstream_of_gene	.
Klebsiella sp. BRL6-2	gATc	M.Ksp62I	2521376572##G360DRAFT_4792##DNA adenine methylase (dam)	G360DRAFT_scaffold00001.1 Klebsiella sp. BRL6-2 : G360DRAFT_scaffold00001.1	870343	870346	ipd>1.085,cov>53,UNMOD	2521372580##G360DRAFT_0800##Transcriptional regulator/sugar kinase	upstream_of_gene	2521372581##G360DRAFT_0801##transcriptional regulator, LacI family	upstream_of_gene	.
Klebsiella sp. BRL6-2	gATc	M.Ksp62I	2521376572##G360DRAFT_4792##DNA adenine methylase (dam)	G360DRAFT_scaffold00001.1 Klebsiella sp. BRL6-2 : G360DRAFT_scaffold00001.1	1682244	1682247	ipd>1.413,cov>56,UNMOD	2521373344##G360DRAFT_1564##oligosaccharide:H+ symporter	upstream_of_gene	2521373345##G360DRAFT_1565##Biofilm formation protein (YliH/bssR)	upstream_of_gene	.
Klebsiella sp. BRL6-2	gATc	M.Ksp62I	2521376572##G360DRAFT_4792##DNA adenine methylase (dam)	G360DRAFT_scaffold00001.1 Klebsiella sp. BRL6-2 : G360DRAFT_scaffold00001.1	1903460	1903463	ipd>1.001,cov>50,UNMOD	2521373533##G360DRAFT_1753##oligogalacturonate-specific porin (TC 1.B.35.1)	upstream_of_gene	2521373534##G360DRAFT_1754##Response regulator containing a CheY-like receiver domain and an HTH DNA-binding domain	upstream_of_gene	.
Klebsiella sp. BRL6-2	gATc	M.Ksp62I	2521376572##G360DRAFT_4792##DNA adenine methylase (dam)	G360DRAFT_scaffold00001.1 Klebsiella sp. BRL6-2 : G360DRAFT_scaffold00001.1	2093596	2093599	ipd>0.962,cov>47,UNMOD	2521373721##G360DRAFT_1941##Chitinase	upstream_of_gene	2521373722##G360DRAFT_1942##Threonine dehydrogenase and related Zn-dependent dehydrogenases	upstream_of_gene	.
Klebsiella sp. BRL6-2	gATc	M.Ksp62I	2521376572##G360DRAFT_4792##DNA adenine methylase (dam)	G360DRAFT_scaffold00001.1 Klebsiella sp. BRL6-2 : G360DRAFT_scaffold00001.1	3215584	3215587	ipd>0.792,cov>48,UNMOD	2521374808##G360DRAFT_3028##Aerobic-type carbon monoxide dehydrogenase, large subunit CoxL/CutL homologs	upstream_of_gene	2521374809##G360DRAFT_3029##MFS transporter, sugar porter (SP) family	upstream_of_gene	.
Klebsiella sp. BRL6-2	gATc	M.Ksp62I	2521376572##G360DRAFT_4792##DNA adenine methylase (dam)	G360DRAFT_scaffold00001.1 Klebsiella sp. BRL6-2 : G360DRAFT_scaffold00001.1	3594891	3594894	ipd>1.060,cov>53,UNMOD	2521375153##G360DRAFT_3373##Mannitol-1-phosphate/altronate dehydrogenases	upstream_of_gene	2521375154##G360DRAFT_3374##Transcriptional regulator, contains sigma factor-related N-terminal domain	upstream_of_gene	.
Klebsiella sp. BRL6-2	gATc	M.Ksp62I	2521376572##G360DRAFT_4792##DNA adenine methylase (dam)	G360DRAFT_scaffold00001.1 Klebsiella sp. BRL6-2 : G360DRAFT_scaffold00001.1	3594918	3594921	ipd>1.102,cov>55,UNMOD	2521375153##G360DRAFT_3373##Mannitol-1-phosphate/altronate dehydrogenases	upstream_of_gene	2521375154##G360DRAFT_3374##Transcriptional regulator, contains sigma factor-related N-terminal domain	upstream_of_gene	.
Klebsiella sp. BRL6-2	gATc	M.Ksp62I	2521376572##G360DRAFT_4792##DNA adenine methylase (dam)	G360DRAFT_scaffold00001.1 Klebsiella sp. BRL6-2 : G360DRAFT_scaffold00001.1	3837393	3837396	ipd>0.838,cov>53,UNMOD	2521375358##G360DRAFT_3578##Transcriptional regulator/sugar kinase	upstream_of_gene	2521375359##G360DRAFT_3579##sugar (Glycoside-Pentoside-Hexuronide) transporter	upstream_of_gene	.
Klebsiella sp. BRL6-2	gATc	M.Ksp62I	2521376572##G360DRAFT_4792##DNA adenine methylase (dam)	G360DRAFT_scaffold00001.1 Klebsiella sp. BRL6-2 : G360DRAFT_scaffold00001.1	4215925	4215928	ipd>1.237,cov>48,UNMOD	2521375731##G360DRAFT_3951##lytic murein transglycosylase B	upstream_of_gene	2521375732##G360DRAFT_3952##PTS system D-sorbitol-specific IIC component, Gut family (TC 4.A.4.1.1)	upstream_of_gene	.
Klebsiella sp. BRL6-2	gATc	M.Ksp62I	2521376572##G360DRAFT_4792##DNA adenine methylase (dam)	G360DRAFT_scaffold00001.1 Klebsiella sp. BRL6-2 : G360DRAFT_scaffold00001.1	4519218	4519221	ipd>0.770,cov>56,UNMOD	2521376021##G360DRAFT_4241##deoxyribose-phosphate aldolase	upstream_of_gene	2521376022##G360DRAFT_4242##transcriptional regulator, DeoR family	upstream_of_gene	Crp_Gammaproteobacteria
Klebsiella sp. BRL6-2	gATc	M.Ksp62I	2521376572##G360DRAFT_4792##DNA adenine methylase (dam)	G360DRAFT_scaffold00001.1 Klebsiella sp. BRL6-2 : G360DRAFT_scaffold00001.1	5248284	5248287	ipd>1.297,cov>43,UNMOD	2521376743##G360DRAFT_4963##Sugar kinases, ribokinase family	overlaps_gene	N/A	N/A	.
Klebsiella sp. BRL6-2	gATc	M.Ksp62I	2521376572##G360DRAFT_4792##DNA adenine methylase (dam)	G360DRAFT_scaffold00001.1 Klebsiella sp. BRL6-2 : G360DRAFT_scaffold00001.1	5346126	5346129	ipd>1.374,cov>56,UNMOD	2521376838##G360DRAFT_5058##sugar (Glycoside-Pentoside-Hexuronide) transporter	upstream_of_gene	2521376839##G360DRAFT_5059##CDP-diacylglycerol pyrophosphatase, bacterial type	downstream_of_gene	Crp_Gammaproteobacteria
Klebsiella sp. BRL6-2	gATc	M.Ksp62I	2521376572##G360DRAFT_4792##DNA adenine methylase (dam)	G360DRAFT_scaffold00001.1 Klebsiella sp. BRL6-2 : G360DRAFT_scaffold00001.1	5379359	5379362	ipd>1.374,cov>39,UNMOD	2521376870##G360DRAFT_5090##Predicted acetyltransferase	upstream_of_gene	2521376871##G360DRAFT_5091##RND family efflux transporter, MFP subunit	upstream_of_gene	.
Bradyrhizobium elkanii USDA 76	gAnTc	M.Bel76I	2517895373##BraelDRAFT_8066##DNA modification methylase	BraelDRAFT_scaffold1.1 Bradyrhizobium elkanii USDA 76 : BraelDRAFT_scaffold1.1	1660123	1660127	ipd>1.314,cov>36,UNMOD	2517888919##BraelDRAFT_1612##hypothetical protein	upstream_of_gene	2517888920##BraelDRAFT_1613##hypothetical protein	downstream_of_gene	.
Bradyrhizobium elkanii USDA 76	gAnTc	M.Bel76I	2517895373##BraelDRAFT_8066##DNA modification methylase	BraelDRAFT_scaffold1.1 Bradyrhizobium elkanii USDA 76 : BraelDRAFT_scaffold1.1	4589685	4589689	ipd>0.809,cov>22,UNMOD	2517891584##BraelDRAFT_4277##FOG: CBS domain	upstream_of_gene	2517891585##BraelDRAFT_4278##Sugar phosphate permease	downstream_of_gene	SMb21598_Rhizobiales
Bradyrhizobium elkanii USDA 76	gAnTc	M.Bel76I	2517895373##BraelDRAFT_8066##DNA modification methylase	BraelDRAFT_scaffold1.1 Bradyrhizobium elkanii USDA 76 : BraelDRAFT_scaffold1.1	4987212	4987216	ipd>1.256,cov>29,UNMOD	2517891954##BraelDRAFT_4647##Acetyl-CoA carboxylase, carboxyltransferase component (subunits alpha and beta)	upstream_of_gene	2517891955##BraelDRAFT_4648##Predicted nucleic-acid-binding protein containing a Zn-ribbon	downstream_of_gene	.
Bradyrhizobium elkanii USDA 76	gAnTc	M.Bel76I	2517895373##BraelDRAFT_8066##DNA modification methylase	BraelDRAFT_scaffold2.2 Bradyrhizobium elkanii USDA 76 : BraelDRAFT_scaffold2.2	30035	30039	ipd>1.520,cov>28,UNMOD	2517896098##BraelDRAFT_8792##cell division protein FtsZ	upstream_of_gene	2517896099##BraelDRAFT_8793##Protein of unknown function (DUF3768).	downstream_of_gene	.
Bradyrhizobium elkanii USDA 76	gAnTc	M.Bel76I	2517895373##BraelDRAFT_8066##DNA modification methylase	BraelDRAFT_scaffold2.2 Bradyrhizobium elkanii USDA 76 : BraelDRAFT_scaffold2.2	37351	37355	ipd>1.256,cov>24,UNMOD	2517896108##BraelDRAFT_8802##hypothetical protein	downstream_of_gene	2517896109##BraelDRAFT_8803##squalene-hopene cyclase	upstream_of_gene	.
Bradyrhizobium elkanii USDA 76	gAnTc	M.Bel76I	2517895373##BraelDRAFT_8066##DNA modification methylase	BraelDRAFT_scaffold2.2 Bradyrhizobium elkanii USDA 76 : BraelDRAFT_scaffold2.2	137696	137700	ipd>1.192,cov>29,UNMOD	2517896221##BraelDRAFT_8915##hypothetical protein	upstream_of_gene	2517896222##BraelDRAFT_8916##Predicted transcriptional regulator with C-terminal CBS domains	downstream_of_gene	.
Methylocystis sp. LW5	gAnTc	M.MspLW5II	2563381687##K243DRAFT_2783##DNA modification methylase	K243DRAFT_scf7180000000027_quiver.3 Methylocystis sp. LW5 : K243DRAFT_scf7180000000027_quiver.3	68863	68867	ipd>1.221,cov>64,UNMOD	2563379080##K243DRAFT_0173##hypothetical protein	overlaps_gene	N/A	N/A	.
Methylocystis sp. LW5	gAnTc	M.MspLW5II	2563381687##K243DRAFT_2783##DNA modification methylase	K243DRAFT_scf7180000000027_quiver.3 Methylocystis sp. LW5 : K243DRAFT_scf7180000000027_quiver.3	69065	69069	ipd>0.930,cov>54,UNMOD	2563379080##K243DRAFT_0173##hypothetical protein	overlaps_gene	N/A	N/A	.
Methylocystis sp. LW5	gAnTc	M.MspLW5II	2563381687##K243DRAFT_2783##DNA modification methylase	K243DRAFT_scf7180000000031_quiver.6 Methylocystis sp. LW5 : K243DRAFT_scf7180000000031_quiver.6	401150	401154	ipd>1.040,cov>67,UNMOD	2563380597##K243DRAFT_1693##Outer membrane receptor proteins, mostly Fe transport	upstream_of_gene	2563380598##K243DRAFT_1694##hypothetical protein	upstream_of_gene	.
Methylocystis sp. LW5	gAnTc	M.MspLW5II	2563381687##K243DRAFT_2783##DNA modification methylase	K243DRAFT_scf7180000000031_quiver.6 Methylocystis sp. LW5 : K243DRAFT_scf7180000000031_quiver.6	2109094	2109098	ipd>1.688,cov>88,UNMOD	2563382252##K243DRAFT_3348##hypothetical protein	overlaps_gene	N/A	N/A	.
Methylocystis sp. LW5	gAnTc	M.MspLW5II	2563381687##K243DRAFT_2783##DNA modification methylase	K243DRAFT_scf7180000000031_quiver.6 Methylocystis sp. LW5 : K243DRAFT_scf7180000000031_quiver.6	2636699	2636703	ipd>1.121,cov>90,UNMOD	2563382749##K243DRAFT_3845##hypothetical protein	upstream_of_gene	2563382750##K243DRAFT_3846##Transcriptional regulators	upstream_of_gene	.
Sedimentitalea nanhaiensis DSM 24252	gAnTc	M.Sna24252I	2521519851##Leina_03069##DNA modification methylase	Leina_neu_scaffold_2512211952.4 Leisingera nanhaiensis NH52F, DSM 24252 (scaffold version) : Leina_neu_scaffold_2512211952.4	114993	114997	ipd>1.648,cov>35,UNMOD	2521517096##Leina_00307##EamA-like transporter family	downstream_of_gene	2521517097##Leina_00308##transcriptional regulator, TetR family	upstream_of_gene	.
Sedimentitalea nanhaiensis DSM 24252	gAnTc	M.Sna24252I	2521519851##Leina_03069##DNA modification methylase	Leina_neu_scaffold_2512211952.4 Leisingera nanhaiensis NH52F, DSM 24252 (scaffold version) : Leina_neu_scaffold_2512211952.4	1380168	1380172	ipd>1.090,cov>30,UNMOD	2521518360##Leina_01572##ornithine cyclodeaminase (EC 4.3.1.12)	downstream_of_gene	2521518361##Leina_01573##Predicted periplasmic or secreted protein	upstream_of_gene	.
Sedimentitalea nanhaiensis DSM 24252	gAnTc	M.Sna24252I	2521519851##Leina_03069##DNA modification methylase	Leina_neu_scaffold_2512211952.4 Leisingera nanhaiensis NH52F, DSM 24252 (scaffold version) : Leina_neu_scaffold_2512211952.4	3487331	3487335	ipd>1.828,cov>39,UNMOD	2521520448##Leina_03669##AAA domain/PHP domain	downstream_of_gene	2521520449##Leina_03670##hypothetical protein	downstream_of_gene	.
Sedimentitalea nanhaiensis DSM 24252	gAnTc	M.Sna24252I	2521519851##Leina_03069##DNA modification methylase	Leina_neu_scaffold_2512211952.4 Leisingera nanhaiensis NH52F, DSM 24252 (scaffold version) : Leina_neu_scaffold_2512211952.4	3720288	3720292	ipd>1.695,cov>37,UNMOD	2521520690##Leina_03911##transcriptional regulator, MarR family	upstream_of_gene	2521520691##Leina_03912##hypothetical protein	upstream_of_gene	.
Sedimentitalea nanhaiensis DSM 24252	gAnTc	M.Sna24252I	2521519851##Leina_03069##DNA modification methylase	Leina_neu_scaffold_2512211952.4 Leisingera nanhaiensis NH52F, DSM 24252 (scaffold version) : Leina_neu_scaffold_2512211952.4	3836899	3836903	ipd>1.158,cov>23,UNMOD	2521520808##Leina_04029##Transcriptional regulators	upstream_of_gene	2521520809##Leina_04030##ABC-type dipeptide transport system, periplasmic component	upstream_of_gene	.
Acidobacteria bacterium KBS 146	TtaA	M.Asp146I	2556854606##M015DRAFT_3604##DNA modification methylase	M015DRAFT_scf7180000000004_quiver.1 Acidobacteria bacterium KBS 146 : M015DRAFT_scf7180000000004_quiver.1	4257	4260	ipd>1.440,cov>37,UNMOD	2556851004##M015DRAFT_0002##Outer membrane receptor for ferrienterochelin and colicins	upstream_of_gene	2556851005##M015DRAFT_0003##hypothetical protein	downstream_of_gene	.
Acidobacteria bacterium KBS 146	TtaA	M.Asp146I	2556854606##M015DRAFT_3604##DNA modification methylase	M015DRAFT_scf7180000000004_quiver.1 Acidobacteria bacterium KBS 146 : M015DRAFT_scf7180000000004_quiver.1	587089	587092	ipd>1.634,cov>67,UNMOD	2556851498##M015DRAFT_0496##Alpha-L-arabinofuranosidase	upstream_of_gene	2556851499##M015DRAFT_0497##monosaccharide ABC transporter substrate-binding protein, CUT2 family (TC 3.A.1.2.-)	upstream_of_gene	NagC_Gammaproteobacteria
Acidobacteria bacterium KBS 146	TtaA	M.Asp146I	2556854606##M015DRAFT_3604##DNA modification methylase	M015DRAFT_scf7180000000004_quiver.1 Acidobacteria bacterium KBS 146 : M015DRAFT_scf7180000000004_quiver.1	607852	607855	ipd>1.293,cov>51,UNMOD	2556851517##M015DRAFT_0515##diaminopimelate decarboxylase	downstream_of_gene	2556851518##M015DRAFT_0516##Domain of Unknown Function (DUF1080)	upstream_of_gene	SCO0806_Actinomycetales
Acidobacteria bacterium KBS 146	TtaA	M.Asp146I	2556854606##M015DRAFT_3604##DNA modification methylase	M015DRAFT_scf7180000000004_quiver.1 Acidobacteria bacterium KBS 146 : M015DRAFT_scf7180000000004_quiver.1	747569	747572	ipd>1.029,cov>45,UNMOD	2556851644##M015DRAFT_0642##Uncharacterized conserved protein	downstream_of_gene	2556851645##M015DRAFT_0643##Carboxypeptidase regulatory-like domain	upstream_of_gene	LMO1727_Enterococcaceae_Listeriaceae
Acidobacteria bacterium KBS 146	TtaA	M.Asp146I	2556854606##M015DRAFT_3604##DNA modification methylase	M015DRAFT_scf7180000000004_quiver.1 Acidobacteria bacterium KBS 146 : M015DRAFT_scf7180000000004_quiver.1	1223541	1223544	ipd>0.873,cov>48,UNMOD	2556852022##M015DRAFT_1020##transcriptional regulator, TetR family	upstream_of_gene	2556852023##M015DRAFT_1021##Predicted nucleoside-diphosphate-sugar epimerases	upstream_of_gene	.
Acidobacteria bacterium KBS 146	TtaA	M.Asp146I	2556854606##M015DRAFT_3604##DNA modification methylase	M015DRAFT_scf7180000000004_quiver.1 Acidobacteria bacterium KBS 146 : M015DRAFT_scf7180000000004_quiver.1	2073853	2073856	ipd>1.410,cov>45,UNMOD	2556852786##M015DRAFT_1784##hypothetical protein	upstream_of_gene	2556852787##M015DRAFT_1785##transcriptional regulator, TetR family	upstream_of_gene	.
Acidobacteria bacterium KBS 146	TtaA	M.Asp146I	2556854606##M015DRAFT_3604##DNA modification methylase	M015DRAFT_scf7180000000004_quiver.1 Acidobacteria bacterium KBS 146 : M015DRAFT_scf7180000000004_quiver.1	2151252	2151255	ipd>1.630,cov>56,UNMOD	2556852863##M015DRAFT_1861##hypothetical protein	upstream_of_gene	2556852864##M015DRAFT_1862##3-deoxy-8-phosphooctulonate synthase	upstream_of_gene	.
Acidobacteria bacterium KBS 146	TtaA	M.Asp146I	2556854606##M015DRAFT_3604##DNA modification methylase	M015DRAFT_scf7180000000004_quiver.1 Acidobacteria bacterium KBS 146 : M015DRAFT_scf7180000000004_quiver.1	2185103	2185106	ipd>1.016,cov>60,UNMOD	2556852889##M015DRAFT_1887##hypothetical protein	upstream_of_gene	2556852890##M015DRAFT_1888##FAD dependent oxidoreductase/F5/8 type C domain	downstream_of_gene	RbsR_Clostridia
Acidobacteria bacterium KBS 146	TtaA	M.Asp146I	2556854606##M015DRAFT_3604##DNA modification methylase	M015DRAFT_scf7180000000004_quiver.1 Acidobacteria bacterium KBS 146 : M015DRAFT_scf7180000000004_quiver.1	2185111	2185114	ipd>1.210,cov>63,UNMOD	2556852889##M015DRAFT_1887##hypothetical protein	upstream_of_gene	2556852890##M015DRAFT_1888##FAD dependent oxidoreductase/F5/8 type C domain	downstream_of_gene	RbsR_Clostridia
Acidobacteria bacterium KBS 146	TtaA	M.Asp146I	2556854606##M015DRAFT_3604##DNA modification methylase	M015DRAFT_scf7180000000004_quiver.1 Acidobacteria bacterium KBS 146 : M015DRAFT_scf7180000000004_quiver.1	2188859	2188862	ipd>1.271,cov>53,UNMOD	2556852891##M015DRAFT_1889##Sugar phosphate permease	upstream_of_gene	2556852892##M015DRAFT_1890##transcriptional regulator, LacI family	downstream_of_gene	ScrR_Bacilli
Acidobacteria bacterium KBS 146	TtaA	M.Asp146I	2556854606##M015DRAFT_3604##DNA modification methylase	M015DRAFT_scf7180000000004_quiver.1 Acidobacteria bacterium KBS 146 : M015DRAFT_scf7180000000004_quiver.1	2188867	2188870	ipd>1.731,cov>54,UNMOD	2556852891##M015DRAFT_1889##Sugar phosphate permease	upstream_of_gene	2556852892##M015DRAFT_1890##transcriptional regulator, LacI family	downstream_of_gene	ScrR_Bacilli
Acidobacteria bacterium KBS 146	TtaA	M.Asp146I	2556854606##M015DRAFT_3604##DNA modification methylase	M015DRAFT_scf7180000000004_quiver.1 Acidobacteria bacterium KBS 146 : M015DRAFT_scf7180000000004_quiver.1	2190732	2190735	ipd>1.481,cov>61,UNMOD	2556852893##M015DRAFT_1891##transcriptional regulator, TetR family	upstream_of_gene	2556852894##M015DRAFT_1892##hypothetical protein	upstream_of_gene	SMb21372_Rhizobiales_Rhodobacterales
Acidobacteria bacterium KBS 146	TtaA	M.Asp146I	2556854606##M015DRAFT_3604##DNA modification methylase	M015DRAFT_scf7180000000004_quiver.1 Acidobacteria bacterium KBS 146 : M015DRAFT_scf7180000000004_quiver.1	2371988	2371991	ipd>1.462,cov>52,UNMOD	2556853034##M015DRAFT_2032##RecA/RadA recombinase	upstream_of_gene	2556853035##M015DRAFT_2033##alpha-1,2-mannosidase, putative	upstream_of_gene	.
Acidobacteria bacterium KBS 146	TtaA	M.Asp146I	2556854606##M015DRAFT_3604##DNA modification methylase	M015DRAFT_scf7180000000004_quiver.1 Acidobacteria bacterium KBS 146 : M015DRAFT_scf7180000000004_quiver.1	2469565	2469568	ipd>1.477,cov>37,UNMOD	2556853106##M015DRAFT_2104##Beta-xylosidase	downstream_of_gene	2556853107##M015DRAFT_2105##Gluconolactonase	downstream_of_gene	MalI_Enterobacteriales
Acidobacteria bacterium KBS 146	TtaA	M.Asp146I	2556854606##M015DRAFT_3604##DNA modification methylase	M015DRAFT_scf7180000000004_quiver.1 Acidobacteria bacterium KBS 146 : M015DRAFT_scf7180000000004_quiver.1	2952628	2952631	ipd>1.891,cov>35,UNMOD	2556853500##M015DRAFT_2498##Dehydrogenases with different specificities (related to short-chain alcohol dehydrogenases)	upstream_of_gene	2556853501##M015DRAFT_2499##transcriptional regulator, HxlR family	upstream_of_gene	.
Acidobacteria bacterium KBS 146	TtaA	M.Asp146I	2556854606##M015DRAFT_3604##DNA modification methylase	M015DRAFT_scf7180000000004_quiver.1 Acidobacteria bacterium KBS 146 : M015DRAFT_scf7180000000004_quiver.1	3080480	3080483	ipd>0.957,cov>52,UNMOD	2556853632##M015DRAFT_2630##hypothetical protein	downstream_of_gene	2556853633##M015DRAFT_2631##hypothetical protein	upstream_of_gene	ScrR_Bacilli
Acidobacteria bacterium KBS 146	TtaA	M.Asp146I	2556854606##M015DRAFT_3604##DNA modification methylase	M015DRAFT_scf7180000000004_quiver.1 Acidobacteria bacterium KBS 146 : M015DRAFT_scf7180000000004_quiver.1	3080488	3080491	ipd>1.332,cov>49,UNMOD	2556853632##M015DRAFT_2630##hypothetical protein	downstream_of_gene	2556853633##M015DRAFT_2631##hypothetical protein	upstream_of_gene	ScrR_Bacilli
Acidobacteria bacterium KBS 146	TtaA	M.Asp146I	2556854606##M015DRAFT_3604##DNA modification methylase	M015DRAFT_scf7180000000004_quiver.1 Acidobacteria bacterium KBS 146 : M015DRAFT_scf7180000000004_quiver.1	3416159	3416162	ipd>1.490,cov>56,UNMOD	2556853927##M015DRAFT_2925##hypothetical protein	upstream_of_gene	2556853928##M015DRAFT_2926##Transcriptional regulators	upstream_of_gene	.
Acidobacteria bacterium KBS 146	TtaA	M.Asp146I	2556854606##M015DRAFT_3604##DNA modification methylase	M015DRAFT_scf7180000000004_quiver.1 Acidobacteria bacterium KBS 146 : M015DRAFT_scf7180000000004_quiver.1	4033363	4033366	ipd>1.370,cov>58,UNMOD	2556854418##M015DRAFT_3416##hypothetical protein	upstream_of_gene	2556854419##M015DRAFT_3417##Membrane protein involved in the export of O-antigen and teichoic acid	downstream_of_gene	RL4253_Rhodobacterales_Rhizobiales
Acidobacteria bacterium KBS 146	TtaA	M.Asp146I	2556854606##M015DRAFT_3604##DNA modification methylase	M015DRAFT_scf7180000000004_quiver.1 Acidobacteria bacterium KBS 146 : M015DRAFT_scf7180000000004_quiver.1	4092909	4092912	ipd>1.257,cov>43,UNMOD	2556854471##M015DRAFT_3469##Transcriptional regulator	downstream_of_gene	2556854472##M015DRAFT_3470##Dehydrogenases with different specificities (related to short-chain alcohol dehydrogenases)	upstream_of_gene	.
Acidobacteria bacterium KBS 146	TtaA	M.Asp146I	2556854606##M015DRAFT_3604##DNA modification methylase	M015DRAFT_scf7180000000004_quiver.1 Acidobacteria bacterium KBS 146 : M015DRAFT_scf7180000000004_quiver.1	4418786	4418789	ipd>1.484,cov>42,UNMOD	2556854750##M015DRAFT_3748##ribosomal protein S12 methylthiotransferase RimO	upstream_of_gene	2556854751##M015DRAFT_3749##PEP-CTERM protein-sorting domain	downstream_of_gene	NrdR_Firmicutes
Acidobacteria bacterium KBS 146	TtaA	M.Asp146I	2556854606##M015DRAFT_3604##DNA modification methylase	M015DRAFT_scf7180000000004_quiver.1 Acidobacteria bacterium KBS 146 : M015DRAFT_scf7180000000004_quiver.1	4586126	4586129	ipd>1.669,cov>56,UNMOD	2556854893##M015DRAFT_3891##Oxidoreductase NAD-binding domain/FAD binding domain	downstream_of_gene	2556854894##M015DRAFT_3892##Putative NADH-flavin reductase	upstream_of_gene	XylR_Bacillus_Clostridium_group
Acidobacteria bacterium KBS 146	TtaA	M.Asp146I	2556854606##M015DRAFT_3604##DNA modification methylase	M015DRAFT_scf7180000000004_quiver.1 Acidobacteria bacterium KBS 146 : M015DRAFT_scf7180000000004_quiver.1	4615338	4615341	ipd>1.027,cov>49,UNMOD	2556854923##M015DRAFT_3921##Carboxypeptidase regulatory-like domain/TonB-dependent Receptor Plug Domain	upstream_of_gene	2556854924##M015DRAFT_3922##Putative glycosyl hydrolase domain	upstream_of_gene	.
Agrobacterium tumefaciens str. C58	gAnTc	M.AtuCI	639290925##AGR_C_1453##hypothetical protein	NC_003062 Agrobacterium tumefaciens str. C58 chromosome circular, complete sequence.	148214	148218	ipd>1.192,cov>39,UNMOD	639290281##AGR_C_231##hypothetical protein	downstream_of_gene	639290282##AGR_C_235##hypothetical protein	upstream_of_gene	.
Agrobacterium tumefaciens str. C58	gAnTc	M.AtuCI	639290925##AGR_C_1453##hypothetical protein	NC_003062 Agrobacterium tumefaciens str. C58 chromosome circular, complete sequence.	243748	243752	ipd>1.220,cov>34,UNMOD	639290379##AGR_C_418##hypothetical protein	overlaps_gene	N/A	N/A	.
Agrobacterium tumefaciens str. C58	gAnTc	M.AtuCI	639290925##AGR_C_1453##hypothetical protein	NC_003062 Agrobacterium tumefaciens str. C58 chromosome circular, complete sequence.	269082	269086	ipd>1.662,cov>44,UNMOD	639290406##AGR_C_466##hypothetical protein	upstream_of_gene	639290407##AGR_C_468##hypothetical protein	upstream_of_gene	.
Agrobacterium tumefaciens str. C58	gAnTc	M.AtuCI	639290925##AGR_C_1453##hypothetical protein	NC_003062 Agrobacterium tumefaciens str. C58 chromosome circular, complete sequence.	2052049	2052053	ipd>1.153,cov>32,UNMOD	639292185##AGR_C_3788##D-alanylalanine synthetase	upstream_of_gene	639292186##AGR_C_3790##hypothetical protein	upstream_of_gene	.
Agrobacterium tumefaciens str. C58	gAnTc	M.AtuCI	639290925##AGR_C_1453##hypothetical protein	NC_003062 Agrobacterium tumefaciens str. C58 chromosome circular, complete sequence.	2141650	2141654	ipd>1.185,cov>27,UNMOD	639292262##AGR_C_3938##carbamoyl-phosphate synthase small subunit	downstream_of_gene	639292263##AGR_C_3940##hypothetical protein	upstream_of_gene	.
Agrobacterium tumefaciens str. C58	gAnTc	M.AtuCI	639290925##AGR_C_1453##hypothetical protein	NC_003062 Agrobacterium tumefaciens str. C58 chromosome circular, complete sequence.	2155645	2155649	ipd>1.296,cov>34,UNMOD	639292272##AGR_C_3960##hypothetical protein	upstream_of_gene	639292273##AGR_C_3961##hypothetical protein	downstream_of_gene	.
Agrobacterium tumefaciens str. C58	gAnTc	M.AtuCI	639290925##AGR_C_1453##hypothetical protein	NC_003062 Agrobacterium tumefaciens str. C58 chromosome circular, complete sequence.	2258303	2258307	ipd>0.969,cov>36,UNMOD	639292375##AGR_C_4155##hypothetical protein	upstream_of_gene	639292376##AGR_C_4156##hypothetical protein	upstream_of_gene	.
Agrobacterium tumefaciens str. C58	gAnTc	M.AtuCI	639290925##AGR_C_1453##hypothetical protein	NC_003062 Agrobacterium tumefaciens str. C58 chromosome circular, complete sequence.	2669927	2669931	ipd>0.766,cov>21,UNMOD	639292758##AGR_C_4866##aconitate hydratase	overlaps_gene	N/A	N/A	.
Agrobacterium tumefaciens str. C58	gAnTc	M.AtuCI	639290925##AGR_C_1453##hypothetical protein	NC_003063 Agrobacterium tumefaciens str. C58 chromosome linear, complete sequence.	145924	145928	ipd>1.205,cov>42,UNMOD	639293042##AGR_L_244##hypothetical protein	downstream_of_gene	639293043##AGR_L_246##threonine dehydratase	upstream_of_gene	.
Agrobacterium tumefaciens str. C58	gAnTc	M.AtuCI	639290925##AGR_C_1453##hypothetical protein	NC_003063 Agrobacterium tumefaciens str. C58 chromosome linear, complete sequence.	1165540	1165544	ipd>1.585,cov>33,UNMOD	639293962##AGR_L_2039##hypothetical protein	upstream_of_gene	639293963##AGR_L_2041##hypothetical protein	upstream_of_gene	.
Agrobacterium tumefaciens str. C58	gAnTc	M.AtuCI	639290925##AGR_C_1453##hypothetical protein	NC_003063 Agrobacterium tumefaciens str. C58 chromosome linear, complete sequence.	1345162	1345166	ipd>1.141,cov>42,UNMOD	639294097##AGR_L_2323##hypothetical protein	upstream_of_gene	639294098##AGR_L_2326##hypothetical protein	upstream_of_gene	.
Agrobacterium tumefaciens str. C58	gAnTc	M.AtuCI	639290925##AGR_C_1453##hypothetical protein	NC_003064 Agrobacterium tumefaciens str. C58 plasmid AT, complete sequence.	361	365	ipd>0.991,cov>21,UNMOD	639295297##AGR_pAT_816##hypothetical protein	downstream_of_gene	639294751##AGR_pAT_1##hypothetical protein	upstream_of_gene	.
Agrobacterium tumefaciens str. C58	gAnTc	M.AtuCI	639290925##AGR_C_1453##hypothetical protein	NC_003064 Agrobacterium tumefaciens str. C58 plasmid AT, complete sequence.	39279	39283	ipd>0.956,cov>21,UNMOD	639294783##AGR_pAT_48##hypothetical protein	downstream_of_gene	639294784##AGR_pAT_51##hypothetical protein	upstream_of_gene	.
Agrobacterium tumefaciens str. C58	gAnTc	M.AtuCI	639290925##AGR_C_1453##hypothetical protein	NC_003064 Agrobacterium tumefaciens str. C58 plasmid AT, complete sequence.	209382	209386	ipd>1.389,cov>41,UNMOD	639294953##AGR_pAT_294##hypothetical protein	upstream_of_gene	639294954##AGR_pAT_295##hypothetical protein	upstream_of_gene	.
Agrobacterium tumefaciens str. C58	gAnTc	M.AtuCI	639290925##AGR_C_1453##hypothetical protein	NC_003065 Agrobacterium tumefaciens str. C58 plasmid Ti, complete sequence.	52257	52261	ipd>0.915,cov>24,UNMOD	639295340##AGR_pTi_49##tryptophan monooxygenase	downstream_of_gene	639295341##AGR_pTi_50##isopentenyl transferase	upstream_of_gene	.
Rhizobium etli CIAT 652	gAnTc	M.RetCII	642698018##RHECIAT_CH0001084##site-specific DNA-methyltransferase (adenine-specific) protein	NC_010994 Rhizobium etli CIAT 652, complete genome.	519750	519754	ipd>1.387,cov>38,UNMOD	642697459##RHECIAT_CH0000523##probable transcriptional regulator protein, TetR family	upstream_of_gene	642697460##RHECIAT_CH0000524##probable two-component response regulator protein	downstream_of_gene	.
Rhizobium etli CIAT 652	gAnTc	M.RetCII	642698018##RHECIAT_CH0001084##site-specific DNA-methyltransferase (adenine-specific) protein	NC_010994 Rhizobium etli CIAT 652, complete genome.	1227743	1227747	ipd>1.583,cov>43,UNMOD	642698163##RHECIAT_CH0001231##probable transcriptional regulator protein, DeoR family	upstream_of_gene	642698164##RHECIAT_CH0001232##hypothetical protein	upstream_of_gene	.
Rhizobium etli CIAT 652	gAnTc	M.RetCII	642698018##RHECIAT_CH0001084##site-specific DNA-methyltransferase (adenine-specific) protein	NC_010994 Rhizobium etli CIAT 652, complete genome.	1392702	1392706	ipd>1.118,cov>49,UNMOD	642698335##RHECIAT_CH0001404##electron transfer flavoprotein-ubiquinone oxidoreductase protein	downstream_of_gene	642698336##RHECIAT_CH0001405##hypothetical protein	upstream_of_gene	.
Rhizobium etli CIAT 652	gAnTc	M.RetCII	642698018##RHECIAT_CH0001084##site-specific DNA-methyltransferase (adenine-specific) protein	NC_010994 Rhizobium etli CIAT 652, complete genome.	1960046	1960050	ipd>1.188,cov>31,UNMOD	642698910##RHECIAT_CH0001980##putative RTX toxin hemolysin-type calcium-binding protein	upstream_of_gene	642698911##RHECIAT_CH0001981##hypothetical protein	upstream_of_gene	.
Rhizobium etli CIAT 652	gAnTc	M.RetCII	642698018##RHECIAT_CH0001084##site-specific DNA-methyltransferase (adenine-specific) protein	NC_010994 Rhizobium etli CIAT 652, complete genome.	3499017	3499021	ipd>1.370,cov>35,UNMOD	642700392##RHECIAT_CH0003470##polysaccharidase protein	upstream_of_gene	642700393##RHECIAT_CH0003471##autoaggregation protein	upstream_of_gene	.
Rhizobium etli CIAT 652	gAnTc	M.RetCII	642698018##RHECIAT_CH0001084##site-specific DNA-methyltransferase (adenine-specific) protein	NC_010997 Rhizobium etli CIAT 652 plasmid pC, complete sequence.	300289	300293	ipd>1.352,cov>49,UNMOD	642705781##RHECIAT_PC0000278##probable exopolysaccaride biosynthesis receptor protein-tyrosine kinase protein	overlaps_gene	N/A	N/A	.
Rhizobium etli CIAT 652	gAnTc	M.RetCII	642698018##RHECIAT_CH0001084##site-specific DNA-methyltransferase (adenine-specific) protein	NC_010997 Rhizobium etli CIAT 652 plasmid pC, complete sequence.	1067312	1067316	ipd>1.000,cov>51,UNMOD	642706460##RHECIAT_PC0000967##ribose 5-phosphate isomerase protein	downstream_of_gene	642706461##RHECIAT_PC0000968##hypothetical protein	upstream_of_gene	.
Pyrococcus horikoshii OT3	gcnAga	M.PhoIII	638186389##PH0905##996aa long hypothetical protein	BA000001 Pyrococcus horikoshii OT3 DNA, complete genome.	20392	20397	ipd=1.345,cov=131,UNMOD	638185368##PH0022##373aa long hypothetical sugar-binding transport ATP-binding protein	overlaps_gene	N/A	N/A	.
Pyrococcus horikoshii OT3	gcnAga	M.PhoIII	638186389##PH0905##996aa long hypothetical protein	BA000001 Pyrococcus horikoshii OT3 DNA, complete genome.	29684	29689	ipd=1.699,cov=161,UNMOD	638185380##PH0031##273aa long hypothetical morphine 6-dehydrogenase	overlaps_gene	N/A	N/A	.
Pyrococcus horikoshii OT3	gcnAga	M.PhoIII	638186389##PH0905##996aa long hypothetical protein	BA000001 Pyrococcus horikoshii OT3 DNA, complete genome.	65124	65129	ipd=1.882,cov=132,UNMOD	638185438##PH0078##361aa long hypothetical D-aminopeptidase	overlaps_gene	N/A	N/A	.
Pyrococcus horikoshii OT3	gcnAga	M.PhoIII	638186389##PH0905##996aa long hypothetical protein	BA000001 Pyrococcus horikoshii OT3 DNA, complete genome.	84045	84050	ipd=1.778,cov=112,UNMOD	638185462##PH0101##481aa long hypothetical protein	overlaps_gene	N/A	N/A	mlr8213_Mesorhizobium_Streptomyces
Pyrococcus horikoshii OT3	gcnAga	M.PhoIII	638186389##PH0905##996aa long hypothetical protein	BA000001 Pyrococcus horikoshii OT3 DNA, complete genome.	112355	112360	ipd=1.651,cov=162,UNMOD	638185487##PH0126##241aa long hypothetical protein	overlaps_gene	N/A	N/A	.
Pyrococcus horikoshii OT3	gcnAga	M.PhoIII	638186389##PH0905##996aa long hypothetical protein	BA000001 Pyrococcus horikoshii OT3 DNA, complete genome.	175757	175762	ipd=1.637,cov=206,UNMOD	638185567##PH0201##399aa long hypothetical 26S protease regulatory subunit	overlaps_gene	N/A	N/A	.
Pyrococcus horikoshii OT3	gcnAga	M.PhoIII	638186389##PH0905##996aa long hypothetical protein	BA000001 Pyrococcus horikoshii OT3 DNA, complete genome.	238241	238246	ipd=1.869,cov=122,UNMOD	638185648##PH0270##294aa long hypothetical asparaginyl-tRNA synthetase	overlaps_gene	N/A	N/A	.
Pyrococcus horikoshii OT3	gcnAga	M.PhoIII	638186389##PH0905##996aa long hypothetical protein	BA000001 Pyrococcus horikoshii OT3 DNA, complete genome.	401124	401129	ipd=1.657,cov=159,UNMOD	638185857##PH0438##339aa long hypothetical adenylosuccinate synthetase	overlaps_gene	N/A	N/A	.
Pyrococcus horikoshii OT3	gcnAga	M.PhoIII	638186389##PH0905##996aa long hypothetical protein	BA000001 Pyrococcus horikoshii OT3 DNA, complete genome.	454478	454483	ipd=1.962,cov=174,UNMOD	638185930##PH0502##641aa long hypothetical protein	overlaps_gene	N/A	N/A	.
Pyrococcus horikoshii OT3	gcnAga	M.PhoIII	638186389##PH0905##996aa long hypothetical protein	BA000001 Pyrococcus horikoshii OT3 DNA, complete genome.	481069	481074	ipd=1.760,cov=138,UNMOD	638185969##PH0538##290aa long hypothetical protein	overlaps_gene	N/A	N/A	.
Pyrococcus horikoshii OT3	gcnAga	M.PhoIII	638186389##PH0905##996aa long hypothetical protein	BA000001 Pyrococcus horikoshii OT3 DNA, complete genome.	497920	497925	ipd=1.904,cov=142,UNMOD	638185993##PH0559##573aa long hypothetical protein	overlaps_gene	N/A	N/A	SMb21372_Rhizobiales_Rhodobacterales
Pyrococcus horikoshii OT3	gcnAga	M.PhoIII	638186389##PH0905##996aa long hypothetical protein	BA000001 Pyrococcus horikoshii OT3 DNA, complete genome.	534446	534451	ipd=1.710,cov=109,UNMOD	638186036##PH0595##104aa long hypothetical protein	overlaps_gene	N/A	N/A	IscR_Beta_Gamma
Pyrococcus horikoshii OT3	gcnAga	M.PhoIII	638186389##PH0905##996aa long hypothetical protein	BA000001 Pyrococcus horikoshii OT3 DNA, complete genome.	544525	544530	ipd=0.949,cov=142,UNMOD	638186050##PH0606##1108aa long hypothetical cell division control protein	overlaps_gene	N/A	N/A	.
Pyrococcus horikoshii OT3	gcnAga	M.PhoIII	638186389##PH0905##996aa long hypothetical protein	BA000001 Pyrococcus horikoshii OT3 DNA, complete genome.	578925	578930	ipd=1.825,cov=137,UNMOD	638186098##PH0647##110aa long hypothetical protein	overlaps_gene	N/A	N/A	.
Pyrococcus horikoshii OT3	gcnAga	M.PhoIII	638186389##PH0905##996aa long hypothetical protein	BA000001 Pyrococcus horikoshii OT3 DNA, complete genome.	601713	601718	ipd=1.410,cov=160,UNMOD	638186131##PH0676##389aa long hypothetical nonspecific lipid-transfer protein (acethyl CoA synthetase)	overlaps_gene	N/A	N/A	MarA_Enterobacteriales
Pyrococcus horikoshii OT3	gcnAga	M.PhoIII	638186389##PH0905##996aa long hypothetical protein	BA000001 Pyrococcus horikoshii OT3 DNA, complete genome.	610324	610329	ipd=1.436,cov=131,UNMOD	638186142##PH0687##840aa long hypothetical cell division control protein (transitional endoplasmic reticulum ATPase)	overlaps_gene	N/A	N/A	.
Pyrococcus horikoshii OT3	gcnAga	M.PhoIII	638186389##PH0905##996aa long hypothetical protein	BA000001 Pyrococcus horikoshii OT3 DNA, complete genome.	682517	682522	ipd=0.907,cov=127,UNMOD	638186245##PH0774##410aa long hypothetical protein	overlaps_gene	N/A	N/A	.
Pyrococcus horikoshii OT3	gcnAga	M.PhoIII	638186389##PH0905##996aa long hypothetical protein	BA000001 Pyrococcus horikoshii OT3 DNA, complete genome.	799738	799743	ipd=1.762,cov=106,UNMOD	638186377##PH0894##381aa long hypothetical protein	overlaps_gene	N/A	N/A	.
Pyrococcus horikoshii OT3	gcnAga	M.PhoIII	638186389##PH0905##996aa long hypothetical protein	BA000001 Pyrococcus horikoshii OT3 DNA, complete genome.	824709	824714	ipd=1.675,cov=157,UNMOD	638186404##PH0917##526aa long hypothetical protein	overlaps_gene	N/A	N/A	.
Pyrococcus horikoshii OT3	gcnAga	M.PhoIII	638186389##PH0905##996aa long hypothetical protein	BA000001 Pyrococcus horikoshii OT3 DNA, complete genome.	833728	833733	ipd=1.158,cov=119,UNMOD	638186412##PH0925##464aa long hypothetical mannose-1-phosphate guanylyl transferase	overlaps_gene	N/A	N/A	.
Pyrococcus horikoshii OT3	gcnAga	M.PhoIII	638186389##PH0905##996aa long hypothetical protein	BA000001 Pyrococcus horikoshii OT3 DNA, complete genome.	977603	977608	ipd=1.595,cov=162,UNMOD	638186578##PH1072##342aa long hypothetical geranylgeranyl pyrophosphate synthetase	overlaps_gene	N/A	N/A	.
Pyrococcus horikoshii OT3	gcnAga	M.PhoIII	638186389##PH0905##996aa long hypothetical protein	BA000001 Pyrococcus horikoshii OT3 DNA, complete genome.	1008078	1008083	ipd=1.637,cov=98,UNMOD	638186619##PH1110##1352aa long hypothetical ATP-dependent helicase LHR	overlaps_gene	N/A	N/A	.
Pyrococcus horikoshii OT3	gcnAga	M.PhoIII	638186389##PH0905##996aa long hypothetical protein	BA000001 Pyrococcus horikoshii OT3 DNA, complete genome.	1020308	1020313	ipd=1.904,cov=148,UNMOD	638186634##PH1123##605aa long hypothetical protein	overlaps_gene	N/A	N/A	.
Pyrococcus horikoshii OT3	gcnAga	M.PhoIII	638186389##PH0905##996aa long hypothetical protein	BA000001 Pyrococcus horikoshii OT3 DNA, complete genome.	1033633	1033638	ipd=1.629,cov=150,UNMOD	638186653##PH1139##494aa long hypothetical protein	overlaps_gene	N/A	N/A	AraC_Enterobacteriales
Pyrococcus horikoshii OT3	gcnAga	M.PhoIII	638186389##PH0905##996aa long hypothetical protein	BA000001 Pyrococcus horikoshii OT3 DNA, complete genome.	1059794	1059799	ipd=1.963,cov=100,UNMOD	638186690##PH1171##458aa long hypothetical endo-1,4-beta-glucanase	overlaps_gene	N/A	N/A	.
Pyrococcus horikoshii OT3	gcnAga	M.PhoIII	638186389##PH0905##996aa long hypothetical protein	BA000001 Pyrococcus horikoshii OT3 DNA, complete genome.	1074191	1074196	ipd=1.760,cov=135,UNMOD	638186712##PH1191##160aa long hypothetical protein	overlaps_gene	N/A	N/A	CtsR_Firmicutes
Pyrococcus horikoshii OT3	gcnAga	M.PhoIII	638186389##PH0905##996aa long hypothetical protein	BA000001 Pyrococcus horikoshii OT3 DNA, complete genome.	1081213	1081218	ipd=1.775,cov=143,UNMOD	638186721##PH1199##117aa long hypothetical protein	upstream_of_gene	638186722##PH1200##287aa long hypothetical protein	downstream_of_gene	.
Pyrococcus horikoshii OT3	gcnAga	M.PhoIII	638186389##PH0905##996aa long hypothetical protein	BA000001 Pyrococcus horikoshii OT3 DNA, complete genome.	1109127	1109132	ipd=1.692,cov=144,UNMOD	638186761##PH1234##279aa long hypothetical protein	overlaps_gene	N/A	N/A	.
Pyrococcus horikoshii OT3	gcnAga	M.PhoIII	638186389##PH0905##996aa long hypothetical protein	BA000001 Pyrococcus horikoshii OT3 DNA, complete genome.	1135115	1135120	ipd=1.439,cov=135,UNMOD	638186795##PH1262##617aa long hypothetical prolyl endopeptidase	overlaps_gene	N/A	N/A	.
Pyrococcus horikoshii OT3	gcnAga	M.PhoIII	638186389##PH0905##996aa long hypothetical protein	BA000001 Pyrococcus horikoshii OT3 DNA, complete genome.	1195006	1195011	ipd=1.553,cov=171,UNMOD	638186882##PH1329##912aa long hypothetical ATP-dependent helicase	overlaps_gene	N/A	N/A	.
Pyrococcus horikoshii OT3	gcnAga	M.PhoIII	638186389##PH0905##996aa long hypothetical protein	BA000001 Pyrococcus horikoshii OT3 DNA, complete genome.	1244123	1244128	ipd=1.505,cov=149,UNMOD	638186939##PH1379##229aa long hypothetical protein	overlaps_gene	N/A	N/A	.
Pyrococcus horikoshii OT3	gcnAga	M.PhoIII	638186389##PH0905##996aa long hypothetical protein	BA000001 Pyrococcus horikoshii OT3 DNA, complete genome.	1257894	1257899	ipd=1.476,cov=132,UNMOD	638186956##PH1394n##236aa long hypothetical protein	overlaps_gene	N/A	N/A	.
Pyrococcus horikoshii OT3	gcnAga	M.PhoIII	638186389##PH0905##996aa long hypothetical protein	BA000001 Pyrococcus horikoshii OT3 DNA, complete genome.	1263122	1263127	ipd=1.292,cov=140,UNMOD	638186965##PH1404##651aa long hypothetical protein	overlaps_gene	N/A	N/A	.
Pyrococcus horikoshii OT3	gcnAga	M.PhoIII	638186389##PH0905##996aa long hypothetical protein	BA000001 Pyrococcus horikoshii OT3 DNA, complete genome.	1339938	1339943	ipd=1.433,cov=138,UNMOD	638187087##PH1507##633aa long hypothetical protein	overlaps_gene	N/A	N/A	.
Pyrococcus horikoshii OT3	gcnAga	M.PhoIII	638186389##PH0905##996aa long hypothetical protein	BA000001 Pyrococcus horikoshii OT3 DNA, complete genome.	1350435	1350440	ipd=1.512,cov=185,UNMOD	638187095##PH1515##391aa long hypothetical chlorohydrolase	overlaps_gene	N/A	N/A	.
Pyrococcus horikoshii OT3	gcnAga	M.PhoIII	638186389##PH0905##996aa long hypothetical protein	BA000001 Pyrococcus horikoshii OT3 DNA, complete genome.	1369124	1369129	ipd=1.553,cov=130,UNMOD	638187125##PH1540##208aa long hypothetical protein	overlaps_gene	N/A	N/A	.
Pyrococcus horikoshii OT3	gcnAga	M.PhoIII	638186389##PH0905##996aa long hypothetical protein	BA000001 Pyrococcus horikoshii OT3 DNA, complete genome.	1445435	1445440	ipd=1.382,cov=158,UNMOD	638187227##PH1630##341aa long hypothetical protein	overlaps_gene	N/A	N/A	STM3696_Enterobacteriales_Burkholderiales
Pyrococcus horikoshii OT3	gcnAga	M.PhoIII	638186389##PH0905##996aa long hypothetical protein	BA000001 Pyrococcus horikoshii OT3 DNA, complete genome.	1463831	1463836	ipd=1.492,cov=129,UNMOD	638187261##PH1660##185aa long hypothetical ferredoxin oxidoreductase gamma subunit	overlaps_gene	N/A	N/A	.
Pyrococcus horikoshii OT3	gcnAga	M.PhoIII	638186389##PH0905##996aa long hypothetical protein	BA000001 Pyrococcus horikoshii OT3 DNA, complete genome.	1466534	1466539	ipd=1.744,cov=180,UNMOD	638187265##PH1664##129aa long hypothetical protein	overlaps_gene	N/A	N/A	.
Pyrococcus horikoshii OT3	gcnAga	M.PhoIII	638186389##PH0905##996aa long hypothetical protein	BA000001 Pyrococcus horikoshii OT3 DNA, complete genome.	1473169	1473174	ipd=0.928,cov=173,UNMOD	638187276##PH1673##365aa long hypothetical protein	overlaps_gene	N/A	N/A	.
Pyrococcus horikoshii OT3	gcnAga	M.PhoIII	638186389##PH0905##996aa long hypothetical protein	BA000001 Pyrococcus horikoshii OT3 DNA, complete genome.	1493000	1493005	ipd=1.341,cov=165,UNMOD	638187308##PH1700##132aa long hypothetical protein	overlaps_gene	N/A	N/A	.
Pyrococcus horikoshii OT3	gcnAga	M.PhoIII	638186389##PH0905##996aa long hypothetical protein	BA000001 Pyrococcus horikoshii OT3 DNA, complete genome.	1525868	1525873	ipd=1.754,cov=136,UNMOD	638187353##PH1740##415aa long hypothetical protein	overlaps_gene	N/A	N/A	.
Pyrococcus horikoshii OT3	gcnAga	M.PhoIII	638186389##PH0905##996aa long hypothetical protein	BA000001 Pyrococcus horikoshii OT3 DNA, complete genome.	1548294	1548299	ipd=1.698,cov=111,UNMOD	638187398##PH1776##255aa long hypothetical 50S ribosomal protein L4	overlaps_gene	N/A	N/A	KdgR_Bacillaceae
Pyrococcus horikoshii OT3	gcnAga	M.PhoIII	638186389##PH0905##996aa long hypothetical protein	BA000001 Pyrococcus horikoshii OT3 DNA, complete genome.	1599702	1599707	ipd=1.433,cov=180,UNMOD	638187466##PH1840##798aa long hypothetical transitional endoplasmic reticulum ATPase	overlaps_gene	N/A	N/A	.
Tolumonas sp. BRL6-1	gATc	M.Tsp61II	2522342485##H027DRAFT0974##DNA adenine methylase Dam	H027DRAFT_scaffold00001.1 Tolumonas sp. BRL6-1 : H027DRAFT_scaffold00001.1	84123	84126	ipd>0.788,cov>30,UNMOD	2522341588##H027DRAFT0077##Sugar kinases, ribokinase family	overlaps_gene	N/A	N/A	.
Tolumonas sp. BRL6-1	gATc	M.Tsp61II	2522342485##H027DRAFT0974##DNA adenine methylase Dam	H027DRAFT_scaffold00001.1 Tolumonas sp. BRL6-1 : H027DRAFT_scaffold00001.1	529366	529369	ipd>1.039,cov>30,UNMOD	2522342009##H027DRAFT0498##PAS domain S-box/diguanylate cyclase (GGDEF) domain	overlaps_gene	N/A	N/A	.
Tolumonas sp. BRL6-1	gATc	M.Tsp61II	2522342485##H027DRAFT0974##DNA adenine methylase Dam	H027DRAFT_scaffold00001.1 Tolumonas sp. BRL6-1 : H027DRAFT_scaffold00001.1	2811754	2811757	ipd>0.774,cov>32,UNMOD	2522344135##H027DRAFT2624##hypothetical protein	downstream_of_gene	2522344136##H027DRAFT2625##GEMM cis-regulatory element	upstream_of_gene	.
Tolumonas sp. BRL6-1	gATc	M.Tsp61II	2522342485##H027DRAFT0974##DNA adenine methylase Dam	H027DRAFT_scaffold00001.1 Tolumonas sp. BRL6-1 : H027DRAFT_scaffold00001.1	3035024	3035027	ipd>0.965,cov>34,UNMOD	2522344351##H027DRAFT2840##hypothetical protein	upstream_of_gene	2522344352##H027DRAFT2841##hypothetical protein	upstream_of_gene	.
Echinicola vietnamensis DSM 17526	rgATcy	M.Evi17526I	2509382169##Echvi_1408##DNA adenine methylase (dam)	Echvi_Contig97.1 Echinicola vietnamensis KMM 6221, DSM 17526 : Echvi_Contig97.1	249102	249107	ipd>1.194,cov>34,UNMOD	2509380996##Echvi_0235##preprotein translocase, SecY subunit	overlaps_gene	N/A	N/A	.
Echinicola vietnamensis DSM 17526	rgATcy	M.Evi17526I	2509382169##Echvi_1408##DNA adenine methylase (dam)	Echvi_Contig97.1 Echinicola vietnamensis KMM 6221, DSM 17526 : Echvi_Contig97.1	250521	250526	ipd>1.461,cov>38,UNMOD	2509380997##Echvi_0236##ribosomal protein L15, bacterial/organelle	overlaps_gene	N/A	N/A	.
Echinicola vietnamensis DSM 17526	rgATcy	M.Evi17526I	2509382169##Echvi_1408##DNA adenine methylase (dam)	Echvi_Contig97.1 Echinicola vietnamensis KMM 6221, DSM 17526 : Echvi_Contig97.1	432331	432336	ipd>1.041,cov>33,UNMOD	2509381163##Echvi_0402##TonB-linked outer membrane protein, SusC/RagA family	overlaps_gene	N/A	N/A	.
Echinicola vietnamensis DSM 17526	rgATcy	M.Evi17526I	2509382169##Echvi_1408##DNA adenine methylase (dam)	Echvi_Contig97.1 Echinicola vietnamensis KMM 6221, DSM 17526 : Echvi_Contig97.1	474692	474697	ipd>1.059,cov>25,UNMOD	2509381194##Echvi_0433##hypothetical protein	overlaps_gene	N/A	N/A	.
Echinicola vietnamensis DSM 17526	rgATcy	M.Evi17526I	2509382169##Echvi_1408##DNA adenine methylase (dam)	Echvi_Contig97.1 Echinicola vietnamensis KMM 6221, DSM 17526 : Echvi_Contig97.1	1193828	1193833	ipd>1.445,cov>42,UNMOD	2509381792##Echvi_1031##DNA repair protein RadA	overlaps_gene	N/A	N/A	.
Echinicola vietnamensis DSM 17526	rgATcy	M.Evi17526I	2509382169##Echvi_1408##DNA adenine methylase (dam)	Echvi_Contig97.1 Echinicola vietnamensis KMM 6221, DSM 17526 : Echvi_Contig97.1	1558262	1558267	ipd>1.119,cov>23,UNMOD	2509382112##Echvi_1351##hypothetical protein	overlaps_gene	N/A	N/A	.
Echinicola vietnamensis DSM 17526	rgATcy	M.Evi17526I	2509382169##Echvi_1408##DNA adenine methylase (dam)	Echvi_Contig97.1 Echinicola vietnamensis KMM 6221, DSM 17526 : Echvi_Contig97.1	1850059	1850064	ipd>1.334,cov>32,UNMOD	2509382370##Echvi_1609##Signal transduction histidine kinase	overlaps_gene	N/A	N/A	.
Echinicola vietnamensis DSM 17526	rgATcy	M.Evi17526I	2509382169##Echvi_1408##DNA adenine methylase (dam)	Echvi_Contig97.1 Echinicola vietnamensis KMM 6221, DSM 17526 : Echvi_Contig97.1	1905868	1905873	ipd>1.080,cov>31,UNMOD	2509382406##Echvi_1645##Signal transduction histidine kinase	overlaps_gene	N/A	N/A	.
Echinicola vietnamensis DSM 17526	rgATcy	M.Evi17526I	2509382169##Echvi_1408##DNA adenine methylase (dam)	Echvi_Contig97.1 Echinicola vietnamensis KMM 6221, DSM 17526 : Echvi_Contig97.1	2235501	2235506	ipd>0.931,cov>21,UNMOD	2509382666##Echvi_1905##hypothetical protein	upstream_of_gene	2509382667##Echvi_1906##Predicted membrane protein	upstream_of_gene	.
Echinicola vietnamensis DSM 17526	rgATcy	M.Evi17526I	2509382169##Echvi_1408##DNA adenine methylase (dam)	Echvi_Contig97.1 Echinicola vietnamensis KMM 6221, DSM 17526 : Echvi_Contig97.1	2646429	2646434	ipd>1.511,cov>23,UNMOD	2509382981##Echvi_2220##PIF1 helicase.	overlaps_gene	N/A	N/A	.
Echinicola vietnamensis DSM 17526	rgATcy	M.Evi17526I	2509382169##Echvi_1408##DNA adenine methylase (dam)	Echvi_Contig97.1 Echinicola vietnamensis KMM 6221, DSM 17526 : Echvi_Contig97.1	2670374	2670379	ipd>0.903,cov>31,UNMOD	2509383013##Echvi_2252##Mg-chelatase subunit ChlD	overlaps_gene	N/A	N/A	.
Echinicola vietnamensis DSM 17526	rgATcy	M.Evi17526I	2509382169##Echvi_1408##DNA adenine methylase (dam)	Echvi_Contig97.1 Echinicola vietnamensis KMM 6221, DSM 17526 : Echvi_Contig97.1	2816591	2816596	ipd>0.894,cov>29,UNMOD	2509383139##Echvi_2378##Uncharacterized protein conserved in bacteria	overlaps_gene	N/A	N/A	MalR_Pediococcus_Leuconostoc
Echinicola vietnamensis DSM 17526	rgATcy	M.Evi17526I	2509382169##Echvi_1408##DNA adenine methylase (dam)	Echvi_Contig97.1 Echinicola vietnamensis KMM 6221, DSM 17526 : Echvi_Contig97.1	3022433	3022438	ipd>1.218,cov>21,UNMOD	2509383308##Echvi_2547##Site-specific recombinase XerD	overlaps_gene	N/A	N/A	.
Echinicola vietnamensis DSM 17526	rgATcy	M.Evi17526I	2509382169##Echvi_1408##DNA adenine methylase (dam)	Echvi_Contig97.1 Echinicola vietnamensis KMM 6221, DSM 17526 : Echvi_Contig97.1	3054944	3054949	ipd>1.092,cov>26,UNMOD	2509383334##Echvi_2573##AraC-type DNA-binding domain-containing proteins	downstream_of_gene	2509383335##Echvi_2574##hypothetical protein	downstream_of_gene	IscR_Rickettsiales
Echinicola vietnamensis DSM 17526	rgATcy	M.Evi17526I	2509382169##Echvi_1408##DNA adenine methylase (dam)	Echvi_Contig97.1 Echinicola vietnamensis KMM 6221, DSM 17526 : Echvi_Contig97.1	3393978	3393983	ipd>0.780,cov>26,UNMOD	2509383594##Echvi_2833##L-serine dehydratase, iron-sulfur-dependent, beta subunit	overlaps_gene	N/A	N/A	AraC_Enterobacteriales
Echinicola vietnamensis DSM 17526	rgATcy	M.Evi17526I	2509382169##Echvi_1408##DNA adenine methylase (dam)	Echvi_Contig97.1 Echinicola vietnamensis KMM 6221, DSM 17526 : Echvi_Contig97.1	3437727	3437732	ipd>1.037,cov>27,UNMOD	2509383627##Echvi_2866##hypothetical protein	upstream_of_gene	2509383628##Echvi_2867##Predicted amidohydrolase	downstream_of_gene	LacI_Yersinia
Echinicola vietnamensis DSM 17526	rgATcy	M.Evi17526I	2509382169##Echvi_1408##DNA adenine methylase (dam)	Echvi_Contig97.1 Echinicola vietnamensis KMM 6221, DSM 17526 : Echvi_Contig97.1	4093335	4093340	ipd>0.801,cov>26,UNMOD	2509384220##Echvi_3459##Large extracellular alpha-helical protein	overlaps_gene	N/A	N/A	.
Echinicola vietnamensis DSM 17526	rgATcy	M.Evi17526I	2509382169##Echvi_1408##DNA adenine methylase (dam)	Echvi_Contig97.1 Echinicola vietnamensis KMM 6221, DSM 17526 : Echvi_Contig97.1	4344009	4344014	ipd>1.058,cov>31,UNMOD	2509384418##Echvi_3657##Fe2+-dicitrate sensor, membrane component	overlaps_gene	N/A	N/A	.
Echinicola vietnamensis DSM 17526	rgATcy	M.Evi17526I	2509382169##Echvi_1408##DNA adenine methylase (dam)	Echvi_Contig97.1 Echinicola vietnamensis KMM 6221, DSM 17526 : Echvi_Contig97.1	4397269	4397274	ipd>0.828,cov>32,UNMOD	2509384451##Echvi_3690##Arylsulfatase A and related enzymes	upstream_of_gene	2509384452##Echvi_3691##intracellular protease, PfpI family	upstream_of_gene	.
Echinicola vietnamensis DSM 17526	rgATcy	M.Evi17526I	2509382169##Echvi_1408##DNA adenine methylase (dam)	Echvi_Contig97.1 Echinicola vietnamensis KMM 6221, DSM 17526 : Echvi_Contig97.1	4503431	4503436	ipd>1.325,cov>30,UNMOD	2509384538##Echvi_3777##Beta-xylosidase	overlaps_gene	N/A	N/A	STM1555_Enterobacteriales_Vibrionales
Echinicola vietnamensis DSM 17526	rgATcy	M.Evi17526I	2509382169##Echvi_1408##DNA adenine methylase (dam)	Echvi_Contig97.1 Echinicola vietnamensis KMM 6221, DSM 17526 : Echvi_Contig97.1	4715211	4715216	ipd>1.233,cov>25,UNMOD	2509384698##Echvi_3937##hypothetical protein	overlaps_gene	N/A	N/A	.
Echinicola vietnamensis DSM 17526	rgATcy	M.Evi17526I	2509382169##Echvi_1408##DNA adenine methylase (dam)	Echvi_Contig97.1 Echinicola vietnamensis KMM 6221, DSM 17526 : Echvi_Contig97.1	4893113	4893118	ipd>1.382,cov>32,UNMOD	2509384842##Echvi_4081##Malic enzyme	overlaps_gene	N/A	N/A	.
Echinicola vietnamensis DSM 17526	rgATcy	M.Evi17526I	2509382169##Echvi_1408##DNA adenine methylase (dam)	Echvi_Contig97.1 Echinicola vietnamensis KMM 6221, DSM 17526 : Echvi_Contig97.1	5505589	5505594	ipd>1.553,cov>37,UNMOD	2509385358##Echvi_4597##ribose-phosphate pyrophosphokinase	overlaps_gene	N/A	N/A	AraC_Enterobacteriales
Meiothermus silvanus DSM 9946	TtaA	M.Msi9946I	646843467##Mesil_1840##DNA methylase N-4/N-6 domain protein	NC_014212 Meiothermus silvanus DSM 9946 chromosome, complete genome.	2118784	2118787	ipd>1.187,cov>27,UNMOD	646843735##Mesil_2109##FAD-dependent pyridine nucleotide-disulfide oxidoreductase	upstream_of_gene	646843736##Mesil_2110##ATP-dependent protease La	upstream_of_gene	.
Meiothermus silvanus DSM 9946	TtaA	M.Msi9946I	646843467##Mesil_1840##DNA methylase N-4/N-6 domain protein	NC_014212 Meiothermus silvanus DSM 9946 chromosome, complete genome.	2185587	2185590	ipd>0.939,cov>37,UNMOD	646843794##Mesil_2170##Antibiotic biosynthesis monooxygenase	upstream_of_gene	646843795##Mesil_2171##hypothetical protein	downstream_of_gene	.
Meiothermus silvanus DSM 9946	TtaA	M.Msi9946I	646843467##Mesil_1840##DNA methylase N-4/N-6 domain protein	NC_014212 Meiothermus silvanus DSM 9946 chromosome, complete genome.	2923774	2923777	ipd>1.686,cov>33,UNMOD	646844466##Mesil_2863##hypothetical protein	upstream_of_gene	646844467##Mesil_2864##Alpha-mannosidase	downstream_of_gene	.
Shewanella woodyi ATCC 51908	gATc	M.SwoADam	641631830##Swoo_0343##DNA adenine methylase	NC_010506 Shewanella woodyi ATCC 51908, complete genome.	4875648	4875651	ipd>1.003,cov>58,UNMOD	641635565##Swoo_4004##TonB-dependent heme/hemoglobin receptor family protein	upstream_of_gene	641635566##Swoo_4005##TonB family protein	upstream_of_gene	.
Salmonella enterica subsp. arizonae serovar 62:z4,z23:--	gATc	M.SenAZDam	641307268##SARI_04131##DNA adenine methylase Dam	NC_010067 Salmonella enterica subsp. arizonae serovar 62:z4,z23:--, complete genome.	3568919	3568922	ipd>1.146,cov>28,UNMOD	641306782##SARI_03642##Sugar kinases, ribokinase family	upstream_of_gene	641306783##SARI_03643##3-hydroxyisobutyrate dehydrogenase and related beta-hydroxyacid dehydrogenases	upstream_of_gene	.
Shewanella oneidensis MR-1	gATc	M.SonDam	637342298##SO0289##DNA adenine methylase	NC_004347 Shewanella oneidensis MR-1, complete genome.	280308	280311	ipd>1.160,cov>137,UNMOD	637342283##SO0274##phosphoenolpyruvate carboxylase	upstream_of_gene	637342284##SO0275##N-acetyl-gamma-glutamyl-phosphate reductase	upstream_of_gene	.
Shewanella oneidensis MR-1	gATc	M.SonDam	637342298##SO0289##DNA adenine methylase	NC_004347 Shewanella oneidensis MR-1, complete genome.	1642123	1642126	ipd>1.481,cov>87,UNMOD	637343486##SO1563##glutathione peroxidase, putative	upstream_of_gene	637343487##SO1565##magnesium transporter, putative	upstream_of_gene	Fnr_Gammaproteobacteria
Shewanella oneidensis MR-1	gATc	M.SonDam	637342298##SO0289##DNA adenine methylase	NC_004349 Shewanella oneidensis MR-1 megaplasmid pMR-1, complete sequence.	73392	73395	ipd>1.638,cov>113,UNMOD	637346545##SOA0094##hypothetical protein	upstream_of_gene	637346546##SOA0095##partitioning protein A	upstream_of_gene	.
Treponema denticola ATCC 35405	raATty	M.TdeV	637159581##TDE0706##adenine-specific DNA modification methyltransferase	NC_002967 Treponema denticola ATCC 35405, complete genome.	411792	411797	ipd>1.190,cov>106,UNMOD	637159236##TDE0364##ABC transporter, ATP-binding protein	upstream_of_gene	637159237##TDE0365##hypothetical protein	downstream_of_gene	SCO7411_Actinobacteridae
Treponema denticola ATCC 35405	raATty	M.TdeV	637159581##TDE0706##adenine-specific DNA modification methyltransferase	NC_002967 Treponema denticola ATCC 35405, complete genome.	1814916	1814921	ipd>0.966,cov>120,UNMOD	637160658##TDE1771##hypothetical protein	overlaps_gene	N/A	N/A	.
Salmonella enterica subsp. enterica serovar Paratyphi A str. ATCC 9150	gATc	M.SptADam	637603501##SPA3349##DNA adenine methylase	NC_006511 Salmonella enterica subsp. enterica serovar Paratyphi A str. ATCC 9150, complete genome.	714298	714301	ipd>1.040,cov>35,UNMOD	637600919##SPA0635##putative transport system periplasmic binding protein	overlaps_gene	N/A	N/A	.
Salmonella enterica subsp. enterica serovar Paratyphi A str. ATCC 9150	gATc	M.SptADam	637603501##SPA3349##DNA adenine methylase	NC_006511 Salmonella enterica subsp. enterica serovar Paratyphi A str. ATCC 9150, complete genome.	1010578	1010581	ipd>1.120,cov>30,UNMOD	637601204##SPA0936##ferritin-like protein	upstream_of_gene	637601205##SPA0937##putative intracellular protease/amidase	upstream_of_gene	.
Salmonella enterica subsp. enterica serovar Paratyphi A str. ATCC 9150	gATc	M.SptADam	637603501##SPA3349##DNA adenine methylase	NC_006511 Salmonella enterica subsp. enterica serovar Paratyphi A str. ATCC 9150, complete genome.	1015018	1015021	ipd>1.475,cov>34,UNMOD	637601210##SPA0942##hypothetical protein	upstream_of_gene	637601211##SPA0943##transcriptional activator FlhD	upstream_of_gene	Crp_Gammaproteobacteria
Salmonella enterica subsp. enterica serovar Paratyphi A str. ATCC 9150	gATc	M.SptADam	637603501##SPA3349##DNA adenine methylase	NC_006511 Salmonella enterica subsp. enterica serovar Paratyphi A str. ATCC 9150, complete genome.	1252589	1252592	ipd>1.327,cov>22,UNMOD	637601432##SPA1177##enoyl-(acyl carrier protein) reductase	upstream_of_gene	637601433##SPA1179##hypothetical protein	upstream_of_gene	.
Salmonella enterica subsp. enterica serovar Paratyphi A str. ATCC 9150	gATc	M.SptADam	637603501##SPA3349##DNA adenine methylase	NC_006511 Salmonella enterica subsp. enterica serovar Paratyphi A str. ATCC 9150, complete genome.	1702813	1702816	ipd>1.033,cov>32,UNMOD	637601862##SPA1637##putative secreted protein	upstream_of_gene	637601863##SPA1638##putative TetR-family regulatory protein	upstream_of_gene	.
Salmonella enterica subsp. enterica serovar Paratyphi A str. ATCC 9150	gATc	M.SptADam	637603501##SPA3349##DNA adenine methylase	NC_006511 Salmonella enterica subsp. enterica serovar Paratyphi A str. ATCC 9150, complete genome.	1702870	1702873	ipd>0.972,cov>32,UNMOD	637601862##SPA1637##putative secreted protein	upstream_of_gene	637601863##SPA1638##putative TetR-family regulatory protein	upstream_of_gene	.
Salmonella enterica subsp. enterica serovar Paratyphi A str. ATCC 9150	gATc	M.SptADam	637603501##SPA3349##DNA adenine methylase	NC_006511 Salmonella enterica subsp. enterica serovar Paratyphi A str. ATCC 9150, complete genome.	2693799	2693802	ipd>0.858,cov>35,UNMOD	637602786##SPA2598##phage regulatory protein	upstream_of_gene	637602787##SPA2599##phage repressor protein cI	upstream_of_gene	.
Salmonella enterica subsp. enterica serovar Paratyphi A str. ATCC 9150	gATc	M.SptADam	637603501##SPA3349##DNA adenine methylase	NC_006511 Salmonella enterica subsp. enterica serovar Paratyphi A str. ATCC 9150, complete genome.	2725144	2725147	ipd>0.882,cov>36,UNMOD	637602812##SPA2625##putative phage gene	upstream_of_gene	637602813##SPA2626##Flagellar synthesis: repressor of fliC	downstream_of_gene	.
Salmonella enterica subsp. enterica serovar Paratyphi A str. ATCC 9150	gATc	M.SptADam	637603501##SPA3349##DNA adenine methylase	NC_006511 Salmonella enterica subsp. enterica serovar Paratyphi A str. ATCC 9150, complete genome.	2793643	2793646	ipd>0.875,cov>36,UNMOD	637602871##SPA2689##membrane-bound lytic transglycosylase B precursor	upstream_of_gene	637602872##SPA2690##PTS system, glucitol/sorbitol-specific IIBC component	upstream_of_gene	Crp_Gammaproteobacteria
Salmonella enterica subsp. enterica serovar Paratyphi A str. ATCC 9150	gATc	M.SptADam	637603501##SPA3349##DNA adenine methylase	NC_006511 Salmonella enterica subsp. enterica serovar Paratyphi A str. ATCC 9150, complete genome.	2876099	2876102	ipd>1.345,cov>53,UNMOD	637602957##SPA2777##slyA-like protein	upstream_of_gene	637602958##SPA2778##hypothetical protein	upstream_of_gene	.
Salmonella enterica subsp. enterica serovar Paratyphi A str. ATCC 9150	gATc	M.SptADam	637603501##SPA3349##DNA adenine methylase	NC_006511 Salmonella enterica subsp. enterica serovar Paratyphi A str. ATCC 9150, complete genome.	2889977	2889980	ipd>1.156,cov>36,UNMOD	637602971##SPA2791##sulfate adenylyltransferase subunit 2	upstream_of_gene	637602972##SPA2793##hypothetical protein	downstream_of_gene	.
Salmonella enterica subsp. enterica serovar Paratyphi A str. ATCC 9150	gATc	M.SptADam	637603501##SPA3349##DNA adenine methylase	NC_006511 Salmonella enterica subsp. enterica serovar Paratyphi A str. ATCC 9150, complete genome.	3568887	3568890	ipd>1.347,cov>36,UNMOD	637603607##SPA3458##gntR family regulatory protein	upstream_of_gene	637603608##SPA3459##cytoplasmic trehalase	upstream_of_gene	Crp_Gammaproteobacteria
Salmonella enterica subsp. enterica serovar Paratyphi A str. ATCC 9150	gATc	M.SptADam	637603501##SPA3349##DNA adenine methylase	NC_006511 Salmonella enterica subsp. enterica serovar Paratyphi A str. ATCC 9150, complete genome.	3663073	3663076	ipd>1.104,cov>58,UNMOD	637603678##SPA3535##putative glutathione transferase	upstream_of_gene	637603679##SPA3536##mannitol-specific enzyme II of phosphotransferase system	upstream_of_gene	Crp_Gammaproteobacteria
Salmonella enterica subsp. enterica serovar Paratyphi A str. ATCC 9150	gATc	M.SptADam	637603501##SPA3349##DNA adenine methylase	NC_006511 Salmonella enterica subsp. enterica serovar Paratyphi A str. ATCC 9150, complete genome.	4012780	4012783	ipd>0.606,cov>39,UNMOD	637603987##SPA3864##putative oxidoreductase	upstream_of_gene	637603988##SPA3865##putative sugar kinase	upstream_of_gene	.
Salmonella enterica subsp. enterica serovar Paratyphi A str. ATCC 9150	gATc	M.SptADam	637603501##SPA3349##DNA adenine methylase	NC_006511 Salmonella enterica subsp. enterica serovar Paratyphi A str. ATCC 9150, complete genome.	4053469	4053472	ipd>0.901,cov>56,UNMOD	637604028##SPA3907##CDP-diacylglycerol pyrophosphatase	downstream_of_gene	637604029##SPA3909##aminoimidazole riboside kinase	upstream_of_gene	Crp_Gammaproteobacteria
Salmonella enterica subsp. enterica serovar Paratyphi A str. ATCC 9150	gATc	M.SptADam	637603501##SPA3349##DNA adenine methylase	NC_006511 Salmonella enterica subsp. enterica serovar Paratyphi A str. ATCC 9150, complete genome.	4192981	4192984	ipd>1.075,cov>43,UNMOD	637604150##SPA4036##hypothetical protein	upstream_of_gene	637604151##SPA4037##aspartate kinase III	downstream_of_gene	XylR_Gammaproteobacteria
Dinoroseobacter shibae DFL 12	gAnTc	M.Dsh12I	2501021869##Dshi_0024##'dam; Adenine-specific methyltransferase (EC 2.1.1.72)'	Dshibae_ctg58 Dinoroseobacter shibae DFL-12 : Dshibae_ctg58	2493749	2493753	ipd>1.631,cov>28,UNMOD	2501024242##Dshi_2358##putative lysine exporter protein (LYSE/YGGA)	downstream_of_gene	2501024243##Dshi_2359##hypothetical protein	upstream_of_gene	.
Syntrophobotulus glycolicus DSM 8271	aTtaAt	M.Sgl8271II	649974445##Sgly_1718##RNA methylase	NC_015172 Syntrophobotulus glycolicus DSM 8271 chromosome, complete genome.	908630	908635	ipd>1.377,cov>35,UNMOD	649973689##Sgly_0917##regulatory protein TetR	upstream_of_gene	649973690##Sgly_0918##NADPH-dependent FMN reductase	upstream_of_gene	.
Syntrophobotulus glycolicus DSM 8271	aTtaAt	M.Sgl8271II	649974445##Sgly_1718##RNA methylase	NC_015172 Syntrophobotulus glycolicus DSM 8271 chromosome, complete genome.	2748721	2748726	ipd>1.249,cov>40,UNMOD	649975463##Sgly_2724##Protein of unknown function DUF2089	upstream_of_gene	649975464##Sgly_2725##anaerobic ribonucleoside-triphosphate reductase activating protein	downstream_of_gene	.
Salmonella bongori NCTC 12419	aTgcAt	M.Sbo12419III	651033866##SBG_3004##putative adenine-specific DNA-modification methylase	NC_015761 Salmonella bongori NCTC 12419, complete genome.	77340	77345	ipd>1.021,cov>22,UNMOD	651030973##SBG_0068##hypothetical protein	upstream_of_gene	651030974##SBG_0070##putative exported sulfatase	upstream_of_gene	.
Salmonella bongori NCTC 12419	aTgcAt	M.Sbo12419III	651033866##SBG_3004##putative adenine-specific DNA-modification methylase	NC_015761 Salmonella bongori NCTC 12419, complete genome.	220631	220636	ipd>1.380,cov>34,UNMOD	651031090##SBG_0194##hypothetical protein	downstream_of_gene	651031091##SBG_0195##hypothetical protein	downstream_of_gene	.
Salmonella bongori NCTC 12419	aTgcAt	M.Sbo12419III	651033866##SBG_3004##putative adenine-specific DNA-modification methylase	NC_015761 Salmonella bongori NCTC 12419, complete genome.	590565	590570	ipd>1.493,cov>36,UNMOD	651031417##SBG_0520##molybdopterin-containing oxidoreductase iron-sulfur subunit	overlaps_gene	N/A	N/A	.
Salmonella bongori NCTC 12419	aTgcAt	M.Sbo12419III	651033866##SBG_3004##putative adenine-specific DNA-modification methylase	NC_015761 Salmonella bongori NCTC 12419, complete genome.	878000	878005	ipd>1.050,cov>37,UNMOD	651031677##SBG_0783##arginine-binding periplasmic protein 2	upstream_of_gene	651031678##SBG_0784##arginine transport system permease protein ArtM	downstream_of_gene	.
Salmonella bongori NCTC 12419	aTgcAt	M.Sbo12419III	651033866##SBG_3004##putative adenine-specific DNA-modification methylase	NC_015761 Salmonella bongori NCTC 12419, complete genome.	1023465	1023470	ipd>1.023,cov>26,UNMOD	651031807##SBG_0911##putative pertussis-like toxin	overlaps_gene	N/A	N/A	ModE_Gammaproteobacteria
Salmonella bongori NCTC 12419	aTgcAt	M.Sbo12419III	651033866##SBG_3004##putative adenine-specific DNA-modification methylase	NC_015761 Salmonella bongori NCTC 12419, complete genome.	1084480	1084485	ipd>0.909,cov>37,UNMOD	651031865##SBG_0970##putative leucine rich repeat virulence protein	overlaps_gene	N/A	N/A	.
Salmonella bongori NCTC 12419	aTgcAt	M.Sbo12419III	651033866##SBG_3004##putative adenine-specific DNA-modification methylase	NC_015761 Salmonella bongori NCTC 12419, complete genome.	1230819	1230824	ipd>1.315,cov>41,UNMOD	651032006##SBG_1117##hypothetical protein	downstream_of_gene	651032007##SBG_1119##hypothetical protein	upstream_of_gene	.
Salmonella bongori NCTC 12419	aTgcAt	M.Sbo12419III	651033866##SBG_3004##putative adenine-specific DNA-modification methylase	NC_015761 Salmonella bongori NCTC 12419, complete genome.	1261795	1261800	ipd>1.425,cov>37,UNMOD	651032035##SBG_1148##protease IV	overlaps_gene	N/A	N/A	.
Salmonella bongori NCTC 12419	aTgcAt	M.Sbo12419III	651033866##SBG_3004##putative adenine-specific DNA-modification methylase	NC_015761 Salmonella bongori NCTC 12419, complete genome.	1307926	1307931	ipd>1.378,cov>37,UNMOD	651032081##SBG_1196##hypothetical protein	overlaps_gene	N/A	N/A	.
Salmonella bongori NCTC 12419	aTgcAt	M.Sbo12419III	651033866##SBG_3004##putative adenine-specific DNA-modification methylase	NC_015761 Salmonella bongori NCTC 12419, complete genome.	1583135	1583140	ipd>0.784,cov>37,UNMOD	651032320##SBG_1436##tellurite resistance protein TehA	upstream_of_gene	651032321##SBG_1437##putative transferase	upstream_of_gene	.
Salmonella bongori NCTC 12419	aTgcAt	M.Sbo12419III	651033866##SBG_3004##putative adenine-specific DNA-modification methylase	NC_015761 Salmonella bongori NCTC 12419, complete genome.	1643221	1643226	ipd>1.282,cov>45,UNMOD	651032373##SBG_1496##putative membrane transport protein	overlaps_gene	N/A	N/A	.
Salmonella bongori NCTC 12419	aTgcAt	M.Sbo12419III	651033866##SBG_3004##putative adenine-specific DNA-modification methylase	NC_015761 Salmonella bongori NCTC 12419, complete genome.	1847735	1847740	ipd>0.964,cov>33,UNMOD	651032563##SBG_1691##rRNA guanine-N1-methyltransferase	overlaps_gene	N/A	N/A	.
Salmonella bongori NCTC 12419	aTgcAt	M.Sbo12419III	651033866##SBG_3004##putative adenine-specific DNA-modification methylase	NC_015761 Salmonella bongori NCTC 12419, complete genome.	2338255	2338260	ipd>1.004,cov>41,UNMOD	651032999##SBG_2140##histidine-binding periplasmic protein	upstream_of_gene	651033000##SBG_2141##lysine-arginine-ornithine-binding periplasmic protein	downstream_of_gene	AraC_Enterobacteriales
Salmonella bongori NCTC 12419	aTgcAt	M.Sbo12419III	651033866##SBG_3004##putative adenine-specific DNA-modification methylase	NC_015761 Salmonella bongori NCTC 12419, complete genome.	2387286	2387291	ipd>1.143,cov>27,UNMOD	651033049##SBG_2194##Fimbrial outer membrane usher protein	overlaps_gene	N/A	N/A	.
Salmonella bongori NCTC 12419	aTgcAt	M.Sbo12419III	651033866##SBG_3004##putative adenine-specific DNA-modification methylase	NC_015761 Salmonella bongori NCTC 12419, complete genome.	2534919	2534924	ipd>1.276,cov>49,UNMOD	651033174##SBG_2314##chaperone protein HscA	overlaps_gene	N/A	N/A	.
Salmonella bongori NCTC 12419	aTgcAt	M.Sbo12419III	651033866##SBG_3004##putative adenine-specific DNA-modification methylase	NC_015761 Salmonella bongori NCTC 12419, complete genome.	2757612	2757617	ipd>1.390,cov>35,UNMOD	651033377##SBG_2515##virulence associated secretory protein	overlaps_gene	N/A	N/A	.
Salmonella bongori NCTC 12419	aTgcAt	M.Sbo12419III	651033866##SBG_3004##putative adenine-specific DNA-modification methylase	NC_015761 Salmonella bongori NCTC 12419, complete genome.	2925015	2925020	ipd>1.488,cov>43,UNMOD	651033518##SBG_2659##arginine transport system kinase	overlaps_gene	N/A	N/A	.
Salmonella bongori NCTC 12419	aTgcAt	M.Sbo12419III	651033866##SBG_3004##putative adenine-specific DNA-modification methylase	NC_015761 Salmonella bongori NCTC 12419, complete genome.	3153486	3153491	ipd>1.498,cov>31,UNMOD	651033739##SBG_2879##propionate kinase	overlaps_gene	N/A	N/A	.
Salmonella bongori NCTC 12419	aTgcAt	M.Sbo12419III	651033866##SBG_3004##putative adenine-specific DNA-modification methylase	NC_015761 Salmonella bongori NCTC 12419, complete genome.	3196641	3196646	ipd>0.945,cov>37,UNMOD	651033779##SBG_t057##tRNA-Met	upstream_of_gene	651033780##SBG_2919##argininosuccinate synthetase	upstream_of_gene	.
Salmonella bongori NCTC 12419	aTgcAt	M.Sbo12419III	651033866##SBG_3004##putative adenine-specific DNA-modification methylase	NC_015761 Salmonella bongori NCTC 12419, complete genome.	3486714	3486719	ipd>0.868,cov>40,UNMOD	651034053##SBG_3186##putative transcriptional regulator	upstream_of_gene	651034054##SBG_3187##putative oxidoreductase	upstream_of_gene	NagC_Gammaproteobacteria
Salmonella bongori NCTC 12419	aTgcAt	M.Sbo12419III	651033866##SBG_3004##putative adenine-specific DNA-modification methylase	NC_015761 Salmonella bongori NCTC 12419, complete genome.	3552963	3552968	ipd>1.249,cov>33,UNMOD	651034101##SBG_3233##long polar fimbria protein A	upstream_of_gene	651034102##SBG_3236##membrane protein	downstream_of_gene	.
Salmonella bongori NCTC 12419	aTgcAt	M.Sbo12419III	651033866##SBG_3004##putative adenine-specific DNA-modification methylase	NC_015761 Salmonella bongori NCTC 12419, complete genome.	3593338	3593343	ipd>0.912,cov>33,UNMOD	651034135##SBG_3272##putative regulatory protein	downstream_of_gene	651034136##SBG_3273##mannitol-specific enzyme II of phosphotransferase system	upstream_of_gene	AraC_Enterobacteriales
Salmonella bongori NCTC 12419	aTgcAt	M.Sbo12419III	651033866##SBG_3004##putative adenine-specific DNA-modification methylase	NC_015761 Salmonella bongori NCTC 12419, complete genome.	3957458	3957463	ipd>1.425,cov>38,UNMOD	651034459##SBG_3591##menaquinone biosynthetic protein	upstream_of_gene	651034460##SBG_3592##heat shock protein	downstream_of_gene	.
Salmonella bongori NCTC 12419	aTgcAt	M.Sbo12419III	651033866##SBG_3004##putative adenine-specific DNA-modification methylase	NC_015761 Salmonella bongori NCTC 12419, complete genome.	4207984	4207989	ipd>1.444,cov>29,UNMOD	651034641##SBG_3766##hypothetical protein	upstream_of_gene	651034642##SBG_3770##Rhs family protein	downstream_of_gene	AraC_Enterobacteriales
Salmonella bongori NCTC 12419	aTgcAt	M.Sbo12419III	651033866##SBG_3004##putative adenine-specific DNA-modification methylase	NC_015761 Salmonella bongori NCTC 12419, complete genome.	4284312	4284317	ipd>1.250,cov>49,UNMOD	651034716##SBG_3843##hypothetical protein	upstream_of_gene	651034717##SBG_3844##hypothetical protein	downstream_of_gene	.
Salmonella bongori NCTC 12419	aTgcAt	M.Sbo12419III	651033866##SBG_3004##putative adenine-specific DNA-modification methylase	NC_015761 Salmonella bongori NCTC 12419, complete genome.	4328780	4328785	ipd>1.202,cov>41,UNMOD	651034754##SBG_3882##aspartate carbamoyltransferase catalytic subunit	overlaps_gene	N/A	N/A	.
Salmonella bongori NCTC 12419	gATc	M.Sbo12419Dam	651033958##SBG_3091##DNA adenine methylase	NC_015761 Salmonella bongori NCTC 12419, complete genome.	1055117	1055120	ipd>1.613,cov>40,UNMOD	651031840##SBG_0946##homoprotocatechuate degradative operon repressor	upstream_of_gene	651031841##SBG_0947##4-hydroxyphenylacetate degradation bifunctional isomerase/decarboxylase	upstream_of_gene	.
Salmonella bongori NCTC 12419	gATc	M.Sbo12419Dam	651033958##SBG_3091##DNA adenine methylase	NC_015761 Salmonella bongori NCTC 12419, complete genome.	1249577	1249580	ipd>0.957,cov>37,UNMOD	651032024##SBG_1137##hypothetical protein	downstream_of_gene	651032025##SBG_1138##putative zinc-type alcohol dehydrogenase	upstream_of_gene	.
Salmonella bongori NCTC 12419	gATc	M.Sbo12419Dam	651033958##SBG_3091##DNA adenine methylase	NC_015761 Salmonella bongori NCTC 12419, complete genome.	1704777	1704780	ipd>1.007,cov>22,UNMOD	651032432##SBG_1558##hypothetical protein	upstream_of_gene	651032433##SBG_1560##putative bacteriophage protein	downstream_of_gene	AraC_Enterobacteriales
Salmonella bongori NCTC 12419	gATc	M.Sbo12419Dam	651033958##SBG_3091##DNA adenine methylase	NC_015761 Salmonella bongori NCTC 12419, complete genome.	1704795	1704798	ipd>1.375,cov>22,UNMOD	651032432##SBG_1558##hypothetical protein	upstream_of_gene	651032433##SBG_1560##putative bacteriophage protein	downstream_of_gene	.
Salmonella bongori NCTC 12419	gATc	M.Sbo12419Dam	651033958##SBG_3091##DNA adenine methylase	NC_015761 Salmonella bongori NCTC 12419, complete genome.	2699130	2699133	ipd>1.352,cov>39,UNMOD	651033316##SBG_2451##membrane-bound lytic transglycosylase B	upstream_of_gene	651033317##SBG_2452##PTS system, glucitol/sorbitol-specific IIBC component	upstream_of_gene	Crp_Gammaproteobacteria
Salmonella bongori NCTC 12419	gATc	M.Sbo12419Dam	651033958##SBG_3091##DNA adenine methylase	NC_015761 Salmonella bongori NCTC 12419, complete genome.	2778139	2778142	ipd>1.103,cov>32,UNMOD	651033395##SBG_2534##putative regulatory protein	upstream_of_gene	651033396##SBG_2535##putative decarboxylase	upstream_of_gene	.
Salmonella bongori NCTC 12419	gATc	M.Sbo12419Dam	651033958##SBG_3091##DNA adenine methylase	NC_015761 Salmonella bongori NCTC 12419, complete genome.	3908534	3908537	ipd>0.939,cov>37,UNMOD	651034411##SBG_3540##putative oxidoreductase	upstream_of_gene	651034412##SBG_3541##putative sugar kinase	upstream_of_gene	.
Salmonella bongori NCTC 12419	gATc	M.Sbo12419Dam	651033958##SBG_3091##DNA adenine methylase	NC_015761 Salmonella bongori NCTC 12419, complete genome.	4180373	4180376	ipd>1.285,cov>33,UNMOD	651034625##SBG_3749##hemin receptor protein	upstream_of_gene	651034626##SBG_3750##anaerobic dimethyl sulfoxide reductase subunit A	upstream_of_gene	Fnr_Gammaproteobacteria
Bacterium JKG1 strain JKG1	gATc	M.BspJKG1I	2541003657##K361DRAFT_3710##DNA adenine methylase (dam)	K361DRAFT_scf7180000000010_quiver.1 bacterium JKG1 : K361DRAFT_scf7180000000010_quiver.1	504115	504118	ipd>1.512,cov>64,UNMOD	2541000404##K361DRAFT_0455##multiple monosaccharide ABC transporter ATP-binding protein	overlaps_gene	N/A	N/A	.
Bacterium JKG1 strain JKG1	gATc	M.BspJKG1I	2541003657##K361DRAFT_3710##DNA adenine methylase (dam)	K361DRAFT_scf7180000000010_quiver.1 bacterium JKG1 : K361DRAFT_scf7180000000010_quiver.1	506664	506667	ipd>1.444,cov>68,UNMOD	2541000405##K361DRAFT_0456##multiple monosaccharide-binding protein	upstream_of_gene	2541000406##K361DRAFT_0457##glutamate-1-semialdehyde 2,1-aminomutase (EC 5.4.3.8)	downstream_of_gene	Atu5393_Rhizobiales
Bacterium JKG1 strain JKG1	gATc	M.BspJKG1I	2541003657##K361DRAFT_3710##DNA adenine methylase (dam)	K361DRAFT_scf7180000000010_quiver.1 bacterium JKG1 : K361DRAFT_scf7180000000010_quiver.1	506680	506683	ipd>1.094,cov>69,UNMOD	2541000405##K361DRAFT_0456##multiple monosaccharide-binding protein	upstream_of_gene	2541000406##K361DRAFT_0457##glutamate-1-semialdehyde 2,1-aminomutase (EC 5.4.3.8)	downstream_of_gene	MalR_Clostridium perfringens
Bacterium JKG1 strain JKG1	gATc	M.BspJKG1I	2541003657##K361DRAFT_3710##DNA adenine methylase (dam)	K361DRAFT_scf7180000000008_quiver.2 bacterium JKG1 : K361DRAFT_scf7180000000008_quiver.2	430041	430044	ipd>1.540,cov>79,UNMOD	2541000837##K361DRAFT_0889##Transposase and inactivated derivatives	overlaps_gene	N/A	N/A	RafR_Enterobacteriales
Bacterium JKG1 strain JKG1	gATc	M.BspJKG1I	2541003657##K361DRAFT_3710##DNA adenine methylase (dam)	K361DRAFT_scf7180000000008_quiver.2 bacterium JKG1 : K361DRAFT_scf7180000000008_quiver.2	470122	470125	ipd>1.360,cov>65,UNMOD	2541000874##K361DRAFT_0926##Predicted ABC-type transport system involved in lysophospholipase L1 biosynthesis, permease component	overlaps_gene	N/A	N/A	.
Bacterium JKG1 strain JKG1	gATc	M.BspJKG1I	2541003657##K361DRAFT_3710##DNA adenine methylase (dam)	K361DRAFT_scf7180000000008_quiver.2 bacterium JKG1 : K361DRAFT_scf7180000000008_quiver.2	473660	473663	ipd>0.754,cov>86,UNMOD	2541000877##K361DRAFT_0929##hypothetical protein	upstream_of_gene	2541000878##K361DRAFT_0930##Restriction endonuclease BsobI	downstream_of_gene	Reut_C5892_Burkholderiales
Bacterium JKG1 strain JKG1	gATc	M.BspJKG1I	2541003657##K361DRAFT_3710##DNA adenine methylase (dam)	K361DRAFT_scf7180000000008_quiver.2 bacterium JKG1 : K361DRAFT_scf7180000000008_quiver.2	473687	473690	ipd>1.214,cov>86,UNMOD	2541000877##K361DRAFT_0929##hypothetical protein	upstream_of_gene	2541000878##K361DRAFT_0930##Restriction endonuclease BsobI	downstream_of_gene	.
Bacterium JKG1 strain JKG1	gATc	M.BspJKG1I	2541003657##K361DRAFT_3710##DNA adenine methylase (dam)	K361DRAFT_scf7180000000008_quiver.2 bacterium JKG1 : K361DRAFT_scf7180000000008_quiver.2	571791	571794	ipd>1.287,cov>96,UNMOD	2541000954##K361DRAFT_1006##ABC-type hemin transport system, periplasmic component	upstream_of_gene	2541000955##K361DRAFT_1007##selenocysteine-specific translation elongation factor SelB	upstream_of_gene	.
Bacterium JKG1 strain JKG1	gATc	M.BspJKG1I	2541003657##K361DRAFT_3710##DNA adenine methylase (dam)	K361DRAFT_scf7180000000008_quiver.2 bacterium JKG1 : K361DRAFT_scf7180000000008_quiver.2	657111	657114	ipd>1.812,cov>64,UNMOD	2541001030##K361DRAFT_1082##Serine/threonine protein kinase	upstream_of_gene	2541001031##K361DRAFT_1083##hypothetical protein	downstream_of_gene	.
Bacterium JKG1 strain JKG1	gATc	M.BspJKG1I	2541003657##K361DRAFT_3710##DNA adenine methylase (dam)	K361DRAFT_scf7180000000008_quiver.2 bacterium JKG1 : K361DRAFT_scf7180000000008_quiver.2	675520	675523	ipd>1.444,cov>81,UNMOD	2541001046##K361DRAFT_1098##FOG: GGDEF domain	overlaps_gene	N/A	N/A	.
Bacterium JKG1 strain JKG1	gATc	M.BspJKG1I	2541003657##K361DRAFT_3710##DNA adenine methylase (dam)	K361DRAFT_scf7180000000008_quiver.2 bacterium JKG1 : K361DRAFT_scf7180000000008_quiver.2	679990	679993	ipd>1.630,cov>67,UNMOD	2541001050##K361DRAFT_1102##Right handed beta helix region	overlaps_gene	N/A	N/A	.
Bacterium JKG1 strain JKG1	gATc	M.BspJKG1I	2541003657##K361DRAFT_3710##DNA adenine methylase (dam)	K361DRAFT_scf7180000000008_quiver.2 bacterium JKG1 : K361DRAFT_scf7180000000008_quiver.2	973499	973502	ipd>1.384,cov>75,UNMOD	2541001333##K361DRAFT_1385##transcriptional regulator, TetR family	upstream_of_gene	2541001334##K361DRAFT_1386##drug resistance transporter, EmrB/QacA subfamily	downstream_of_gene	XylR_Bacillus_Clostridium_group
Bacterium JKG1 strain JKG1	gATc	M.BspJKG1I	2541003657##K361DRAFT_3710##DNA adenine methylase (dam)	K361DRAFT_scf7180000000008_quiver.2 bacterium JKG1 : K361DRAFT_scf7180000000008_quiver.2	1407356	1407359	ipd>1.685,cov>77,UNMOD	2541001724##K361DRAFT_1776##Transcriptional regulators	upstream_of_gene	2541001725##K361DRAFT_1777##Acetyl/propionyl-CoA carboxylase, alpha subunit	upstream_of_gene	.
Bacterium JKG1 strain JKG1	gATc	M.BspJKG1I	2541003657##K361DRAFT_3710##DNA adenine methylase (dam)	K361DRAFT_scf7180000000008_quiver.2 bacterium JKG1 : K361DRAFT_scf7180000000008_quiver.2	1504053	1504056	ipd>0.998,cov>91,UNMOD	2541001820##K361DRAFT_1872##Signal transduction histidine kinase	overlaps_gene	N/A	N/A	.
Bacterium JKG1 strain JKG1	gATc	M.BspJKG1I	2541003657##K361DRAFT_3710##DNA adenine methylase (dam)	K361DRAFT_scf7180000000008_quiver.2 bacterium JKG1 : K361DRAFT_scf7180000000008_quiver.2	2324015	2324018	ipd>1.401,cov>67,UNMOD	2541002559##K361DRAFT_2611##hypothetical protein	overlaps_gene	N/A	N/A	.
Bacterium JKG1 strain JKG1	gATc	M.BspJKG1I	2541003657##K361DRAFT_3710##DNA adenine methylase (dam)	K361DRAFT_scf7180000000009_quiver.3 bacterium JKG1 : K361DRAFT_scf7180000000009_quiver.3	373097	373100	ipd>0.972,cov>66,UNMOD	2541002928##K361DRAFT_2981##Predicted NTPase (NACHT family)	overlaps_gene	N/A	N/A	.
Bacterium JKG1 strain JKG1	gATc	M.BspJKG1I	2541003657##K361DRAFT_3710##DNA adenine methylase (dam)	K361DRAFT_scf7180000000009_quiver.3 bacterium JKG1 : K361DRAFT_scf7180000000009_quiver.3	482450	482453	ipd>1.269,cov>77,UNMOD	2541003008##K361DRAFT_3061##Predicted UDP-glucose 6-dehydrogenase	upstream_of_gene	2541003009##K361DRAFT_3062##S-adenosylmethionine--tRNA ribosyltransferase-isomerase	downstream_of_gene	.
Bacterium JKG1 strain JKG1	gATc	M.BspJKG1I	2541003657##K361DRAFT_3710##DNA adenine methylase (dam)	K361DRAFT_scf7180000000009_quiver.3 bacterium JKG1 : K361DRAFT_scf7180000000009_quiver.3	1147855	1147858	ipd>1.795,cov>66,UNMOD	2541003614##K361DRAFT_3667##RHS repeat-associated core domain	downstream_of_gene	2541003615##K361DRAFT_3668##SMI1 / KNR4 family (SUKH-1)	upstream_of_gene	.
Bacterium JKG1 strain JKG1	gATc	M.BspJKG1I	2541003657##K361DRAFT_3710##DNA adenine methylase (dam)	K361DRAFT_scf7180000000009_quiver.3 bacterium JKG1 : K361DRAFT_scf7180000000009_quiver.3	1147939	1147942	ipd>1.780,cov>66,UNMOD	2541003614##K361DRAFT_3667##RHS repeat-associated core domain	downstream_of_gene	2541003615##K361DRAFT_3668##SMI1 / KNR4 family (SUKH-1)	upstream_of_gene	SMb21372_Rhizobiales_Rhodobacterales
Bacterium JKG1 strain JKG1	gATc	M.BspJKG1I	2541003657##K361DRAFT_3710##DNA adenine methylase (dam)	K361DRAFT_scf7180000000011_quiver.4 bacterium JKG1 : K361DRAFT_scf7180000000011_quiver.4	153653	153656	ipd>1.180,cov>84,UNMOD	2541003847##K361DRAFT_3901##sulfite reductase (NADPH) beta subunit (EC 1.8.1.2)	upstream_of_gene	2541003848##K361DRAFT_3902##Predicted transcriptional regulator containing an HTH domain and an uncharacterized domain shared with the mammalian protein Schlafen	upstream_of_gene	IscR_Rhodospirillaceae_Rhodobacterales
Bacterium JKG1 strain JKG1	TtaA	M.BspJKG1III	2541002441##K361DRAFT_2493##DNA modification methylase	K361DRAFT_scf7180000000010_quiver.1 bacterium JKG1 : K361DRAFT_scf7180000000010_quiver.1	25904	25907	ipd>1.019,cov>54,UNMOD	2540999969##K361DRAFT_0020##hypothetical protein	upstream_of_gene	2540999970##K361DRAFT_0021##hypothetical protein	downstream_of_gene	.
Bacterium JKG1 strain JKG1	TtaA	M.BspJKG1III	2541002441##K361DRAFT_2493##DNA modification methylase	K361DRAFT_scf7180000000010_quiver.1 bacterium JKG1 : K361DRAFT_scf7180000000010_quiver.1	25957	25960	ipd>0.904,cov>64,UNMOD	2540999969##K361DRAFT_0020##hypothetical protein	upstream_of_gene	2540999970##K361DRAFT_0021##hypothetical protein	downstream_of_gene	CscR_Gammaproteobacteria
Bacterium JKG1 strain JKG1	TtaA	M.BspJKG1III	2541002441##K361DRAFT_2493##DNA modification methylase	K361DRAFT_scf7180000000010_quiver.1 bacterium JKG1 : K361DRAFT_scf7180000000010_quiver.1	25988	25991	ipd>1.262,cov>63,UNMOD	2540999969##K361DRAFT_0020##hypothetical protein	upstream_of_gene	2540999970##K361DRAFT_0021##hypothetical protein	downstream_of_gene	.
Bacterium JKG1 strain JKG1	TtaA	M.BspJKG1III	2541002441##K361DRAFT_2493##DNA modification methylase	K361DRAFT_scf7180000000010_quiver.1 bacterium JKG1 : K361DRAFT_scf7180000000010_quiver.1	26030	26033	ipd>0.898,cov>63,UNMOD	2540999969##K361DRAFT_0020##hypothetical protein	upstream_of_gene	2540999970##K361DRAFT_0021##hypothetical protein	downstream_of_gene	.
Bacterium JKG1 strain JKG1	TtaA	M.BspJKG1III	2541002441##K361DRAFT_2493##DNA modification methylase	K361DRAFT_scf7180000000010_quiver.1 bacterium JKG1 : K361DRAFT_scf7180000000010_quiver.1	26049	26052	ipd>0.911,cov>57,UNMOD	2540999969##K361DRAFT_0020##hypothetical protein	upstream_of_gene	2540999970##K361DRAFT_0021##hypothetical protein	downstream_of_gene	.
Bacterium JKG1 strain JKG1	TtaA	M.BspJKG1III	2541002441##K361DRAFT_2493##DNA modification methylase	K361DRAFT_scf7180000000010_quiver.1 bacterium JKG1 : K361DRAFT_scf7180000000010_quiver.1	505114	505117	ipd>1.292,cov>60,UNMOD	2541000404##K361DRAFT_0455##multiple monosaccharide ABC transporter ATP-binding protein	overlaps_gene	N/A	N/A	.
Bacterium JKG1 strain JKG1	TtaA	M.BspJKG1III	2541002441##K361DRAFT_2493##DNA modification methylase	K361DRAFT_scf7180000000010_quiver.1 bacterium JKG1 : K361DRAFT_scf7180000000010_quiver.1	508358	508361	ipd>1.159,cov>59,UNMOD	2541000405##K361DRAFT_0456##multiple monosaccharide-binding protein	upstream_of_gene	2541000406##K361DRAFT_0457##glutamate-1-semialdehyde 2,1-aminomutase (EC 5.4.3.8)	downstream_of_gene	.
Bacterium JKG1 strain JKG1	TtaA	M.BspJKG1III	2541002441##K361DRAFT_2493##DNA modification methylase	K361DRAFT_scf7180000000010_quiver.1 bacterium JKG1 : K361DRAFT_scf7180000000010_quiver.1	508369	508372	ipd>1.693,cov>55,UNMOD	2541000405##K361DRAFT_0456##multiple monosaccharide-binding protein	upstream_of_gene	2541000406##K361DRAFT_0457##glutamate-1-semialdehyde 2,1-aminomutase (EC 5.4.3.8)	downstream_of_gene	.
Bacterium JKG1 strain JKG1	TtaA	M.BspJKG1III	2541002441##K361DRAFT_2493##DNA modification methylase	K361DRAFT_scf7180000000008_quiver.2 bacterium JKG1 : K361DRAFT_scf7180000000008_quiver.2	56232	56235	ipd>1.834,cov>65,UNMOD	2541000505##K361DRAFT_0557##His Kinase A (phospho-acceptor) domain/GAF domain/Response regulator receiver domain/Histidine kinase-, DNA gyrase B-, and HSP90-like ATPase	overlaps_gene	N/A	N/A	LJ0739_Lactobacillus
Bacterium JKG1 strain JKG1	TtaA	M.BspJKG1III	2541002441##K361DRAFT_2493##DNA modification methylase	K361DRAFT_scf7180000000008_quiver.2 bacterium JKG1 : K361DRAFT_scf7180000000008_quiver.2	56622	56625	ipd>1.054,cov>75,UNMOD	2541000505##K361DRAFT_0557##His Kinase A (phospho-acceptor) domain/GAF domain/Response regulator receiver domain/Histidine kinase-, DNA gyrase B-, and HSP90-like ATPase	overlaps_gene	N/A	N/A	.
Bacterium JKG1 strain JKG1	TtaA	M.BspJKG1III	2541002441##K361DRAFT_2493##DNA modification methylase	K361DRAFT_scf7180000000008_quiver.2 bacterium JKG1 : K361DRAFT_scf7180000000008_quiver.2	295179	295182	ipd>1.223,cov>94,UNMOD	2541000719##K361DRAFT_0771##RHS repeat-associated core domain	downstream_of_gene	2541000720##K361DRAFT_0772##RHS repeat-associated core domain	upstream_of_gene	.
Bacterium JKG1 strain JKG1	TtaA	M.BspJKG1III	2541002441##K361DRAFT_2493##DNA modification methylase	K361DRAFT_scf7180000000008_quiver.2 bacterium JKG1 : K361DRAFT_scf7180000000008_quiver.2	298130	298133	ipd>1.657,cov>81,UNMOD	2541000721##K361DRAFT_0773##RHS repeat-associated core domain	overlaps_gene	N/A	N/A	.
Bacterium JKG1 strain JKG1	TtaA	M.BspJKG1III	2541002441##K361DRAFT_2493##DNA modification methylase	K361DRAFT_scf7180000000008_quiver.2 bacterium JKG1 : K361DRAFT_scf7180000000008_quiver.2	298567	298570	ipd>1.162,cov>70,UNMOD	2541000721##K361DRAFT_0773##RHS repeat-associated core domain	downstream_of_gene	2541000722##K361DRAFT_0774##RHS repeat-associated core domain	upstream_of_gene	XylR_Gammaproteobacteria
Bacterium JKG1 strain JKG1	TtaA	M.BspJKG1III	2541002441##K361DRAFT_2493##DNA modification methylase	K361DRAFT_scf7180000000008_quiver.2 bacterium JKG1 : K361DRAFT_scf7180000000008_quiver.2	301028	301031	ipd>1.039,cov>82,UNMOD	2541000723##K361DRAFT_0775##Transposase and inactivated derivatives	overlaps_gene	N/A	N/A	.
Bacterium JKG1 strain JKG1	TtaA	M.BspJKG1III	2541002441##K361DRAFT_2493##DNA modification methylase	K361DRAFT_scf7180000000008_quiver.2 bacterium JKG1 : K361DRAFT_scf7180000000008_quiver.2	301188	301191	ipd>2.017,cov>84,UNMOD	2541000723##K361DRAFT_0775##Transposase and inactivated derivatives	downstream_of_gene	2541000724##K361DRAFT_0776##RHS repeat-associated core domain	upstream_of_gene	.
Bacterium JKG1 strain JKG1	TtaA	M.BspJKG1III	2541002441##K361DRAFT_2493##DNA modification methylase	K361DRAFT_scf7180000000008_quiver.2 bacterium JKG1 : K361DRAFT_scf7180000000008_quiver.2	304951	304954	ipd>0.996,cov>91,UNMOD	2541000725##K361DRAFT_0777##RHS repeat-associated core domain	downstream_of_gene	2541000726##K361DRAFT_0778##RHS repeat-associated core domain	upstream_of_gene	.
Bacterium JKG1 strain JKG1	TtaA	M.BspJKG1III	2541002441##K361DRAFT_2493##DNA modification methylase	K361DRAFT_scf7180000000008_quiver.2 bacterium JKG1 : K361DRAFT_scf7180000000008_quiver.2	318668	318671	ipd>1.117,cov>95,UNMOD	2541000737##K361DRAFT_0789##hypothetical protein	downstream_of_gene	2541000738##K361DRAFT_0790##hypothetical protein	upstream_of_gene	PsrA_Proteobacteria
Bacterium JKG1 strain JKG1	TtaA	M.BspJKG1III	2541002441##K361DRAFT_2493##DNA modification methylase	K361DRAFT_scf7180000000008_quiver.2 bacterium JKG1 : K361DRAFT_scf7180000000008_quiver.2	323476	323479	ipd>1.893,cov>88,UNMOD	2541000743##K361DRAFT_0795##Transposase and inactivated derivatives	downstream_of_gene	2541000744##K361DRAFT_0796##hypothetical protein	upstream_of_gene	.
Bacterium JKG1 strain JKG1	TtaA	M.BspJKG1III	2541002441##K361DRAFT_2493##DNA modification methylase	K361DRAFT_scf7180000000008_quiver.2 bacterium JKG1 : K361DRAFT_scf7180000000008_quiver.2	473102	473105	ipd>1.064,cov>78,UNMOD	2541000876##K361DRAFT_0928##hypothetical protein	upstream_of_gene	2541000877##K361DRAFT_0929##hypothetical protein	downstream_of_gene	.
Bacterium JKG1 strain JKG1	TtaA	M.BspJKG1III	2541002441##K361DRAFT_2493##DNA modification methylase	K361DRAFT_scf7180000000008_quiver.2 bacterium JKG1 : K361DRAFT_scf7180000000008_quiver.2	473698	473701	ipd>1.528,cov>82,UNMOD	2541000877##K361DRAFT_0929##hypothetical protein	upstream_of_gene	2541000878##K361DRAFT_0930##Restriction endonuclease BsobI	downstream_of_gene	.
Bacterium JKG1 strain JKG1	TtaA	M.BspJKG1III	2541002441##K361DRAFT_2493##DNA modification methylase	K361DRAFT_scf7180000000008_quiver.2 bacterium JKG1 : K361DRAFT_scf7180000000008_quiver.2	484438	484441	ipd>1.173,cov>88,UNMOD	2541000886##K361DRAFT_0938##Glycosyltransferase	overlaps_gene	N/A	N/A	ModE_Gammaproteobacteria
Bacterium JKG1 strain JKG1	TtaA	M.BspJKG1III	2541002441##K361DRAFT_2493##DNA modification methylase	K361DRAFT_scf7180000000008_quiver.2 bacterium JKG1 : K361DRAFT_scf7180000000008_quiver.2	896572	896575	ipd>1.396,cov>86,UNMOD	2541001272##K361DRAFT_1324##hypothetical protein	overlaps_gene	N/A	N/A	.
Bacterium JKG1 strain JKG1	TtaA	M.BspJKG1III	2541002441##K361DRAFT_2493##DNA modification methylase	K361DRAFT_scf7180000000008_quiver.2 bacterium JKG1 : K361DRAFT_scf7180000000008_quiver.2	896803	896806	ipd>1.225,cov>81,UNMOD	2541001272##K361DRAFT_1324##hypothetical protein	downstream_of_gene	2541001273##K361DRAFT_1325##methionine-S-sulfoxide reductase	upstream_of_gene	.
Bacterium JKG1 strain JKG1	TtaA	M.BspJKG1III	2541002441##K361DRAFT_2493##DNA modification methylase	K361DRAFT_scf7180000000008_quiver.2 bacterium JKG1 : K361DRAFT_scf7180000000008_quiver.2	1495044	1495047	ipd>1.035,cov>75,UNMOD	2541001810##K361DRAFT_1862##hypothetical protein	overlaps_gene	N/A	N/A	.
Bacterium JKG1 strain JKG1	TtaA	M.BspJKG1III	2541002441##K361DRAFT_2493##DNA modification methylase	K361DRAFT_scf7180000000008_quiver.2 bacterium JKG1 : K361DRAFT_scf7180000000008_quiver.2	1502885	1502888	ipd>1.484,cov>93,UNMOD	2541001819##K361DRAFT_1871##Nucleotidyltransferase domain	downstream_of_gene	2541001820##K361DRAFT_1872##Signal transduction histidine kinase	downstream_of_gene	ScrR_Gammaproteobacteria
Bacterium JKG1 strain JKG1	TtaA	M.BspJKG1III	2541002441##K361DRAFT_2493##DNA modification methylase	K361DRAFT_scf7180000000008_quiver.2 bacterium JKG1 : K361DRAFT_scf7180000000008_quiver.2	1714817	1714820	ipd>1.381,cov>85,UNMOD	2541002009##K361DRAFT_2061##3'-phosphoadenosine 5'-phosphosulfate sulfotransferase (PAPS reductase)/FAD synthetase and related enzymes	overlaps_gene	N/A	N/A	IscR_Rickettsiales
Bacterium JKG1 strain JKG1	TtaA	M.BspJKG1III	2541002441##K361DRAFT_2493##DNA modification methylase	K361DRAFT_scf7180000000008_quiver.2 bacterium JKG1 : K361DRAFT_scf7180000000008_quiver.2	1714824	1714827	ipd>1.705,cov>86,UNMOD	2541002009##K361DRAFT_2061##3'-phosphoadenosine 5'-phosphosulfate sulfotransferase (PAPS reductase)/FAD synthetase and related enzymes	overlaps_gene	N/A	N/A	IscR_Rickettsiales
Bacterium JKG1 strain JKG1	TtaA	M.BspJKG1III	2541002441##K361DRAFT_2493##DNA modification methylase	K361DRAFT_scf7180000000008_quiver.2 bacterium JKG1 : K361DRAFT_scf7180000000008_quiver.2	1958089	1958092	ipd>1.045,cov>82,UNMOD	2541002218##K361DRAFT_2270##ABC-type sugar transport system, periplasmic component	upstream_of_gene	2541002219##K361DRAFT_2271##Transcriptional regulators	upstream_of_gene	.
Bacterium JKG1 strain JKG1	TtaA	M.BspJKG1III	2541002441##K361DRAFT_2493##DNA modification methylase	K361DRAFT_scf7180000000008_quiver.2 bacterium JKG1 : K361DRAFT_scf7180000000008_quiver.2	2233695	2233698	ipd>1.530,cov>80,UNMOD	2541002478##K361DRAFT_2530##hypothetical protein	overlaps_gene	N/A	N/A	PsrA_Proteobacteria
Bacterium JKG1 strain JKG1	TtaA	M.BspJKG1III	2541002441##K361DRAFT_2493##DNA modification methylase	K361DRAFT_scf7180000000008_quiver.2 bacterium JKG1 : K361DRAFT_scf7180000000008_quiver.2	2318467	2318470	ipd>1.309,cov>72,UNMOD	2541002552##K361DRAFT_2604##Domain of unknown function (DUF4304)	overlaps_gene	N/A	N/A	.
Bacterium JKG1 strain JKG1	TtaA	M.BspJKG1III	2541002441##K361DRAFT_2493##DNA modification methylase	K361DRAFT_scf7180000000008_quiver.2 bacterium JKG1 : K361DRAFT_scf7180000000008_quiver.2	2320182	2320185	ipd>1.618,cov>77,UNMOD	2541002553##K361DRAFT_2605##hypothetical protein	downstream_of_gene	2541002554##K361DRAFT_2606##hypothetical protein	upstream_of_gene	VP2396_Vibrio_Yersinia
Bacterium JKG1 strain JKG1	TtaA	M.BspJKG1III	2541002441##K361DRAFT_2493##DNA modification methylase	K361DRAFT_scf7180000000008_quiver.2 bacterium JKG1 : K361DRAFT_scf7180000000008_quiver.2	2324447	2324450	ipd>1.137,cov>64,UNMOD	2541002559##K361DRAFT_2611##hypothetical protein	downstream_of_gene	2541002560##K361DRAFT_2612##Transposase and inactivated derivatives	downstream_of_gene	.
Bacterium JKG1 strain JKG1	TtaA	M.BspJKG1III	2541002441##K361DRAFT_2493##DNA modification methylase	K361DRAFT_scf7180000000008_quiver.2 bacterium JKG1 : K361DRAFT_scf7180000000008_quiver.2	2329288	2329291	ipd>1.409,cov>66,UNMOD	2541002562##K361DRAFT_2614##hypothetical protein	downstream_of_gene	2541002563##K361DRAFT_2615##Pretoxin HINT domain	upstream_of_gene	.
Bacterium JKG1 strain JKG1	TtaA	M.BspJKG1III	2541002441##K361DRAFT_2493##DNA modification methylase	K361DRAFT_scf7180000000008_quiver.2 bacterium JKG1 : K361DRAFT_scf7180000000008_quiver.2	2347207	2347210	ipd>1.273,cov>75,UNMOD	2541002580##K361DRAFT_2632##Short-chain dehydrogenases of various substrate specificities	downstream_of_gene	2541002581##K361DRAFT_2633##transcriptional regulator, LacI family	upstream_of_gene	RL4253_Rhodobacterales_Rhizobiales
Bacterium JKG1 strain JKG1	TtaA	M.BspJKG1III	2541002441##K361DRAFT_2493##DNA modification methylase	K361DRAFT_scf7180000000009_quiver.3 bacterium JKG1 : K361DRAFT_scf7180000000009_quiver.3	167564	167567	ipd>1.235,cov>77,UNMOD	2541002748##K361DRAFT_2801##GxxExxY protein	overlaps_gene	N/A	N/A	.
Bacterium JKG1 strain JKG1	TtaA	M.BspJKG1III	2541002441##K361DRAFT_2493##DNA modification methylase	K361DRAFT_scf7180000000009_quiver.3 bacterium JKG1 : K361DRAFT_scf7180000000009_quiver.3	167576	167579	ipd>1.264,cov>77,UNMOD	2541002748##K361DRAFT_2801##GxxExxY protein	overlaps_gene	N/A	N/A	.
Bacterium JKG1 strain JKG1	TtaA	M.BspJKG1III	2541002441##K361DRAFT_2493##DNA modification methylase	K361DRAFT_scf7180000000009_quiver.3 bacterium JKG1 : K361DRAFT_scf7180000000009_quiver.3	167588	167591	ipd>1.764,cov>67,UNMOD	2541002748##K361DRAFT_2801##GxxExxY protein	downstream_of_gene	2541002749##K361DRAFT_2802##Type I restriction-modification system methyltransferase subunit	upstream_of_gene	Crp_Gammaproteobacteria
Bacterium JKG1 strain JKG1	TtaA	M.BspJKG1III	2541002441##K361DRAFT_2493##DNA modification methylase	K361DRAFT_scf7180000000009_quiver.3 bacterium JKG1 : K361DRAFT_scf7180000000009_quiver.3	373601	373604	ipd>1.136,cov>66,UNMOD	2541002928##K361DRAFT_2981##Predicted NTPase (NACHT family)	overlaps_gene	N/A	N/A	.
Bacterium JKG1 strain JKG1	TtaA	M.BspJKG1III	2541002441##K361DRAFT_2493##DNA modification methylase	K361DRAFT_scf7180000000009_quiver.3 bacterium JKG1 : K361DRAFT_scf7180000000009_quiver.3	373641	373644	ipd>1.334,cov>64,UNMOD	2541002928##K361DRAFT_2981##Predicted NTPase (NACHT family)	overlaps_gene	N/A	N/A	Rfer_1112_Burkholderiales
Bacterium JKG1 strain JKG1	TtaA	M.BspJKG1III	2541002441##K361DRAFT_2493##DNA modification methylase	K361DRAFT_scf7180000000009_quiver.3 bacterium JKG1 : K361DRAFT_scf7180000000009_quiver.3	373776	373779	ipd>1.782,cov>67,UNMOD	2541002928##K361DRAFT_2981##Predicted NTPase (NACHT family)	overlaps_gene	N/A	N/A	.
Bacterium JKG1 strain JKG1	TtaA	M.BspJKG1III	2541002441##K361DRAFT_2493##DNA modification methylase	K361DRAFT_scf7180000000009_quiver.3 bacterium JKG1 : K361DRAFT_scf7180000000009_quiver.3	374010	374013	ipd>0.825,cov>66,UNMOD	2541002928##K361DRAFT_2981##Predicted NTPase (NACHT family)	overlaps_gene	N/A	N/A	VP2396_Vibrio_Yersinia
Bacterium JKG1 strain JKG1	TtaA	M.BspJKG1III	2541002441##K361DRAFT_2493##DNA modification methylase	K361DRAFT_scf7180000000009_quiver.3 bacterium JKG1 : K361DRAFT_scf7180000000009_quiver.3	374384	374387	ipd>0.880,cov>63,UNMOD	2541002928##K361DRAFT_2981##Predicted NTPase (NACHT family)	overlaps_gene	N/A	N/A	.
Bacterium JKG1 strain JKG1	TtaA	M.BspJKG1III	2541002441##K361DRAFT_2493##DNA modification methylase	K361DRAFT_scf7180000000009_quiver.3 bacterium JKG1 : K361DRAFT_scf7180000000009_quiver.3	374396	374399	ipd>1.781,cov>63,UNMOD	2541002928##K361DRAFT_2981##Predicted NTPase (NACHT family)	overlaps_gene	N/A	N/A	.
Bacterium JKG1 strain JKG1	TtaA	M.BspJKG1III	2541002441##K361DRAFT_2493##DNA modification methylase	K361DRAFT_scf7180000000009_quiver.3 bacterium JKG1 : K361DRAFT_scf7180000000009_quiver.3	374417	374420	ipd>1.102,cov>62,UNMOD	2541002928##K361DRAFT_2981##Predicted NTPase (NACHT family)	overlaps_gene	N/A	N/A	.
Bacterium JKG1 strain JKG1	TtaA	M.BspJKG1III	2541002441##K361DRAFT_2493##DNA modification methylase	K361DRAFT_scf7180000000009_quiver.3 bacterium JKG1 : K361DRAFT_scf7180000000009_quiver.3	374439	374442	ipd>0.998,cov>65,UNMOD	2541002928##K361DRAFT_2981##Predicted NTPase (NACHT family)	overlaps_gene	N/A	N/A	XCC2464_Alteromonadales_Xanthomonadales_Sphingomonadales
Bacterium JKG1 strain JKG1	TtaA	M.BspJKG1III	2541002441##K361DRAFT_2493##DNA modification methylase	K361DRAFT_scf7180000000009_quiver.3 bacterium JKG1 : K361DRAFT_scf7180000000009_quiver.3	378368	378371	ipd>1.138,cov>69,UNMOD	2541002933##K361DRAFT_2986##CRISPR-associated protein, Cas2 family	downstream_of_gene	2541002934##K361DRAFT_2987##Transposase and inactivated derivatives	upstream_of_gene	.
Bacterium JKG1 strain JKG1	TtaA	M.BspJKG1III	2541002441##K361DRAFT_2493##DNA modification methylase	K361DRAFT_scf7180000000009_quiver.3 bacterium JKG1 : K361DRAFT_scf7180000000009_quiver.3	378379	378382	ipd>1.292,cov>69,UNMOD	2541002933##K361DRAFT_2986##CRISPR-associated protein, Cas2 family	downstream_of_gene	2541002934##K361DRAFT_2987##Transposase and inactivated derivatives	upstream_of_gene	.
Bacterium JKG1 strain JKG1	TtaA	M.BspJKG1III	2541002441##K361DRAFT_2493##DNA modification methylase	K361DRAFT_scf7180000000009_quiver.3 bacterium JKG1 : K361DRAFT_scf7180000000009_quiver.3	726895	726898	ipd>1.590,cov>63,UNMOD	2541003213##K361DRAFT_3266##hypothetical protein	upstream_of_gene	2541003214##K361DRAFT_3267##carbohydrate ABC transporter membrane protein 2, CUT1 family (TC 3.A.1.1.-)	downstream_of_gene	LJ0739_Lactobacillus
Bacterium JKG1 strain JKG1	TtaA	M.BspJKG1III	2541002441##K361DRAFT_2493##DNA modification methylase	K361DRAFT_scf7180000000009_quiver.3 bacterium JKG1 : K361DRAFT_scf7180000000009_quiver.3	769602	769605	ipd>1.042,cov>78,UNMOD	2541003258##K361DRAFT_3311##Transposase and inactivated derivatives	overlaps_gene	N/A	N/A	.
Bacterium JKG1 strain JKG1	TtaA	M.BspJKG1III	2541002441##K361DRAFT_2493##DNA modification methylase	K361DRAFT_scf7180000000009_quiver.3 bacterium JKG1 : K361DRAFT_scf7180000000009_quiver.3	787939	787942	ipd>1.292,cov>81,UNMOD	2541003267##K361DRAFT_3320##Dimethyladenosine transferase (rRNA methylation)	overlaps_gene	N/A	N/A	KdgR_Bacillaceae
Bacterium JKG1 strain JKG1	TtaA	M.BspJKG1III	2541002441##K361DRAFT_2493##DNA modification methylase	K361DRAFT_scf7180000000009_quiver.3 bacterium JKG1 : K361DRAFT_scf7180000000009_quiver.3	788229	788232	ipd>1.799,cov>93,UNMOD	2541003267##K361DRAFT_3320##Dimethyladenosine transferase (rRNA methylation)	overlaps_gene	N/A	N/A	NrdR_Firmicutes
Bacterium JKG1 strain JKG1	TtaA	M.BspJKG1III	2541002441##K361DRAFT_2493##DNA modification methylase	K361DRAFT_scf7180000000009_quiver.3 bacterium JKG1 : K361DRAFT_scf7180000000009_quiver.3	869110	869113	ipd>1.225,cov>91,UNMOD	2541003343##K361DRAFT_3396##putative regulatory protein, FmdB family	upstream_of_gene	2541003344##K361DRAFT_3397##export-related chaperone protein CsaA	upstream_of_gene	.
Bacterium JKG1 strain JKG1	TtaA	M.BspJKG1III	2541002441##K361DRAFT_2493##DNA modification methylase	K361DRAFT_scf7180000000009_quiver.3 bacterium JKG1 : K361DRAFT_scf7180000000009_quiver.3	950342	950345	ipd>0.811,cov>67,UNMOD	2541003426##K361DRAFT_3479##hypothetical protein	upstream_of_gene	2541003427##K361DRAFT_3480##dihydroorotate oxidase A (EC 1.3.3.1)	downstream_of_gene	.
Bacterium JKG1 strain JKG1	TtaA	M.BspJKG1III	2541002441##K361DRAFT_2493##DNA modification methylase	K361DRAFT_scf7180000000009_quiver.3 bacterium JKG1 : K361DRAFT_scf7180000000009_quiver.3	950353	950356	ipd>1.477,cov>74,UNMOD	2541003426##K361DRAFT_3479##hypothetical protein	upstream_of_gene	2541003427##K361DRAFT_3480##dihydroorotate oxidase A (EC 1.3.3.1)	downstream_of_gene	.
Bacterium JKG1 strain JKG1	TtaA	M.BspJKG1III	2541002441##K361DRAFT_2493##DNA modification methylase	K361DRAFT_scf7180000000009_quiver.3 bacterium JKG1 : K361DRAFT_scf7180000000009_quiver.3	1144914	1144917	ipd>1.257,cov>61,UNMOD	2541003612##K361DRAFT_3665##hypothetical protein	downstream_of_gene	2541003613##K361DRAFT_3666##HEAT repeats	upstream_of_gene	PckR_Rhizobiales
Bacterium JKG1 strain JKG1	TtaA	M.BspJKG1III	2541002441##K361DRAFT_2493##DNA modification methylase	K361DRAFT_scf7180000000009_quiver.3 bacterium JKG1 : K361DRAFT_scf7180000000009_quiver.3	1148313	1148316	ipd>1.156,cov>63,UNMOD	2541003614##K361DRAFT_3667##RHS repeat-associated core domain	downstream_of_gene	2541003615##K361DRAFT_3668##SMI1 / KNR4 family (SUKH-1)	upstream_of_gene	SCO7411_Actinobacteridae
Bacterium JKG1 strain JKG1	TtaA	M.BspJKG1III	2541002441##K361DRAFT_2493##DNA modification methylase	K361DRAFT_scf7180000000009_quiver.3 bacterium JKG1 : K361DRAFT_scf7180000000009_quiver.3	1148422	1148425	ipd>1.041,cov>66,UNMOD	2541003614##K361DRAFT_3667##RHS repeat-associated core domain	downstream_of_gene	2541003615##K361DRAFT_3668##SMI1 / KNR4 family (SUKH-1)	upstream_of_gene	.
Bacterium JKG1 strain JKG1	TtaA	M.BspJKG1III	2541002441##K361DRAFT_2493##DNA modification methylase	K361DRAFT_scf7180000000009_quiver.3 bacterium JKG1 : K361DRAFT_scf7180000000009_quiver.3	1148440	1148443	ipd>1.029,cov>67,UNMOD	2541003614##K361DRAFT_3667##RHS repeat-associated core domain	downstream_of_gene	2541003615##K361DRAFT_3668##SMI1 / KNR4 family (SUKH-1)	upstream_of_gene	SMb21706_Rhizobiales
Xanthobacter species 91	gAnTc	M.Xsp91I	2562587651##A37EDRAFT_2147##DNA adenine methylase CcrM	A37EDRAFT_scf7180000000008_quiver.1 Xanthobacter sp. 91 : A37EDRAFT_scf7180000000008_quiver.1	332219	332223	ipd>1.412,cov>47,UNMOD	2562585850##A37EDRAFT_0346##alkylhydroperoxidase AhpD family core domain	upstream_of_gene	2562585851##A37EDRAFT_0347##transcriptional regulator, BadM/Rrf2 family	upstream_of_gene	.
Xanthobacter species 91	gAnTc	M.Xsp91I	2562587651##A37EDRAFT_2147##DNA adenine methylase CcrM	A37EDRAFT_scf7180000000008_quiver.1 Xanthobacter sp. 91 : A37EDRAFT_scf7180000000008_quiver.1	769864	769868	ipd>1.368,cov>44,UNMOD	2562586249##A37EDRAFT_0745##transcriptional regulator, IclR family	upstream_of_gene	2562586250##A37EDRAFT_0746##Choline dehydrogenase and related flavoproteins	upstream_of_gene	.
Xanthobacter species 91	gAnTc	M.Xsp91I	2562587651##A37EDRAFT_2147##DNA adenine methylase CcrM	A37EDRAFT_scf7180000000008_quiver.1 Xanthobacter sp. 91 : A37EDRAFT_scf7180000000008_quiver.1	3198191	3198195	ipd>1.126,cov>50,UNMOD	2562588505##A37EDRAFT_3001##transcriptional regulator, TetR family	upstream_of_gene	2562588506##A37EDRAFT_3002##Acyl-CoA synthetases (AMP-forming)/AMP-acid ligases II	upstream_of_gene	.
Xanthobacter species 91	gAnTc	M.Xsp91I	2562587651##A37EDRAFT_2147##DNA adenine methylase CcrM	A37EDRAFT_scf7180000000008_quiver.1 Xanthobacter sp. 91 : A37EDRAFT_scf7180000000008_quiver.1	3471281	3471285	ipd>0.903,cov>42,UNMOD	2562588754##A37EDRAFT_3250##amino acid/amide ABC transporter membrane protein 1, HAAT family (TC 3.A.1.4.-)	upstream_of_gene	2562588755##A37EDRAFT_3251##Transcriptional regulators	upstream_of_gene	.
Ruminococcus sp. HUN007	gTtaAc	M.Rsp7I	2566068951##CC97DRAFT_0946##DNA modification methylase	CC97DRAFT_scf7180000000018_quiver.1 Ruminococcus sp. HUN007 : CC97DRAFT_scf7180000000018_quiver.1	714077	714082	ipd>0.934,cov>32,UNMOD	2566068623##CC97DRAFT_0617##Transposase and inactivated derivatives	upstream_of_gene	2566068624##CC97DRAFT_0618##hypothetical protein	upstream_of_gene	.
Ruminococcus sp. HUN007	gTtaAc	M.Rsp7I	2566068951##CC97DRAFT_0946##DNA modification methylase	CC97DRAFT_scf7180000000020_quiver.2 Ruminococcus sp. HUN007 : CC97DRAFT_scf7180000000020_quiver.2	32861	32866	ipd>1.717,cov>22,UNMOD	2566068838##CC97DRAFT_0833##Fe2+ transport system protein A	upstream_of_gene	2566068839##CC97DRAFT_0834##hypothetical protein	upstream_of_gene	.
Ruminococcus sp. HUN007	gTtaAc	M.Rsp7I	2566068951##CC97DRAFT_0946##DNA modification methylase	CC97DRAFT_scf7180000000020_quiver.2 Ruminococcus sp. HUN007 : CC97DRAFT_scf7180000000020_quiver.2	1582451	1582456	ipd>1.111,cov>35,UNMOD	2566070199##CC97DRAFT_2194##Citrate synthase	upstream_of_gene	2566070200##CC97DRAFT_2195##tRNA_His_GTG	downstream_of_gene	.
Methylobacterium sp. 10	gAnTc	M.Msp10I	2546996868##K368DRAFT_2643##DNA modification methylase	K368DRAFT_scaffold00001.1 Methylobacterium sp. 10 : K368DRAFT_scaffold00001.1	1216946	1216950	ipd>0.762,cov>26,UNMOD	2546995342##K368DRAFT_1117##Uncharacterized phage-associated protein	overlaps_gene	N/A	N/A	.
Methylobacterium sp. 10	gAnTc	M.Msp10I	2546996868##K368DRAFT_2643##DNA modification methylase	K368DRAFT_scaffold00001.1 Methylobacterium sp. 10 : K368DRAFT_scaffold00001.1	1314222	1314226	ipd>1.246,cov>28,UNMOD	2546995425##K368DRAFT_1200##hypothetical protein	upstream_of_gene	2546995426##K368DRAFT_1201##AraC-type DNA-binding domain-containing proteins	upstream_of_gene	.
Methylobacterium sp. 10	gAnTc	M.Msp10I	2546996868##K368DRAFT_2643##DNA modification methylase	K368DRAFT_scaffold00001.1 Methylobacterium sp. 10 : K368DRAFT_scaffold00001.1	1464126	1464130	ipd>1.587,cov>24,UNMOD	2546995567##K368DRAFT_1342##hypothetical protein	overlaps_gene	N/A	N/A	.
Methylobacterium sp. 10	gAnTc	M.Msp10I	2546996868##K368DRAFT_2643##DNA modification methylase	K368DRAFT_scaffold00001.1 Methylobacterium sp. 10 : K368DRAFT_scaffold00001.1	1577359	1577363	ipd>1.181,cov>21,UNMOD	2546995668##K368DRAFT_1443##hypothetical protein	overlaps_gene	N/A	N/A	.
Methylobacterium sp. 10	gAnTc	M.Msp10I	2546996868##K368DRAFT_2643##DNA modification methylase	K368DRAFT_scaffold00001.1 Methylobacterium sp. 10 : K368DRAFT_scaffold00001.1	3021813	3021817	ipd>0.736,cov>29,UNMOD	2546997034##K368DRAFT_2809##SOS-response transcriptional repressors (RecA-mediated autopeptidases)	upstream_of_gene	2546997035##K368DRAFT_2810##AAA ATPase domain	downstream_of_gene	.
Methylobacterium sp. 10	gAnTc	M.Msp10I	2546996868##K368DRAFT_2643##DNA modification methylase	K368DRAFT_scaffold00001.1 Methylobacterium sp. 10 : K368DRAFT_scaffold00001.1	3100418	3100422	ipd>1.323,cov>27,UNMOD	2546997123##K368DRAFT_2898##hypothetical protein	upstream_of_gene	2546997124##K368DRAFT_2899##transcriptional regulator, GntR family	upstream_of_gene	SMc04401_Alpha_Gamma
Methylobacterium sp. 10	gAnTc	M.Msp10I	2546996868##K368DRAFT_2643##DNA modification methylase	K368DRAFT_scaffold00001.1 Methylobacterium sp. 10 : K368DRAFT_scaffold00001.1	3366389	3366393	ipd>1.601,cov>21,UNMOD	2546997386##K368DRAFT_3161##hypothetical protein	overlaps_gene	N/A	N/A	.
Methylobacterium sp. 10	gAnTc	M.Msp10I	2546996868##K368DRAFT_2643##DNA modification methylase	K368DRAFT_scaffold00001.1 Methylobacterium sp. 10 : K368DRAFT_scaffold00001.1	3658839	3658843	ipd>0.997,cov>21,UNMOD	2546997672##K368DRAFT_3447##shikimate dehydrogenase (EC 1.1.1.25)	downstream_of_gene	2546997673##K368DRAFT_3448##coenzyme PQQ precursor peptide PqqA	upstream_of_gene	.
Methylobacterium sp. 10	gAnTc	M.Msp10I	2546996868##K368DRAFT_2643##DNA modification methylase	K368DRAFT_scaffold00001.1 Methylobacterium sp. 10 : K368DRAFT_scaffold00001.1	3838385	3838389	ipd>0.981,cov>24,UNMOD	2546997867##K368DRAFT_3642##Protein of unknown function (DUF2380)	upstream_of_gene	2546997868##K368DRAFT_3643##amino acid/amide ABC transporter substrate-binding protein, HAAT family (TC 3.A.1.4.-)	upstream_of_gene	.
Methylobacterium sp. 10	gAnTc	M.Msp10I	2546996868##K368DRAFT_2643##DNA modification methylase	K368DRAFT_scaffold00001.1 Methylobacterium sp. 10 : K368DRAFT_scaffold00001.1	4109745	4109749	ipd>1.392,cov>30,UNMOD	2546998123##K368DRAFT_3898##transcriptional regulator, DeoR family	upstream_of_gene	2546998124##K368DRAFT_3899##porin, OprB family (TC 1.B.19)	upstream_of_gene	.
Methylobacterium sp. 10	gAnTc	M.Msp10I	2546996868##K368DRAFT_2643##DNA modification methylase	K368DRAFT_scaffold00001.1 Methylobacterium sp. 10 : K368DRAFT_scaffold00001.1	4183754	4183758	ipd>1.081,cov>37,UNMOD	2546998186##K368DRAFT_3961##RTX toxins and related Ca2+-binding proteins	overlaps_gene	N/A	N/A	.
Nocardia sp. BMG111209	aTcgAt	M.Nsp209I	2521594543##G361DRAFT_3461##Type I restriction-modification system methyltransferase subunit	G361DRAFT_scaffold00001.1 Nocardia sp. BMG111209 : G361DRAFT_scaffold00001.1	825394	825399	ipd>1.007,cov>48,UNMOD	2521591799##G361DRAFT_0717##Dehydrogenases with different specificities (related to short-chain alcohol dehydrogenases)	upstream_of_gene	2521591800##G361DRAFT_0718##transcriptional regulator, MarR family	upstream_of_gene	.
Nocardia sp. BMG111209	aTcgAt	M.Nsp209I	2521594543##G361DRAFT_3461##Type I restriction-modification system methyltransferase subunit	G361DRAFT_scaffold00001.1 Nocardia sp. BMG111209 : G361DRAFT_scaffold00001.1	1065712	1065717	ipd>0.907,cov>35,UNMOD	2521592024##G361DRAFT_0942##hypothetical protein	upstream_of_gene	2521592025##G361DRAFT_0943##cobaltochelatase CobN subunit (EC 6.6.1.2)	upstream_of_gene	.
Nocardia sp. BMG111209	aTcgAt	M.Nsp209I	2521594543##G361DRAFT_3461##Type I restriction-modification system methyltransferase subunit	G361DRAFT_scaffold00001.1 Nocardia sp. BMG111209 : G361DRAFT_scaffold00001.1	1216730	1216735	ipd>0.914,cov>34,UNMOD	2521592160##G361DRAFT_1078##Transcriptional regulators	upstream_of_gene	2521592161##G361DRAFT_1079##Threonine dehydrogenase and related Zn-dependent dehydrogenases	upstream_of_gene	.
Nocardia sp. BMG111209	aTcgAt	M.Nsp209I	2521594543##G361DRAFT_3461##Type I restriction-modification system methyltransferase subunit	G361DRAFT_scaffold00001.1 Nocardia sp. BMG111209 : G361DRAFT_scaffold00001.1	1267710	1267715	ipd>1.492,cov>42,UNMOD	2521592205##G361DRAFT_1123##ABC-type dipeptide transport system, periplasmic component	overlaps_gene	N/A	N/A	.
Nocardia sp. BMG111209	aTcgAt	M.Nsp209I	2521594543##G361DRAFT_3461##Type I restriction-modification system methyltransferase subunit	G361DRAFT_scaffold00001.1 Nocardia sp. BMG111209 : G361DRAFT_scaffold00001.1	1848197	1848202	ipd>1.033,cov>46,UNMOD	2521592730##G361DRAFT_1648##Amino acid transporters	downstream_of_gene	2521592731##G361DRAFT_1649##Lysine/ornithine N-monooxygenase	upstream_of_gene	.
Nocardia sp. BMG111209	aTcgAt	M.Nsp209I	2521594543##G361DRAFT_3461##Type I restriction-modification system methyltransferase subunit	G361DRAFT_scaffold00001.1 Nocardia sp. BMG111209 : G361DRAFT_scaffold00001.1	2209989	2209994	ipd>1.125,cov>47,UNMOD	2521593075##G361DRAFT_1993##Predicted metal-dependent hydrolase of the TIM-barrel fold	upstream_of_gene	2521593076##G361DRAFT_1994##transcriptional regulator, TetR family	downstream_of_gene	.
Nocardia sp. BMG111209	aTcgAt	M.Nsp209I	2521594543##G361DRAFT_3461##Type I restriction-modification system methyltransferase subunit	G361DRAFT_scaffold00001.1 Nocardia sp. BMG111209 : G361DRAFT_scaffold00001.1	2357586	2357591	ipd>1.077,cov>41,UNMOD	2521593210##G361DRAFT_2128##transcriptional regulator, TetR family	upstream_of_gene	2521593211##G361DRAFT_2129##Uncharacterized conserved protein	upstream_of_gene	.
Nocardia sp. BMG111209	aTcgAt	M.Nsp209I	2521594543##G361DRAFT_3461##Type I restriction-modification system methyltransferase subunit	G361DRAFT_scaffold00001.1 Nocardia sp. BMG111209 : G361DRAFT_scaffold00001.1	2357590	2357595	ipd>1.034,cov>41,UNMOD	2521593210##G361DRAFT_2128##transcriptional regulator, TetR family	upstream_of_gene	2521593211##G361DRAFT_2129##Uncharacterized conserved protein	upstream_of_gene	.
Nocardia sp. BMG111209	aTcgAt	M.Nsp209I	2521594543##G361DRAFT_3461##Type I restriction-modification system methyltransferase subunit	G361DRAFT_scaffold00001.1 Nocardia sp. BMG111209 : G361DRAFT_scaffold00001.1	2513086	2513091	ipd>0.755,cov>41,UNMOD	2521593347##G361DRAFT_2265##NAD binding domain of 6-phosphogluconate dehydrogenase	upstream_of_gene	2521593348##G361DRAFT_2266##hypothetical protein	downstream_of_gene	.
Nocardia sp. BMG111209	aTcgAt	M.Nsp209I	2521594543##G361DRAFT_3461##Type I restriction-modification system methyltransferase subunit	G361DRAFT_scaffold00001.1 Nocardia sp. BMG111209 : G361DRAFT_scaffold00001.1	2645694	2645699	ipd>1.080,cov>60,UNMOD	2521593485##G361DRAFT_2403##Transcriptional regulators	overlaps_gene	N/A	N/A	.
Nocardia sp. BMG111209	aTcgAt	M.Nsp209I	2521594543##G361DRAFT_3461##Type I restriction-modification system methyltransferase subunit	G361DRAFT_scaffold00001.1 Nocardia sp. BMG111209 : G361DRAFT_scaffold00001.1	2824601	2824606	ipd>1.230,cov>46,UNMOD	2521593638##G361DRAFT_2556##hypothetical protein	overlaps_gene	N/A	N/A	.
Nocardia sp. BMG111209	aTcgAt	M.Nsp209I	2521594543##G361DRAFT_3461##Type I restriction-modification system methyltransferase subunit	G361DRAFT_scaffold00001.1 Nocardia sp. BMG111209 : G361DRAFT_scaffold00001.1	2880952	2880957	ipd>1.349,cov>43,UNMOD	2521593684##G361DRAFT_2602##Streptomycin 6-kinase	overlaps_gene	N/A	N/A	.
Nocardia sp. BMG111209	aTcgAt	M.Nsp209I	2521594543##G361DRAFT_3461##Type I restriction-modification system methyltransferase subunit	G361DRAFT_scaffold00001.1 Nocardia sp. BMG111209 : G361DRAFT_scaffold00001.1	2935153	2935158	ipd>0.875,cov>48,UNMOD	2521593738##G361DRAFT_2656##transcriptional regulator, TetR family	upstream_of_gene	2521593739##G361DRAFT_2657##Citrate lyase beta subunit	upstream_of_gene	.
Nocardia sp. BMG111209	aTcgAt	M.Nsp209I	2521594543##G361DRAFT_3461##Type I restriction-modification system methyltransferase subunit	G361DRAFT_scaffold00001.1 Nocardia sp. BMG111209 : G361DRAFT_scaffold00001.1	3494450	3494455	ipd>1.257,cov>59,UNMOD	2521594236##G361DRAFT_3154##hypothetical protein	overlaps_gene	N/A	N/A	.
Nocardia sp. BMG111209	aTcgAt	M.Nsp209I	2521594543##G361DRAFT_3461##Type I restriction-modification system methyltransferase subunit	G361DRAFT_scaffold00001.1 Nocardia sp. BMG111209 : G361DRAFT_scaffold00001.1	3983077	3983082	ipd>1.060,cov>159,UNMOD	2521594669##G361DRAFT_3587##Glutathione S-transferase	overlaps_gene	N/A	N/A	.
Nocardia sp. BMG111209	aTcgAt	M.Nsp209I	2521594543##G361DRAFT_3461##Type I restriction-modification system methyltransferase subunit	G361DRAFT_scaffold00001.1 Nocardia sp. BMG111209 : G361DRAFT_scaffold00001.1	4553136	4553141	ipd>1.134,cov>38,UNMOD	2521595211##G361DRAFT_4129##Alpha/beta hydrolase family	upstream_of_gene	2521595212##G361DRAFT_4130##transcriptional regulator, TetR family	upstream_of_gene	.
Nocardia sp. BMG111209	aTcgAt	M.Nsp209I	2521594543##G361DRAFT_3461##Type I restriction-modification system methyltransferase subunit	G361DRAFT_scaffold00002.2 Nocardia sp. BMG111209 : G361DRAFT_scaffold00002.2	37211	37216	ipd>1.296,cov>40,UNMOD	2521595695##G361DRAFT_4614##hypothetical protein	upstream_of_gene	2521595696##G361DRAFT_4615##Rieske [2Fe-2S] domain/Ring hydroxylating alpha subunit (catalytic domain)	upstream_of_gene	.
Nocardia sp. BMG111209	aTcgAt	M.Nsp209I	2521594543##G361DRAFT_3461##Type I restriction-modification system methyltransferase subunit	G361DRAFT_scaffold00002.2 Nocardia sp. BMG111209 : G361DRAFT_scaffold00002.2	39270	39275	ipd>1.015,cov>39,UNMOD	2521595698##G361DRAFT_4617##Uncharacterized conserved protein	upstream_of_gene	2521595699##G361DRAFT_4618##Coenzyme F420-dependent N5,N10-methylene tetrahydromethanopterin reductase and related flavin-dependent oxidoreductases	upstream_of_gene	.
Nocardia sp. BMG111209	aTcgAt	M.Nsp209I	2521594543##G361DRAFT_3461##Type I restriction-modification system methyltransferase subunit	G361DRAFT_scaffold00002.2 Nocardia sp. BMG111209 : G361DRAFT_scaffold00002.2	180100	180105	ipd>0.900,cov>56,UNMOD	2521595825##G361DRAFT_4744##Predicted hydrolases or acyltransferases (alpha/beta hydrolase superfamily)	downstream_of_gene	2521595826##G361DRAFT_4745##hypothetical protein	upstream_of_gene	.
Nocardia sp. BMG111209	aTcgAt	M.Nsp209I	2521594543##G361DRAFT_3461##Type I restriction-modification system methyltransferase subunit	G361DRAFT_scaffold00002.2 Nocardia sp. BMG111209 : G361DRAFT_scaffold00002.2	225904	225909	ipd>0.794,cov>49,UNMOD	2521595870##G361DRAFT_4789##transcriptional regulator, GntR family	upstream_of_gene	2521595871##G361DRAFT_4790##hypothetical protein	upstream_of_gene	.
Nocardia sp. BMG111209	aTcgAt	M.Nsp209I	2521594543##G361DRAFT_3461##Type I restriction-modification system methyltransferase subunit	G361DRAFT_scaffold00002.2 Nocardia sp. BMG111209 : G361DRAFT_scaffold00002.2	225923	225928	ipd>0.769,cov>48,UNMOD	2521595870##G361DRAFT_4789##transcriptional regulator, GntR family	upstream_of_gene	2521595871##G361DRAFT_4790##hypothetical protein	upstream_of_gene	.
Nocardia sp. BMG111209	aTcgAt	M.Nsp209I	2521594543##G361DRAFT_3461##Type I restriction-modification system methyltransferase subunit	G361DRAFT_scaffold00002.2 Nocardia sp. BMG111209 : G361DRAFT_scaffold00002.2	403278	403283	ipd>0.641,cov>38,UNMOD	2521596042##G361DRAFT_4961##Predicted transcriptional regulators	upstream_of_gene	2521596043##G361DRAFT_4962##hypothetical protein	upstream_of_gene	.
Nocardia sp. BMG111209	aTcgAt	M.Nsp209I	2521594543##G361DRAFT_3461##Type I restriction-modification system methyltransferase subunit	G361DRAFT_scaffold00002.2 Nocardia sp. BMG111209 : G361DRAFT_scaffold00002.2	403293	403298	ipd>0.753,cov>39,UNMOD	2521596042##G361DRAFT_4961##Predicted transcriptional regulators	upstream_of_gene	2521596043##G361DRAFT_4962##hypothetical protein	upstream_of_gene	.
Nocardia sp. BMG111209	aTcgAt	M.Nsp209I	2521594543##G361DRAFT_3461##Type I restriction-modification system methyltransferase subunit	G361DRAFT_scaffold00002.2 Nocardia sp. BMG111209 : G361DRAFT_scaffold00002.2	598764	598769	ipd>1.352,cov>81,UNMOD	2521596230##G361DRAFT_5149##DNA mismatch repair enzyme (predicted ATPase)	overlaps_gene	N/A	N/A	.
Nocardia sp. BMG111209	aTcgAt	M.Nsp209I	2521594543##G361DRAFT_3461##Type I restriction-modification system methyltransferase subunit	G361DRAFT_scaffold00002.2 Nocardia sp. BMG111209 : G361DRAFT_scaffold00002.2	1032631	1032636	ipd>1.134,cov>49,UNMOD	2521596642##G361DRAFT_5561##hypothetical protein	upstream_of_gene	2521596643##G361DRAFT_5562##ABC-type amino acid transport/signal transduction systems, periplasmic component/domain	upstream_of_gene	.
Nocardia sp. BMG111209	aTcgAt	M.Nsp209I	2521594543##G361DRAFT_3461##Type I restriction-modification system methyltransferase subunit	G361DRAFT_scaffold00002.2 Nocardia sp. BMG111209 : G361DRAFT_scaffold00002.2	1177722	1177727	ipd>0.830,cov>50,UNMOD	2521596795##G361DRAFT_5714##Transcriptional regulator	upstream_of_gene	2521596796##G361DRAFT_5715##hypothetical protein	upstream_of_gene	.
Nocardia sp. BMG111209	aTcgAt	M.Nsp209I	2521594543##G361DRAFT_3461##Type I restriction-modification system methyltransferase subunit	G361DRAFT_scaffold00002.2 Nocardia sp. BMG111209 : G361DRAFT_scaffold00002.2	1248111	1248116	ipd>1.187,cov>42,UNMOD	2521596859##G361DRAFT_5778##hypothetical protein	upstream_of_gene	2521596860##G361DRAFT_5779##Predicted transcriptional regulator	downstream_of_gene	.
Nocardia sp. BMG111209	aTcgAt	M.Nsp209I	2521594543##G361DRAFT_3461##Type I restriction-modification system methyltransferase subunit	G361DRAFT_scaffold00004.4 Nocardia sp. BMG111209 : G361DRAFT_scaffold00004.4	514339	514344	ipd>1.431,cov>33,UNMOD	2521599033##G361DRAFT_7954##AAA ATPase domain/Bacterial regulatory proteins, luxR family	overlaps_gene	N/A	N/A	.
Rhodopseudomonas palustris CGA009	gAnTc	M.RpaIII	637474159##RPA1026##possible adenine DNA methyltransferase	NC_005296 Rhodopseudomonas palustris CGA009, complete genome.	285617	285621	ipd>1.093,cov>154,UNMOD	637473385##RPA0259##HTransmembrane sensor and HAMP domains	upstream_of_gene	637473386##RPA0260##possible photosynthesis gene regulator, AppA/PpaA family	upstream_of_gene	.
Rhodopseudomonas palustris CGA009	gAnTc	M.RpaIII	637474159##RPA1026##possible adenine DNA methyltransferase	NC_005296 Rhodopseudomonas palustris CGA009, complete genome.	1225439	1225443	ipd>1.083,cov>192,UNMOD	637474255##RPA1121##putative diguanylate cyclase (GGDEF)/phosphodiesterase (EAL)	downstream_of_gene	637474256##RPA1122##hypothetical protein	upstream_of_gene	.
Rhodopseudomonas palustris CGA009	gAnTc	M.RpaIII	637474159##RPA1026##possible adenine DNA methyltransferase	NC_005296 Rhodopseudomonas palustris CGA009, complete genome.	1385214	1385218	ipd>1.144,cov>165,UNMOD	637474397##RPA1263##putative II.1 protein	downstream_of_gene	637474398##RPA1264##flagellar M-ring protein	upstream_of_gene	.
Rhodopseudomonas palustris CGA009	gAnTc	M.RpaIII	637474159##RPA1026##possible adenine DNA methyltransferase	NC_005296 Rhodopseudomonas palustris CGA009, complete genome.	3156862	3156866	ipd>1.058,cov>181,UNMOD	637475922##RPA2783##hypothetical protein	overlaps_gene	N/A	N/A	.
Rhodopseudomonas palustris CGA009	gAnTc	M.RpaIII	637474159##RPA1026##possible adenine DNA methyltransferase	NC_005296 Rhodopseudomonas palustris CGA009, complete genome.	4302337	4302341	ipd>1.626,cov>174,UNMOD	637476949##RPA3805##hypothetical protein	upstream_of_gene	637476950##RPA3806##permease of ABC transporter,putatively for branched chain amino acuds	upstream_of_gene	.
Rhodopseudomonas palustris CGA009	gAnTc	M.RpaIII	637474159##RPA1026##possible adenine DNA methyltransferase	NC_005296 Rhodopseudomonas palustris CGA009, complete genome.	5348405	5348409	ipd>1.829,cov>189,UNMOD	637477894##RPA4736##putative cell division ATP-binding protein FtsE, ABC type transporter	upstream_of_gene	637477895##RPA4737##hypothetical protein	upstream_of_gene	.
Haloterrigena turkmenica DSM 5511	cAttc	M.HtuII	646513004##Htur_2419##hypothetical protein	NC_013743 Haloterrigena turkmenica DSM 5511, complete genome.	2397735	2397739	ipd=2.082,cov=70,UNMOD	646512916##Htur_2330##extracellular solute-binding protein family 1	overlaps_gene	N/A	N/A	.
Haloterrigena turkmenica DSM 5511	cAttc	M.HtuII	646513004##Htur_2419##hypothetical protein	NC_013743 Haloterrigena turkmenica DSM 5511, complete genome.	3023256	3023260	ipd=1.949,cov=71,UNMOD	646513528##Htur_2943##creatinase	upstream_of_gene	646513529##Htur_2944##protein of unknown function DUF46	upstream_of_gene	MalR_Streptococcus_pneumoniae
Haloterrigena turkmenica DSM 5511	cAttc	M.HtuII	646513004##Htur_2419##hypothetical protein	NC_013744 Haloterrigena turkmenica DSM 5511 plasmid pHTUR01, complete sequence.	395025	395029	ipd=1.964,cov=63,UNMOD	646514677##Htur_4124##oxidoreductase domain protein	upstream_of_gene	646514678##Htur_4125##Kinetochore-Ndc80 complex, subunit Spc25	downstream_of_gene	.
Spirochaeta smaragdinae DSM 11293	raATty	M.SsmMII	648109810##Spirs_2892##Site-specific DNA-methyltransferase (adenine-specific)	NC_014364 Spirochaeta smaragdinae DSM 11293 chromosome, complete genome.	66870	66875	ipd>1.459,cov>33,UNMOD	648106990##Spirs_0059##pyruvate kinase	downstream_of_gene	648106991##Spirs_0060##protein of unknown function DUF59	upstream_of_gene	XCC2464_Alteromonadales_Xanthomonadales_Sphingomonadales
Spirochaeta smaragdinae DSM 11293	raATty	M.SsmMII	648109810##Spirs_2892##Site-specific DNA-methyltransferase (adenine-specific)	NC_014364 Spirochaeta smaragdinae DSM 11293 chromosome, complete genome.	437940	437945	ipd>1.142,cov>29,UNMOD	648107351##Spirs_0424##dihydrodipicolinate synthetase	upstream_of_gene	648107352##Spirs_0425##PfkB domain protein	upstream_of_gene	NagC_Gammaproteobacteria
Spirochaeta smaragdinae DSM 11293	raATty	M.SsmMII	648109810##Spirs_2892##Site-specific DNA-methyltransferase (adenine-specific)	NC_014364 Spirochaeta smaragdinae DSM 11293 chromosome, complete genome.	438003	438008	ipd>1.008,cov>25,UNMOD	648107351##Spirs_0424##dihydrodipicolinate synthetase	upstream_of_gene	648107352##Spirs_0425##PfkB domain protein	upstream_of_gene	RegR_Streptococcus
Spirochaeta smaragdinae DSM 11293	raATty	M.SsmMII	648109810##Spirs_2892##Site-specific DNA-methyltransferase (adenine-specific)	NC_014364 Spirochaeta smaragdinae DSM 11293 chromosome, complete genome.	732331	732336	ipd>1.657,cov>26,UNMOD	648107619##Spirs_0704##transcriptional regulator, LacI family	upstream_of_gene	648107620##Spirs_0705##periplasmic binding protein/LacI transcriptional regulator	upstream_of_gene	ABC1168_Bacillus_Burkholderia_Rhodobacteriales
Spirochaeta smaragdinae DSM 11293	raATty	M.SsmMII	648109810##Spirs_2892##Site-specific DNA-methyltransferase (adenine-specific)	NC_014364 Spirochaeta smaragdinae DSM 11293 chromosome, complete genome.	785286	785291	ipd>1.516,cov>27,UNMOD	648107669##Spirs_0754##Xylose isomerase domain protein TIM barrel	downstream_of_gene	648107670##Spirs_0755##filamentation induced by cAMP protein Fic	upstream_of_gene	NagC_Gammaproteobacteria
Spirochaeta smaragdinae DSM 11293	raATty	M.SsmMII	648109810##Spirs_2892##Site-specific DNA-methyltransferase (adenine-specific)	NC_014364 Spirochaeta smaragdinae DSM 11293 chromosome, complete genome.	860393	860398	ipd>0.833,cov>40,UNMOD	648107745##Spirs_0830##ketol-acid reductoisomerase	upstream_of_gene	648107746##Spirs_0831##transcriptional regulator, GntR family	upstream_of_gene	.
Spirochaeta smaragdinae DSM 11293	raATty	M.SsmMII	648109810##Spirs_2892##Site-specific DNA-methyltransferase (adenine-specific)	NC_014364 Spirochaeta smaragdinae DSM 11293 chromosome, complete genome.	860400	860405	ipd>0.863,cov>41,UNMOD	648107745##Spirs_0830##ketol-acid reductoisomerase	upstream_of_gene	648107746##Spirs_0831##transcriptional regulator, GntR family	upstream_of_gene	SMA2527_Enterobacteriales_Oceanospirillales
Spirochaeta smaragdinae DSM 11293	raATty	M.SsmMII	648109810##Spirs_2892##Site-specific DNA-methyltransferase (adenine-specific)	NC_014364 Spirochaeta smaragdinae DSM 11293 chromosome, complete genome.	860407	860412	ipd>0.868,cov>39,UNMOD	648107745##Spirs_0830##ketol-acid reductoisomerase	upstream_of_gene	648107746##Spirs_0831##transcriptional regulator, GntR family	upstream_of_gene	SMA2527_Enterobacteriales_Oceanospirillales
Spirochaeta smaragdinae DSM 11293	raATty	M.SsmMII	648109810##Spirs_2892##Site-specific DNA-methyltransferase (adenine-specific)	NC_014364 Spirochaeta smaragdinae DSM 11293 chromosome, complete genome.	860414	860419	ipd>0.907,cov>39,UNMOD	648107745##Spirs_0830##ketol-acid reductoisomerase	upstream_of_gene	648107746##Spirs_0831##transcriptional regulator, GntR family	upstream_of_gene	SMA2527_Enterobacteriales_Oceanospirillales
Spirochaeta smaragdinae DSM 11293	raATty	M.SsmMII	648109810##Spirs_2892##Site-specific DNA-methyltransferase (adenine-specific)	NC_014364 Spirochaeta smaragdinae DSM 11293 chromosome, complete genome.	1188502	1188507	ipd>0.982,cov>26,UNMOD	648108040##Spirs_1127##nicotinamide mononucleotide transporter PnuC	downstream_of_gene	648108041##Spirs_1128##flavodoxin family protein	upstream_of_gene	PdhR_Gammaproteobacteria
Spirochaeta smaragdinae DSM 11293	raATty	M.SsmMII	648109810##Spirs_2892##Site-specific DNA-methyltransferase (adenine-specific)	NC_014364 Spirochaeta smaragdinae DSM 11293 chromosome, complete genome.	1359930	1359935	ipd>1.348,cov>33,UNMOD	648108184##Spirs_1274##hypothetical protein	upstream_of_gene	648108185##Spirs_1275##transcriptional regulator, TetR family	downstream_of_gene	XylR_Rhodobacteriales_Rhizobiales
Spirochaeta smaragdinae DSM 11293	raATty	M.SsmMII	648109810##Spirs_2892##Site-specific DNA-methyltransferase (adenine-specific)	NC_014364 Spirochaeta smaragdinae DSM 11293 chromosome, complete genome.	2374110	2374115	ipd>1.307,cov>24,UNMOD	648109141##Spirs_2219##extracellular solute-binding protein family 5	upstream_of_gene	648109142##Spirs_2220##putative esterase	upstream_of_gene	.
Spirochaeta smaragdinae DSM 11293	raATty	M.SsmMII	648109810##Spirs_2892##Site-specific DNA-methyltransferase (adenine-specific)	NC_014364 Spirochaeta smaragdinae DSM 11293 chromosome, complete genome.	3250145	3250150	ipd>0.882,cov>24,UNMOD	648109949##Spirs_3032##ROK family protein	upstream_of_gene	648109950##Spirs_3033##hypothetical protein	upstream_of_gene	SMb21598_Rhizobiales
Spirochaeta smaragdinae DSM 11293	raATty	M.SsmMII	648109810##Spirs_2892##Site-specific DNA-methyltransferase (adenine-specific)	NC_014364 Spirochaeta smaragdinae DSM 11293 chromosome, complete genome.	3250163	3250168	ipd>1.575,cov>21,UNMOD	648109949##Spirs_3032##ROK family protein	upstream_of_gene	648109950##Spirs_3033##hypothetical protein	upstream_of_gene	.
Spirochaeta smaragdinae DSM 11293	raATty	M.SsmMII	648109810##Spirs_2892##Site-specific DNA-methyltransferase (adenine-specific)	NC_014364 Spirochaeta smaragdinae DSM 11293 chromosome, complete genome.	4536607	4536612	ipd>1.120,cov>24,UNMOD	648111100##Spirs_4196##hypothetical protein	upstream_of_gene	648940665##Spirs_4197##	downstream_of_gene	SssR_Proteobacteria
Arthrobacter chlorophenolicus A6	TtaA	M.AchA6II	643590915##Achl_2506##DNA methylase N-4/N-6 domain protein	NC_011886 Arthrobacter chlorophenolicus A6, complete genome.	46476	46479	ipd>1.578,cov>24,UNMOD	643588440##Achl_0041##pyridoxamine 5'-phosphate oxidase-related FMN-binding	downstream_of_gene	643588441##Achl_0042##protein of unknown function DUF1348	upstream_of_gene	.
Arthrobacter chlorophenolicus A6	TtaA	M.AchA6II	643590915##Achl_2506##DNA methylase N-4/N-6 domain protein	NC_011886 Arthrobacter chlorophenolicus A6, complete genome.	412140	412143	ipd>1.019,cov>23,UNMOD	643588785##Achl_0389##hypothetical protein	upstream_of_gene	643588786##Achl_0390##urease, gamma subunit	upstream_of_gene	.
Arthrobacter chlorophenolicus A6	TtaA	M.AchA6II	643590915##Achl_2506##DNA methylase N-4/N-6 domain protein	NC_011886 Arthrobacter chlorophenolicus A6, complete genome.	412311	412314	ipd>1.315,cov>23,UNMOD	643588785##Achl_0389##hypothetical protein	upstream_of_gene	643588786##Achl_0390##urease, gamma subunit	upstream_of_gene	.
Arthrobacter chlorophenolicus A6	TtaA	M.AchA6II	643590915##Achl_2506##DNA methylase N-4/N-6 domain protein	NC_011886 Arthrobacter chlorophenolicus A6, complete genome.	412397	412400	ipd>1.474,cov>23,UNMOD	643588785##Achl_0389##hypothetical protein	upstream_of_gene	643588786##Achl_0390##urease, gamma subunit	upstream_of_gene	.
Arthrobacter chlorophenolicus A6	TtaA	M.AchA6II	643590915##Achl_2506##DNA methylase N-4/N-6 domain protein	NC_011886 Arthrobacter chlorophenolicus A6, complete genome.	431887	431890	ipd>1.000,cov>21,UNMOD	643588804##Achl_0408##major facilitator superfamily MFS_1	upstream_of_gene	643588805##Achl_0409##Xylose isomerase domain protein TIM barrel	upstream_of_gene	.
Arthrobacter chlorophenolicus A6	TtaA	M.AchA6II	643590915##Achl_2506##DNA methylase N-4/N-6 domain protein	NC_011886 Arthrobacter chlorophenolicus A6, complete genome.	524272	524275	ipd>1.916,cov>30,UNMOD	643588884##Achl_0488##FG-GAP repeat protein	upstream_of_gene	643588885##Achl_0489##NAD-dependent epimerase/dehydratase	downstream_of_gene	SCO0806_Actinomycetales
Arthrobacter chlorophenolicus A6	TtaA	M.AchA6II	643590915##Achl_2506##DNA methylase N-4/N-6 domain protein	NC_011886 Arthrobacter chlorophenolicus A6, complete genome.	708205	708208	ipd>1.148,cov>29,UNMOD	643589062##Achl_0665##hypothetical protein	downstream_of_gene	643589063##Achl_0666##peptidase M14 carboxypeptidase A	upstream_of_gene	.
Arthrobacter chlorophenolicus A6	TtaA	M.AchA6II	643590915##Achl_2506##DNA methylase N-4/N-6 domain protein	NC_011886 Arthrobacter chlorophenolicus A6, complete genome.	1028342	1028345	ipd>1.433,cov>21,UNMOD	643589341##Achl_0935##transcriptional regulator, ArsR family	upstream_of_gene	643589342##Achl_0936##4-oxalocrotonate tautomerase	upstream_of_gene	.
Arthrobacter chlorophenolicus A6	TtaA	M.AchA6II	643590915##Achl_2506##DNA methylase N-4/N-6 domain protein	NC_011886 Arthrobacter chlorophenolicus A6, complete genome.	1134296	1134299	ipd>0.829,cov>25,UNMOD	643589441##Achl_1036##hypothetical protein	upstream_of_gene	643589442##Achl_1037##Glyoxalase/bleomycin resistance protein/dioxygenase	downstream_of_gene	.
Arthrobacter chlorophenolicus A6	TtaA	M.AchA6II	643590915##Achl_2506##DNA methylase N-4/N-6 domain protein	NC_011886 Arthrobacter chlorophenolicus A6, complete genome.	1254312	1254315	ipd>1.030,cov>31,UNMOD	643589547##Achl_1142##23S rRNA (uracil-5-)-methyltransferase RumB	upstream_of_gene	643589548##Achl_1143##amino acid permease-associated region	upstream_of_gene	.
Arthrobacter chlorophenolicus A6	TtaA	M.AchA6II	643590915##Achl_2506##DNA methylase N-4/N-6 domain protein	NC_011886 Arthrobacter chlorophenolicus A6, complete genome.	1580898	1580901	ipd>0.993,cov>26,UNMOD	643589820##Achl_1412##peptidase M50	downstream_of_gene	643589821##Achl_1413##hypothetical protein	upstream_of_gene	.
Arthrobacter chlorophenolicus A6	TtaA	M.AchA6II	643590915##Achl_2506##DNA methylase N-4/N-6 domain protein	NC_011886 Arthrobacter chlorophenolicus A6, complete genome.	3188236	3188239	ipd>0.646,cov>21,UNMOD	643591272##Achl_2858##ABC-3 protein	upstream_of_gene	643591273##Achl_2859##ABC transporter related	upstream_of_gene	.
Arthrobacter chlorophenolicus A6	TtaA	M.AchA6II	643590915##Achl_2506##DNA methylase N-4/N-6 domain protein	NC_011886 Arthrobacter chlorophenolicus A6, complete genome.	3300606	3300609	ipd>1.319,cov>21,UNMOD	643591359##Achl_2949##exopolysaccharide biosynthesis polyprenyl glycosylphosphotransferase	overlaps_gene	N/A	N/A	.
Arthrobacter chlorophenolicus A6	TtaA	M.AchA6II	643590915##Achl_2506##DNA methylase N-4/N-6 domain protein	NC_011886 Arthrobacter chlorophenolicus A6, complete genome.	3606821	3606824	ipd>0.831,cov>26,UNMOD	643591656##Achl_3245##transcriptional regulator, PadR-like family	upstream_of_gene	643591657##Achl_3246##glycosyl transferase family 51	upstream_of_gene	.
Arthrobacter chlorophenolicus A6	TtaA	M.AchA6II	643590915##Achl_2506##DNA methylase N-4/N-6 domain protein	NC_011886 Arthrobacter chlorophenolicus A6, complete genome.	3606835	3606838	ipd>0.810,cov>27,UNMOD	643591656##Achl_3245##transcriptional regulator, PadR-like family	upstream_of_gene	643591657##Achl_3246##glycosyl transferase family 51	upstream_of_gene	.
Arthrobacter chlorophenolicus A6	TtaA	M.AchA6II	643590915##Achl_2506##DNA methylase N-4/N-6 domain protein	NC_011886 Arthrobacter chlorophenolicus A6, complete genome.	3792582	3792585	ipd>1.737,cov>24,UNMOD	643591829##Achl_3422##thymidylate kinase	downstream_of_gene	643591830##Achl_3423##sodium:dicarboxylate symporter	upstream_of_gene	.
Arthrobacter chlorophenolicus A6	TtaA	M.AchA6II	643590915##Achl_2506##DNA methylase N-4/N-6 domain protein	NC_011886 Arthrobacter chlorophenolicus A6, complete genome.	3973507	3973510	ipd>1.153,cov>24,UNMOD	643591979##Achl_3573##transcriptional regulator, TetR family	downstream_of_gene	643591980##Achl_3574##CsbD family protein	upstream_of_gene	.
Chloroflexus aggregans DSM 9485	gATc	M.CagIV	643566921##Cagg_2087##DNA adenine methylase	NC_011831 Chloroflexus aggregans DSM 9485, complete genome.	1846927	1846930	ipd>0.873,cov>76,UNMOD	643566349##Cagg_1505##tail sheath protein	upstream_of_gene	643566350##Cagg_1506##Pathogenesis-related transcriptional factor and ERF protein	upstream_of_gene	Crp_Gammaproteobacteria
Chloroflexus aggregans DSM 9485	gATc	M.CagIV	643566921##Cagg_2087##DNA adenine methylase	NC_011831 Chloroflexus aggregans DSM 9485, complete genome.	1926670	1926673	ipd>1.079,cov>113,UNMOD	643566416##Cagg_1574##hypothetical protein	upstream_of_gene	643566417##Cagg_1575##AAA ATPase	upstream_of_gene	SMb21272_Rhizobiales
Chloroflexus aggregans DSM 9485	gATc	M.CagIV	643566921##Cagg_2087##DNA adenine methylase	NC_011831 Chloroflexus aggregans DSM 9485, complete genome.	3351602	3351605	ipd>1.133,cov>111,UNMOD	643567551##Cagg_2728##hypothetical protein	downstream_of_gene	643567552##Cagg_2729##protein of unknown function DUF214	upstream_of_gene	XylR_Bacillus_Clostridium_group
Meiothermus chliarophilus DSM 9957	aATt	M.Mch9957I	2510201504##MeichDRAFT_2231##Adenine-specific DNA methylase	MeichDRAFT_MCF.3 Meiothermus chliarophilus ALT-8, DSM 9957 : MeichDRAFT_MCF.3	26576	26579	ipd>1.690,cov>28,UNMOD	2510199316##MeichDRAFT_0042##Uncharacterized protein conserved in bacteria	upstream_of_gene	2510199317##MeichDRAFT_0043##hypothetical protein	downstream_of_gene	.
Meiothermus chliarophilus DSM 9957	aATt	M.Mch9957I	2510201504##MeichDRAFT_2231##Adenine-specific DNA methylase	MeichDRAFT_MCF.3 Meiothermus chliarophilus ALT-8, DSM 9957 : MeichDRAFT_MCF.3	103622	103625	ipd>1.365,cov>40,UNMOD	2510199394##MeichDRAFT_0120##NADPH:quinone reductase and related Zn-dependent oxidoreductases	upstream_of_gene	2510199395##MeichDRAFT_0121##hypothetical protein	upstream_of_gene	.
Meiothermus chliarophilus DSM 9957	aATt	M.Mch9957I	2510201504##MeichDRAFT_2231##Adenine-specific DNA methylase	MeichDRAFT_MCF.3 Meiothermus chliarophilus ALT-8, DSM 9957 : MeichDRAFT_MCF.3	173335	173338	ipd>1.158,cov>51,UNMOD	2510199461##MeichDRAFT_0187##hypothetical protein	overlaps_gene	N/A	N/A	.
Meiothermus chliarophilus DSM 9957	aATt	M.Mch9957I	2510201504##MeichDRAFT_2231##Adenine-specific DNA methylase	MeichDRAFT_MCF.3 Meiothermus chliarophilus ALT-8, DSM 9957 : MeichDRAFT_MCF.3	273581	273584	ipd>1.631,cov>42,UNMOD	2510199570##MeichDRAFT_0296##Site-specific recombinase XerD	upstream_of_gene	2510199571##MeichDRAFT_0297##hypothetical protein	upstream_of_gene	.
Meiothermus chliarophilus DSM 9957	aATt	M.Mch9957I	2510201504##MeichDRAFT_2231##Adenine-specific DNA methylase	MeichDRAFT_MCF.3 Meiothermus chliarophilus ALT-8, DSM 9957 : MeichDRAFT_MCF.3	475419	475422	ipd>1.420,cov>47,UNMOD	2510199750##MeichDRAFT_0476##Superfamily II DNA/RNA helicases, SNF2 family	overlaps_gene	N/A	N/A	.
Meiothermus chliarophilus DSM 9957	aATt	M.Mch9957I	2510201504##MeichDRAFT_2231##Adenine-specific DNA methylase	MeichDRAFT_MCF.3 Meiothermus chliarophilus ALT-8, DSM 9957 : MeichDRAFT_MCF.3	653922	653925	ipd>0.461,cov>34,UNMOD	2510199922##MeichDRAFT_0648##ammonium transporter	upstream_of_gene	2510199923##MeichDRAFT_0649##Transcriptional regulator of heat shock gene	upstream_of_gene	.
Meiothermus chliarophilus DSM 9957	aATt	M.Mch9957I	2510201504##MeichDRAFT_2231##Adenine-specific DNA methylase	MeichDRAFT_MCF.3 Meiothermus chliarophilus ALT-8, DSM 9957 : MeichDRAFT_MCF.3	735086	735089	ipd>1.646,cov>30,UNMOD	2510199995##MeichDRAFT_0721##sugar O-acyltransferase, sialic acid O-acetyltransferase NeuD family	overlaps_gene	N/A	N/A	.
Meiothermus chliarophilus DSM 9957	aATt	M.Mch9957I	2510201504##MeichDRAFT_2231##Adenine-specific DNA methylase	MeichDRAFT_MCF.3 Meiothermus chliarophilus ALT-8, DSM 9957 : MeichDRAFT_MCF.3	736808	736811	ipd>1.039,cov>36,UNMOD	2510199997##MeichDRAFT_0723##Glycosyltransferase	upstream_of_gene	2510199998##MeichDRAFT_0724##Glycosyltransferase	downstream_of_gene	.
Meiothermus chliarophilus DSM 9957	aATt	M.Mch9957I	2510201504##MeichDRAFT_2231##Adenine-specific DNA methylase	MeichDRAFT_MCF.3 Meiothermus chliarophilus ALT-8, DSM 9957 : MeichDRAFT_MCF.3	739124	739127	ipd>1.404,cov>27,UNMOD	2510199999##MeichDRAFT_0725##hypothetical protein	overlaps_gene	N/A	N/A	.
Meiothermus chliarophilus DSM 9957	aATt	M.Mch9957I	2510201504##MeichDRAFT_2231##Adenine-specific DNA methylase	MeichDRAFT_MCF.3 Meiothermus chliarophilus ALT-8, DSM 9957 : MeichDRAFT_MCF.3	740875	740878	ipd>1.021,cov>25,UNMOD	2510200001##MeichDRAFT_0727##Glycosyltransferases involved in cell wall biogenesis	overlaps_gene	N/A	N/A	.
Meiothermus chliarophilus DSM 9957	aATt	M.Mch9957I	2510201504##MeichDRAFT_2231##Adenine-specific DNA methylase	MeichDRAFT_MCF.3 Meiothermus chliarophilus ALT-8, DSM 9957 : MeichDRAFT_MCF.3	857267	857270	ipd>0.495,cov>44,UNMOD	2510200133##MeichDRAFT_0859##hypothetical protein	upstream_of_gene	2510200134##MeichDRAFT_0860##Choline dehydrogenase and related flavoproteins	downstream_of_gene	IscR_Rhodospirillaceae_Rhodobacterales
Meiothermus chliarophilus DSM 9957	aATt	M.Mch9957I	2510201504##MeichDRAFT_2231##Adenine-specific DNA methylase	MeichDRAFT_MCF.3 Meiothermus chliarophilus ALT-8, DSM 9957 : MeichDRAFT_MCF.3	968713	968716	ipd>0.570,cov>57,UNMOD	2510200220##MeichDRAFT_0946##Uncharacterized protein conserved in bacteria	upstream_of_gene	2510200221##MeichDRAFT_0947##Transcriptional regulator	upstream_of_gene	.
Meiothermus chliarophilus DSM 9957	aATt	M.Mch9957I	2510201504##MeichDRAFT_2231##Adenine-specific DNA methylase	MeichDRAFT_MCF.3 Meiothermus chliarophilus ALT-8, DSM 9957 : MeichDRAFT_MCF.3	1083510	1083513	ipd>0.437,cov>40,UNMOD	2510200332##MeichDRAFT_1058##Predicted transcriptional regulators	downstream_of_gene	2510200333##MeichDRAFT_1059##Uncharacterized conserved protein	upstream_of_gene	DeoR_Enterobacteriales
Meiothermus chliarophilus DSM 9957	aATt	M.Mch9957I	2510201504##MeichDRAFT_2231##Adenine-specific DNA methylase	MeichDRAFT_MCF.3 Meiothermus chliarophilus ALT-8, DSM 9957 : MeichDRAFT_MCF.3	1150995	1150998	ipd>1.581,cov>33,UNMOD	2510200401##MeichDRAFT_1127##HEPN domain.	upstream_of_gene	2510200402##MeichDRAFT_1128##hypothetical protein	downstream_of_gene	BB0548_Burkholderiales
Meiothermus chliarophilus DSM 9957	aATt	M.Mch9957I	2510201504##MeichDRAFT_2231##Adenine-specific DNA methylase	MeichDRAFT_MCF.3 Meiothermus chliarophilus ALT-8, DSM 9957 : MeichDRAFT_MCF.3	1159382	1159385	ipd>1.704,cov>40,UNMOD	2510200408##MeichDRAFT_1134##NAD-dependent aldehyde dehydrogenases	upstream_of_gene	2510200409##MeichDRAFT_1135##hypothetical protein	downstream_of_gene	IscR_Rhodospirillales_Sphingomonadales
Meiothermus chliarophilus DSM 9957	aATt	M.Mch9957I	2510201504##MeichDRAFT_2231##Adenine-specific DNA methylase	MeichDRAFT_MCF.3 Meiothermus chliarophilus ALT-8, DSM 9957 : MeichDRAFT_MCF.3	1336441	1336444	ipd>1.391,cov>27,UNMOD	2510200592##MeichDRAFT_1318##hypothetical protein	upstream_of_gene	2510200593##MeichDRAFT_1319##Bacterial transcription activator, effector binding domain.	upstream_of_gene	.
Meiothermus chliarophilus DSM 9957	aATt	M.Mch9957I	2510201504##MeichDRAFT_2231##Adenine-specific DNA methylase	MeichDRAFT_MCF.3 Meiothermus chliarophilus ALT-8, DSM 9957 : MeichDRAFT_MCF.3	1354011	1354014	ipd>1.603,cov>29,UNMOD	2510200608##MeichDRAFT_1334##Purine catabolism regulatory protein-like family.	upstream_of_gene	2510200609##MeichDRAFT_1335##dihydrodipicolinate synthase	upstream_of_gene	.
Meiothermus chliarophilus DSM 9957	aATt	M.Mch9957I	2510201504##MeichDRAFT_2231##Adenine-specific DNA methylase	MeichDRAFT_MCF.3 Meiothermus chliarophilus ALT-8, DSM 9957 : MeichDRAFT_MCF.3	1364667	1364670	ipd>1.288,cov>33,UNMOD	2510200621##MeichDRAFT_1347##Predicted transcriptional regulators	upstream_of_gene	2510200622##MeichDRAFT_1348##Peptidyl-prolyl cis-trans isomerase (rotamase) - cyclophilin family	upstream_of_gene	.
Meiothermus chliarophilus DSM 9957	aATt	M.Mch9957I	2510201504##MeichDRAFT_2231##Adenine-specific DNA methylase	MeichDRAFT_MCF.3 Meiothermus chliarophilus ALT-8, DSM 9957 : MeichDRAFT_MCF.3	1416567	1416570	ipd>1.499,cov>32,UNMOD	2510200674##MeichDRAFT_1400##Uncharacterized protein conserved in archaea	overlaps_gene	N/A	N/A	VCA0673_Vibrionales
Meiothermus chliarophilus DSM 9957	aATt	M.Mch9957I	2510201504##MeichDRAFT_2231##Adenine-specific DNA methylase	MeichDRAFT_MCF.3 Meiothermus chliarophilus ALT-8, DSM 9957 : MeichDRAFT_MCF.3	1982532	1982535	ipd>1.484,cov>41,UNMOD	2510201263##MeichDRAFT_1989##Maltose-binding periplasmic proteins/domains	upstream_of_gene	2510201264##MeichDRAFT_1990##Short-chain alcohol dehydrogenase of unknown specificity	downstream_of_gene	.
Meiothermus chliarophilus DSM 9957	aATt	M.Mch9957I	2510201504##MeichDRAFT_2231##Adenine-specific DNA methylase	MeichDRAFT_MCF.3 Meiothermus chliarophilus ALT-8, DSM 9957 : MeichDRAFT_MCF.3	2124086	2124089	ipd>0.968,cov>47,UNMOD	2510201404##MeichDRAFT_2131##Transposase and inactivated derivatives	downstream_of_gene	2510201405##MeichDRAFT_2132##Arabinose efflux permease	downstream_of_gene	ModE_Gammaproteobacteria
Meiothermus chliarophilus DSM 9957	aATt	M.Mch9957I	2510201504##MeichDRAFT_2231##Adenine-specific DNA methylase	MeichDRAFT_MCF.3 Meiothermus chliarophilus ALT-8, DSM 9957 : MeichDRAFT_MCF.3	2124470	2124473	ipd>1.502,cov>40,UNMOD	2510201404##MeichDRAFT_2131##Transposase and inactivated derivatives	downstream_of_gene	2510201405##MeichDRAFT_2132##Arabinose efflux permease	downstream_of_gene	.
Meiothermus chliarophilus DSM 9957	aATt	M.Mch9957I	2510201504##MeichDRAFT_2231##Adenine-specific DNA methylase	MeichDRAFT_MCF.3 Meiothermus chliarophilus ALT-8, DSM 9957 : MeichDRAFT_MCF.3	2144579	2144582	ipd>1.280,cov>29,UNMOD	2510201417##MeichDRAFT_2144##hypothetical protein	overlaps_gene	N/A	N/A	.
Meiothermus chliarophilus DSM 9957	aATt	M.Mch9957I	2510201504##MeichDRAFT_2231##Adenine-specific DNA methylase	MeichDRAFT_MCF.3 Meiothermus chliarophilus ALT-8, DSM 9957 : MeichDRAFT_MCF.3	2154436	2154439	ipd>1.636,cov>33,UNMOD	2510201428##MeichDRAFT_2155##Predicted hydrolases or acyltransferases (alpha/beta hydrolase superfamily)	downstream_of_gene	2510201429##MeichDRAFT_2156##Putative transcription activator	upstream_of_gene	.
Meiothermus chliarophilus DSM 9957	aATt	M.Mch9957I	2510201504##MeichDRAFT_2231##Adenine-specific DNA methylase	MeichDRAFT_MCF.3 Meiothermus chliarophilus ALT-8, DSM 9957 : MeichDRAFT_MCF.3	2181975	2181978	ipd>1.264,cov>31,UNMOD	2510201462##MeichDRAFT_2189##hypothetical protein	downstream_of_gene	2510201463##MeichDRAFT_2190##Putative lipase essential for disintegration of autophagic bodies inside the vacuole	downstream_of_gene	.
Meiothermus chliarophilus DSM 9957	aATt	M.Mch9957I	2510201504##MeichDRAFT_2231##Adenine-specific DNA methylase	MeichDRAFT_MCF.3 Meiothermus chliarophilus ALT-8, DSM 9957 : MeichDRAFT_MCF.3	2182636	2182639	ipd>1.903,cov>28,UNMOD	2510201463##MeichDRAFT_2190##Putative lipase essential for disintegration of autophagic bodies inside the vacuole	overlaps_gene	N/A	N/A	.
Meiothermus chliarophilus DSM 9957	aATt	M.Mch9957I	2510201504##MeichDRAFT_2231##Adenine-specific DNA methylase	MeichDRAFT_MCF.3 Meiothermus chliarophilus ALT-8, DSM 9957 : MeichDRAFT_MCF.3	2225749	2225752	ipd>1.062,cov>21,UNMOD	2510201496##MeichDRAFT_2223##FOG: WD40-like repeat	overlaps_gene	N/A	N/A	SPOA0242_Alpha_Burkholderiales
Meiothermus chliarophilus DSM 9957	aATt	M.Mch9957I	2510201504##MeichDRAFT_2231##Adenine-specific DNA methylase	MeichDRAFT_MCF.3 Meiothermus chliarophilus ALT-8, DSM 9957 : MeichDRAFT_MCF.3	2402419	2402422	ipd>1.737,cov>32,UNMOD	2510201664##MeichDRAFT_2391##hypothetical protein	overlaps_gene	N/A	N/A	.
Meiothermus chliarophilus DSM 9957	aATt	M.Mch9957I	2510201504##MeichDRAFT_2231##Adenine-specific DNA methylase	MeichDRAFT_MCF.3 Meiothermus chliarophilus ALT-8, DSM 9957 : MeichDRAFT_MCF.3	2628169	2628172	ipd>1.432,cov>38,UNMOD	2510201890##MeichDRAFT_2617##S23 ribosomal protein.	overlaps_gene	N/A	N/A	.
Meiothermus chliarophilus DSM 9957	aATt	M.Mch9957I	2510201504##MeichDRAFT_2231##Adenine-specific DNA methylase	MeichDRAFT_MCF.3 Meiothermus chliarophilus ALT-8, DSM 9957 : MeichDRAFT_MCF.3	2678703	2678706	ipd>1.072,cov>21,UNMOD	2510201936##MeichDRAFT_2663##Transcriptional regulator	overlaps_gene	N/A	N/A	.
Meiothermus chliarophilus DSM 9957	aATt	M.Mch9957I	2510201504##MeichDRAFT_2231##Adenine-specific DNA methylase	MeichDRAFT_MCF.3 Meiothermus chliarophilus ALT-8, DSM 9957 : MeichDRAFT_MCF.3	2777144	2777147	ipd>1.633,cov>39,UNMOD	2510202020##MeichDRAFT_2747##hypothetical protein	overlaps_gene	N/A	N/A	.
Meiothermus chliarophilus DSM 9957	aATt	M.Mch9957I	2510201504##MeichDRAFT_2231##Adenine-specific DNA methylase	MeichDRAFT_MCF.3 Meiothermus chliarophilus ALT-8, DSM 9957 : MeichDRAFT_MCF.3	2855057	2855060	ipd>1.631,cov>21,UNMOD	2510202093##MeichDRAFT_2820##Phenylpropionate dioxygenase and related ring-hydroxylating dioxygenases, large terminal subunit	upstream_of_gene	2510202094##MeichDRAFT_2821##pyridoxal 5'-phosphate synthase, glutaminase subunit Pdx2	downstream_of_gene	.
Meiothermus chliarophilus DSM 9957	aATt	M.Mch9957I	2510201504##MeichDRAFT_2231##Adenine-specific DNA methylase	MeichDRAFT_MCF.5 Meiothermus chliarophilus ALT-8, DSM 9957 : MeichDRAFT_MCF.5	4497	4500	ipd>1.390,cov>30,UNMOD	2510202339##MeichDRAFT_3068##Erythromycin esterase homolog	downstream_of_gene	2510202340##MeichDRAFT_3069##Site-specific recombinase XerD	upstream_of_gene	.
Meiothermus chliarophilus DSM 9957	aATt	M.Mch9957I	2510201504##MeichDRAFT_2231##Adenine-specific DNA methylase	MeichDRAFT_MCF.5 Meiothermus chliarophilus ALT-8, DSM 9957 : MeichDRAFT_MCF.5	43479	43482	ipd>1.551,cov>62,UNMOD	2510202381##MeichDRAFT_3110##Zn-dependent protease with chaperone function	overlaps_gene	N/A	N/A	.
Meiothermus chliarophilus DSM 9957	aATt	M.Mch9957I	2510201504##MeichDRAFT_2231##Adenine-specific DNA methylase	MeichDRAFT_MCF.5 Meiothermus chliarophilus ALT-8, DSM 9957 : MeichDRAFT_MCF.5	252890	252893	ipd>1.575,cov>48,UNMOD	2510202596##MeichDRAFT_3325##DNA mismatch repair enzyme (predicted ATPase)	overlaps_gene	N/A	N/A	IscR_Rhodospirillales_Sphingomonadales
Meiothermus chliarophilus DSM 9957	aATt	M.Mch9957I	2510201504##MeichDRAFT_2231##Adenine-specific DNA methylase	MeichDRAFT_MCF.6 Meiothermus chliarophilus ALT-8, DSM 9957 : MeichDRAFT_MCF.6	37303	37306	ipd>1.575,cov>31,UNMOD	2510202642##MeichDRAFT_3372##aconitate hydratase 1	downstream_of_gene	2510202643##MeichDRAFT_3373##Retron-type reverse transcriptase	upstream_of_gene	.
Meiothermus chliarophilus DSM 9957	aATt	M.Mch9957I	2510201504##MeichDRAFT_2231##Adenine-specific DNA methylase	MeichDRAFT_MCF.6 Meiothermus chliarophilus ALT-8, DSM 9957 : MeichDRAFT_MCF.6	37528	37531	ipd>1.616,cov>35,UNMOD	2510202643##MeichDRAFT_3373##Retron-type reverse transcriptase	overlaps_gene	N/A	N/A	.
Meiothermus chliarophilus DSM 9957	aATt	M.Mch9957I	2510201504##MeichDRAFT_2231##Adenine-specific DNA methylase	MeichDRAFT_MCF.6 Meiothermus chliarophilus ALT-8, DSM 9957 : MeichDRAFT_MCF.6	38281	38284	ipd>1.100,cov>30,UNMOD	2510202643##MeichDRAFT_3373##Retron-type reverse transcriptase	overlaps_gene	N/A	N/A	lmo0734_Listeria_Symbiobacterium
Meiothermus chliarophilus DSM 9957	aATt	M.Mch9957I	2510201504##MeichDRAFT_2231##Adenine-specific DNA methylase	MeichDRAFT_MCF.6 Meiothermus chliarophilus ALT-8, DSM 9957 : MeichDRAFT_MCF.6	132585	132588	ipd>1.589,cov>32,UNMOD	2510202738##MeichDRAFT_3468##hypothetical protein	overlaps_gene	N/A	N/A	Crp_Gammaproteobacteria
Meiothermus chliarophilus DSM 9957	aATt	M.Mch9957I	2510201504##MeichDRAFT_2231##Adenine-specific DNA methylase	MeichDRAFT_MCF.7 Meiothermus chliarophilus ALT-8, DSM 9957 : MeichDRAFT_MCF.7	34198	34201	ipd>1.479,cov>35,UNMOD	2510202796##MeichDRAFT_3527##hypothetical protein	overlaps_gene	N/A	N/A	.
Meiothermus chliarophilus DSM 9957	aATt	M.Mch9957I	2510201504##MeichDRAFT_2231##Adenine-specific DNA methylase	MeichDRAFT_MCF.7 Meiothermus chliarophilus ALT-8, DSM 9957 : MeichDRAFT_MCF.7	98019	98022	ipd>1.478,cov>52,UNMOD	2510202860##MeichDRAFT_3591##Transcriptional regulators	upstream_of_gene	2510202861##MeichDRAFT_3592##Predicted membrane protein	upstream_of_gene	.
Meiothermus chliarophilus DSM 9957	aATt	M.Mch9957I	2510201504##MeichDRAFT_2231##Adenine-specific DNA methylase	MeichDRAFT_MCF.7 Meiothermus chliarophilus ALT-8, DSM 9957 : MeichDRAFT_MCF.7	152554	152557	ipd>1.704,cov>25,UNMOD	2510202911##MeichDRAFT_3642##hypothetical protein	overlaps_gene	N/A	N/A	.
Meiothermus chliarophilus DSM 9957	aATt	M.Mch9957I	2510201504##MeichDRAFT_2231##Adenine-specific DNA methylase	MeichDRAFT_MCF.7 Meiothermus chliarophilus ALT-8, DSM 9957 : MeichDRAFT_MCF.7	153711	153714	ipd>1.080,cov>27,UNMOD	2510202913##MeichDRAFT_3644##Bacterial SH3 domain.	overlaps_gene	N/A	N/A	.
Meiothermus chliarophilus DSM 9957	aATt	M.Mch9957I	2510201504##MeichDRAFT_2231##Adenine-specific DNA methylase	MeichDRAFT_MCF.7 Meiothermus chliarophilus ALT-8, DSM 9957 : MeichDRAFT_MCF.7	261209	261212	ipd>1.902,cov>40,UNMOD	2510203015##MeichDRAFT_3746##haloacid dehalogenase superfamily, subfamily IA, variant 3 with third motif having DD or ED/haloacid dehalogenase superfamily, subfamily IA, variant 1 with third motif having Dx(3-4)D or Dx(3-4)E	overlaps_gene	N/A	N/A	.
Meiothermus chliarophilus DSM 9957	aATt	M.Mch9957I	2510201504##MeichDRAFT_2231##Adenine-specific DNA methylase	MeichDRAFT_MCF.7 Meiothermus chliarophilus ALT-8, DSM 9957 : MeichDRAFT_MCF.7	507973	507976	ipd>0.892,cov>23,UNMOD	2510203255##MeichDRAFT_3986##Rhodanese-related sulfurtransferase	upstream_of_gene	2510203256##MeichDRAFT_3987##hypothetical protein	upstream_of_gene	.
Meiothermus chliarophilus DSM 9957	aATt	M.Mch9957I	2510201504##MeichDRAFT_2231##Adenine-specific DNA methylase	MeichDRAFT_MCF.7 Meiothermus chliarophilus ALT-8, DSM 9957 : MeichDRAFT_MCF.7	804241	804244	ipd>1.304,cov>28,UNMOD	2510203539##MeichDRAFT_4270##cell division ATP-binding protein FtsE	overlaps_gene	N/A	N/A	.
Meiothermus chliarophilus DSM 9957	aATt	M.Mch9957I	2510201504##MeichDRAFT_2231##Adenine-specific DNA methylase	MeichDRAFT_MCF.8 Meiothermus chliarophilus ALT-8, DSM 9957 : MeichDRAFT_MCF.8	94793	94796	ipd>0.723,cov>50,UNMOD	2510203759##MeichDRAFT_4491##hypothetical protein	upstream_of_gene	2510203760##MeichDRAFT_4492##hypothetical protein	downstream_of_gene	.
Meiothermus chliarophilus DSM 9957	cTcgAg	M.Mch9957IV	2510200088##MeichDRAFT_0814##Type I restriction-modification system methyltransferase subunit	MeichDRAFT_MCF.3 Meiothermus chliarophilus ALT-8, DSM 9957 : MeichDRAFT_MCF.3	35933	35938	ipd>2.584,cov>28,UNMOD	2510199324##MeichDRAFT_0050##phosphate/phosphite/phosphonate ABC transporters, periplasmic binding protein	overlaps_gene	N/A	N/A	.
Meiothermus chliarophilus DSM 9957	cTcgAg	M.Mch9957IV	2510200088##MeichDRAFT_0814##Type I restriction-modification system methyltransferase subunit	MeichDRAFT_MCF.3 Meiothermus chliarophilus ALT-8, DSM 9957 : MeichDRAFT_MCF.3	40593	40598	ipd>1.295,cov>28,UNMOD	2510199330##MeichDRAFT_0056##hypothetical protein	overlaps_gene	N/A	N/A	.
Meiothermus chliarophilus DSM 9957	cTcgAg	M.Mch9957IV	2510200088##MeichDRAFT_0814##Type I restriction-modification system methyltransferase subunit	MeichDRAFT_MCF.3 Meiothermus chliarophilus ALT-8, DSM 9957 : MeichDRAFT_MCF.3	130480	130485	ipd>2.310,cov>39,UNMOD	2510199423##MeichDRAFT_0149##N-acetyl-ornithine/N-acetyl-lysine deacetylase	overlaps_gene	N/A	N/A	FadR_Gammaproteobacteria
Meiothermus chliarophilus DSM 9957	cTcgAg	M.Mch9957IV	2510200088##MeichDRAFT_0814##Type I restriction-modification system methyltransferase subunit	MeichDRAFT_MCF.3 Meiothermus chliarophilus ALT-8, DSM 9957 : MeichDRAFT_MCF.3	208417	208422	ipd>1.482,cov>44,UNMOD	2510199502##MeichDRAFT_0228##ABC-type sugar transport system, periplasmic component	overlaps_gene	N/A	N/A	.
Meiothermus chliarophilus DSM 9957	cTcgAg	M.Mch9957IV	2510200088##MeichDRAFT_0814##Type I restriction-modification system methyltransferase subunit	MeichDRAFT_MCF.3 Meiothermus chliarophilus ALT-8, DSM 9957 : MeichDRAFT_MCF.3	240127	240132	ipd>2.204,cov>28,UNMOD	2510199547##MeichDRAFT_0273##hypothetical protein	downstream_of_gene	2510199548##MeichDRAFT_0274##hypothetical protein	upstream_of_gene	.
Meiothermus chliarophilus DSM 9957	cTcgAg	M.Mch9957IV	2510200088##MeichDRAFT_0814##Type I restriction-modification system methyltransferase subunit	MeichDRAFT_MCF.3 Meiothermus chliarophilus ALT-8, DSM 9957 : MeichDRAFT_MCF.3	329929	329934	ipd>1.258,cov>34,UNMOD	2510199618##MeichDRAFT_0344##ATP-dependent DNA helicase RecG	overlaps_gene	N/A	N/A	.
Meiothermus chliarophilus DSM 9957	cTcgAg	M.Mch9957IV	2510200088##MeichDRAFT_0814##Type I restriction-modification system methyltransferase subunit	MeichDRAFT_MCF.3 Meiothermus chliarophilus ALT-8, DSM 9957 : MeichDRAFT_MCF.3	342757	342762	ipd>1.652,cov>30,UNMOD	2510199631##MeichDRAFT_0357##Topoisomerase IB	overlaps_gene	N/A	N/A	.
Meiothermus chliarophilus DSM 9957	cTcgAg	M.Mch9957IV	2510200088##MeichDRAFT_0814##Type I restriction-modification system methyltransferase subunit	MeichDRAFT_MCF.3 Meiothermus chliarophilus ALT-8, DSM 9957 : MeichDRAFT_MCF.3	442164	442169	ipd>1.660,cov>47,UNMOD	2510199719##MeichDRAFT_0445##hypothetical protein	overlaps_gene	N/A	N/A	.
Meiothermus chliarophilus DSM 9957	cTcgAg	M.Mch9957IV	2510200088##MeichDRAFT_0814##Type I restriction-modification system methyltransferase subunit	MeichDRAFT_MCF.3 Meiothermus chliarophilus ALT-8, DSM 9957 : MeichDRAFT_MCF.3	490136	490141	ipd>2.349,cov>30,UNMOD	2510199762##MeichDRAFT_0488##hypothetical protein	overlaps_gene	N/A	N/A	.
Meiothermus chliarophilus DSM 9957	cTcgAg	M.Mch9957IV	2510200088##MeichDRAFT_0814##Type I restriction-modification system methyltransferase subunit	MeichDRAFT_MCF.3 Meiothermus chliarophilus ALT-8, DSM 9957 : MeichDRAFT_MCF.3	505573	505578	ipd>2.585,cov>31,UNMOD	2510199772##MeichDRAFT_0498##excinuclease ABC, B subunit	overlaps_gene	N/A	N/A	.
Meiothermus chliarophilus DSM 9957	cTcgAg	M.Mch9957IV	2510200088##MeichDRAFT_0814##Type I restriction-modification system methyltransferase subunit	MeichDRAFT_MCF.3 Meiothermus chliarophilus ALT-8, DSM 9957 : MeichDRAFT_MCF.3	557275	557280	ipd>2.148,cov>35,UNMOD	2510199822##MeichDRAFT_0548##formamidopyrimidine-DNA glycosylase (fpg)	overlaps_gene	N/A	N/A	.
Meiothermus chliarophilus DSM 9957	cTcgAg	M.Mch9957IV	2510200088##MeichDRAFT_0814##Type I restriction-modification system methyltransferase subunit	MeichDRAFT_MCF.3 Meiothermus chliarophilus ALT-8, DSM 9957 : MeichDRAFT_MCF.3	585095	585100	ipd>1.303,cov>48,UNMOD	2510199854##MeichDRAFT_0580##ribokinase	overlaps_gene	N/A	N/A	.
Meiothermus chliarophilus DSM 9957	cTcgAg	M.Mch9957IV	2510200088##MeichDRAFT_0814##Type I restriction-modification system methyltransferase subunit	MeichDRAFT_MCF.3 Meiothermus chliarophilus ALT-8, DSM 9957 : MeichDRAFT_MCF.3	599938	599943	ipd>1.501,cov>41,UNMOD	2510199871##MeichDRAFT_0597##Predicted UDP-glucose 6-dehydrogenase	overlaps_gene	N/A	N/A	.
Meiothermus chliarophilus DSM 9957	cTcgAg	M.Mch9957IV	2510200088##MeichDRAFT_0814##Type I restriction-modification system methyltransferase subunit	MeichDRAFT_MCF.3 Meiothermus chliarophilus ALT-8, DSM 9957 : MeichDRAFT_MCF.3	617484	617489	ipd>1.744,cov>22,UNMOD	2510199887##MeichDRAFT_0613##Protein of unknown function (DUF2945).	overlaps_gene	N/A	N/A	.
Meiothermus chliarophilus DSM 9957	cTcgAg	M.Mch9957IV	2510200088##MeichDRAFT_0814##Type I restriction-modification system methyltransferase subunit	MeichDRAFT_MCF.3 Meiothermus chliarophilus ALT-8, DSM 9957 : MeichDRAFT_MCF.3	623406	623411	ipd>1.613,cov>49,UNMOD	2510199892##MeichDRAFT_0618##hypothetical protein	overlaps_gene	N/A	N/A	.
Meiothermus chliarophilus DSM 9957	cTcgAg	M.Mch9957IV	2510200088##MeichDRAFT_0814##Type I restriction-modification system methyltransferase subunit	MeichDRAFT_MCF.3 Meiothermus chliarophilus ALT-8, DSM 9957 : MeichDRAFT_MCF.3	631447	631452	ipd>1.776,cov>41,UNMOD	2510199898##MeichDRAFT_0624##N-acetyl-beta-hexosaminidase	overlaps_gene	N/A	N/A	.
Meiothermus chliarophilus DSM 9957	cTcgAg	M.Mch9957IV	2510200088##MeichDRAFT_0814##Type I restriction-modification system methyltransferase subunit	MeichDRAFT_MCF.3 Meiothermus chliarophilus ALT-8, DSM 9957 : MeichDRAFT_MCF.3	643447	643452	ipd>1.209,cov>46,UNMOD	2510199910##MeichDRAFT_0636##Pyruvate/2-oxoglutarate dehydrogenase complex, dihydrolipoamide dehydrogenase (E3) component, and related enzymes	overlaps_gene	N/A	N/A	.
Meiothermus chliarophilus DSM 9957	cTcgAg	M.Mch9957IV	2510200088##MeichDRAFT_0814##Type I restriction-modification system methyltransferase subunit	MeichDRAFT_MCF.3 Meiothermus chliarophilus ALT-8, DSM 9957 : MeichDRAFT_MCF.3	725874	725879	ipd>2.440,cov>31,UNMOD	2510199987##MeichDRAFT_0713##Iron-sulfur cluster assembly accessory protein	overlaps_gene	N/A	N/A	.
Meiothermus chliarophilus DSM 9957	cTcgAg	M.Mch9957IV	2510200088##MeichDRAFT_0814##Type I restriction-modification system methyltransferase subunit	MeichDRAFT_MCF.3 Meiothermus chliarophilus ALT-8, DSM 9957 : MeichDRAFT_MCF.3	753721	753726	ipd>2.147,cov>39,UNMOD	2510200015##MeichDRAFT_0741##chromosomal replication initiator protein DnaA	overlaps_gene	N/A	N/A	.
Meiothermus chliarophilus DSM 9957	cTcgAg	M.Mch9957IV	2510200088##MeichDRAFT_0814##Type I restriction-modification system methyltransferase subunit	MeichDRAFT_MCF.3 Meiothermus chliarophilus ALT-8, DSM 9957 : MeichDRAFT_MCF.3	755686	755691	ipd>1.533,cov>38,UNMOD	2510200016##MeichDRAFT_0742##DNA polymerase III, beta subunit	overlaps_gene	N/A	N/A	.
Meiothermus chliarophilus DSM 9957	cTcgAg	M.Mch9957IV	2510200088##MeichDRAFT_0814##Type I restriction-modification system methyltransferase subunit	MeichDRAFT_MCF.3 Meiothermus chliarophilus ALT-8, DSM 9957 : MeichDRAFT_MCF.3	793244	793249	ipd>1.904,cov>28,UNMOD	2510200067##MeichDRAFT_0793##Archaeal ATPase.	overlaps_gene	N/A	N/A	.
Meiothermus chliarophilus DSM 9957	cTcgAg	M.Mch9957IV	2510200088##MeichDRAFT_0814##Type I restriction-modification system methyltransferase subunit	MeichDRAFT_MCF.3 Meiothermus chliarophilus ALT-8, DSM 9957 : MeichDRAFT_MCF.3	842703	842708	ipd>2.257,cov>35,UNMOD	2510200119##MeichDRAFT_0845##single stranded DNA-binding protein (ssb)	overlaps_gene	N/A	N/A	.
Meiothermus chliarophilus DSM 9957	cTcgAg	M.Mch9957IV	2510200088##MeichDRAFT_0814##Type I restriction-modification system methyltransferase subunit	MeichDRAFT_MCF.3 Meiothermus chliarophilus ALT-8, DSM 9957 : MeichDRAFT_MCF.3	899356	899361	ipd>1.991,cov>49,UNMOD	2510200166##MeichDRAFT_0892##PAS domain S-box/diguanylate cyclase (GGDEF) domain	overlaps_gene	N/A	N/A	.
Meiothermus chliarophilus DSM 9957	cTcgAg	M.Mch9957IV	2510200088##MeichDRAFT_0814##Type I restriction-modification system methyltransferase subunit	MeichDRAFT_MCF.3 Meiothermus chliarophilus ALT-8, DSM 9957 : MeichDRAFT_MCF.3	900040	900045	ipd>1.496,cov>41,UNMOD	2510200166##MeichDRAFT_0892##PAS domain S-box/diguanylate cyclase (GGDEF) domain	overlaps_gene	N/A	N/A	.
Meiothermus chliarophilus DSM 9957	cTcgAg	M.Mch9957IV	2510200088##MeichDRAFT_0814##Type I restriction-modification system methyltransferase subunit	MeichDRAFT_MCF.3 Meiothermus chliarophilus ALT-8, DSM 9957 : MeichDRAFT_MCF.3	984982	984987	ipd>1.549,cov>43,UNMOD	2510200236##MeichDRAFT_0962##protein-export membrane protein, SecD/SecF family	overlaps_gene	N/A	N/A	.
Meiothermus chliarophilus DSM 9957	cTcgAg	M.Mch9957IV	2510200088##MeichDRAFT_0814##Type I restriction-modification system methyltransferase subunit	MeichDRAFT_MCF.3 Meiothermus chliarophilus ALT-8, DSM 9957 : MeichDRAFT_MCF.3	1099825	1099830	ipd>1.775,cov>29,UNMOD	2510200351##MeichDRAFT_1077##Glycosyltransferases involved in cell wall biogenesis	overlaps_gene	N/A	N/A	.
Meiothermus chliarophilus DSM 9957	cTcgAg	M.Mch9957IV	2510200088##MeichDRAFT_0814##Type I restriction-modification system methyltransferase subunit	MeichDRAFT_MCF.3 Meiothermus chliarophilus ALT-8, DSM 9957 : MeichDRAFT_MCF.3	1107650	1107655	ipd>1.189,cov>51,UNMOD	2510200360##MeichDRAFT_1086##GTP cyclohydrolase II/3,4-dihydroxy-2-butanone 4-phosphate synthase	overlaps_gene	N/A	N/A	.
Meiothermus chliarophilus DSM 9957	cTcgAg	M.Mch9957IV	2510200088##MeichDRAFT_0814##Type I restriction-modification system methyltransferase subunit	MeichDRAFT_MCF.3 Meiothermus chliarophilus ALT-8, DSM 9957 : MeichDRAFT_MCF.3	1130028	1130033	ipd>1.746,cov>42,UNMOD	2510200381##MeichDRAFT_1107##Predicted dehydrogenase	overlaps_gene	N/A	N/A	.
Meiothermus chliarophilus DSM 9957	cTcgAg	M.Mch9957IV	2510200088##MeichDRAFT_0814##Type I restriction-modification system methyltransferase subunit	MeichDRAFT_MCF.3 Meiothermus chliarophilus ALT-8, DSM 9957 : MeichDRAFT_MCF.3	1170645	1170650	ipd>2.156,cov>32,UNMOD	2510200420##MeichDRAFT_1146##lipid kinase, YegS/Rv2252/BmrU family	overlaps_gene	N/A	N/A	.
Meiothermus chliarophilus DSM 9957	cTcgAg	M.Mch9957IV	2510200088##MeichDRAFT_0814##Type I restriction-modification system methyltransferase subunit	MeichDRAFT_MCF.3 Meiothermus chliarophilus ALT-8, DSM 9957 : MeichDRAFT_MCF.3	1173697	1173702	ipd>1.865,cov>48,UNMOD	2510200423##MeichDRAFT_1149##Deacetylases, including yeast histone deacetylase and acetoin utilization protein	overlaps_gene	N/A	N/A	.
Meiothermus chliarophilus DSM 9957	cTcgAg	M.Mch9957IV	2510200088##MeichDRAFT_0814##Type I restriction-modification system methyltransferase subunit	MeichDRAFT_MCF.3 Meiothermus chliarophilus ALT-8, DSM 9957 : MeichDRAFT_MCF.3	1181633	1181638	ipd>1.901,cov>25,UNMOD	2510200433##MeichDRAFT_1159##methionyl-tRNA formyltransferase	overlaps_gene	N/A	N/A	.
Meiothermus chliarophilus DSM 9957	cTcgAg	M.Mch9957IV	2510200088##MeichDRAFT_0814##Type I restriction-modification system methyltransferase subunit	MeichDRAFT_MCF.3 Meiothermus chliarophilus ALT-8, DSM 9957 : MeichDRAFT_MCF.3	1191027	1191032	ipd>1.613,cov>33,UNMOD	2510200445##MeichDRAFT_1171##Predicted dehydrogenases and related proteins	overlaps_gene	N/A	N/A	.
Meiothermus chliarophilus DSM 9957	cTcgAg	M.Mch9957IV	2510200088##MeichDRAFT_0814##Type I restriction-modification system methyltransferase subunit	MeichDRAFT_MCF.3 Meiothermus chliarophilus ALT-8, DSM 9957 : MeichDRAFT_MCF.3	1253851	1253856	ipd>1.971,cov>29,UNMOD	2510200503##MeichDRAFT_1229##hypothetical protein	overlaps_gene	N/A	N/A	.
Meiothermus chliarophilus DSM 9957	cTcgAg	M.Mch9957IV	2510200088##MeichDRAFT_0814##Type I restriction-modification system methyltransferase subunit	MeichDRAFT_MCF.3 Meiothermus chliarophilus ALT-8, DSM 9957 : MeichDRAFT_MCF.3	1344151	1344156	ipd>1.236,cov>34,UNMOD	2510200599##MeichDRAFT_1325##Nitrate reductase delta subunit	overlaps_gene	N/A	N/A	.
Meiothermus chliarophilus DSM 9957	cTcgAg	M.Mch9957IV	2510200088##MeichDRAFT_0814##Type I restriction-modification system methyltransferase subunit	MeichDRAFT_MCF.3 Meiothermus chliarophilus ALT-8, DSM 9957 : MeichDRAFT_MCF.3	1472738	1472743	ipd>1.400,cov>40,UNMOD	2510200731##MeichDRAFT_1457##Phosphoheptose isomerase	upstream_of_gene	2510200732##MeichDRAFT_1458##ABC-type sugar transport systems, permease components	upstream_of_gene	.
Meiothermus chliarophilus DSM 9957	cTcgAg	M.Mch9957IV	2510200088##MeichDRAFT_0814##Type I restriction-modification system methyltransferase subunit	MeichDRAFT_MCF.3 Meiothermus chliarophilus ALT-8, DSM 9957 : MeichDRAFT_MCF.3	1539892	1539897	ipd>1.513,cov>36,UNMOD	2510200794##MeichDRAFT_1520##Histidine kinase./Histidine kinase-, DNA gyrase B-, and HSP90-like ATPase.	overlaps_gene	N/A	N/A	.
Meiothermus chliarophilus DSM 9957	cTcgAg	M.Mch9957IV	2510200088##MeichDRAFT_0814##Type I restriction-modification system methyltransferase subunit	MeichDRAFT_MCF.3 Meiothermus chliarophilus ALT-8, DSM 9957 : MeichDRAFT_MCF.3	1667109	1667114	ipd>2.114,cov>29,UNMOD	2510200949##MeichDRAFT_1675##phenylalanyl-tRNA synthetase, alpha subunit	overlaps_gene	N/A	N/A	.
Meiothermus chliarophilus DSM 9957	cTcgAg	M.Mch9957IV	2510200088##MeichDRAFT_0814##Type I restriction-modification system methyltransferase subunit	MeichDRAFT_MCF.3 Meiothermus chliarophilus ALT-8, DSM 9957 : MeichDRAFT_MCF.3	1809075	1809080	ipd>1.659,cov>32,UNMOD	2510201082##MeichDRAFT_1808##Short-chain dehydrogenases of various substrate specificities	overlaps_gene	N/A	N/A	CMS2952_Streptomyces
Meiothermus chliarophilus DSM 9957	cTcgAg	M.Mch9957IV	2510200088##MeichDRAFT_0814##Type I restriction-modification system methyltransferase subunit	MeichDRAFT_MCF.3 Meiothermus chliarophilus ALT-8, DSM 9957 : MeichDRAFT_MCF.3	1820757	1820762	ipd>2.313,cov>37,UNMOD	2510201094##MeichDRAFT_1820##hypothetical protein	overlaps_gene	N/A	N/A	.
Meiothermus chliarophilus DSM 9957	cTcgAg	M.Mch9957IV	2510200088##MeichDRAFT_0814##Type I restriction-modification system methyltransferase subunit	MeichDRAFT_MCF.3 Meiothermus chliarophilus ALT-8, DSM 9957 : MeichDRAFT_MCF.3	1937378	1937383	ipd>1.947,cov>29,UNMOD	2510201218##MeichDRAFT_1944##Methylase involved in ubiquinone/menaquinone biosynthesis	overlaps_gene	N/A	N/A	.
Meiothermus chliarophilus DSM 9957	cTcgAg	M.Mch9957IV	2510200088##MeichDRAFT_0814##Type I restriction-modification system methyltransferase subunit	MeichDRAFT_MCF.3 Meiothermus chliarophilus ALT-8, DSM 9957 : MeichDRAFT_MCF.3	1957721	1957726	ipd>1.433,cov>25,UNMOD	2510201242##MeichDRAFT_1968##siroheme synthase, N-terminal domain	overlaps_gene	N/A	N/A	.
Meiothermus chliarophilus DSM 9957	cTcgAg	M.Mch9957IV	2510200088##MeichDRAFT_0814##Type I restriction-modification system methyltransferase subunit	MeichDRAFT_MCF.3 Meiothermus chliarophilus ALT-8, DSM 9957 : MeichDRAFT_MCF.3	1974441	1974446	ipd>1.901,cov>35,UNMOD	2510201256##MeichDRAFT_1982##Predicted carboxypeptidase	overlaps_gene	N/A	N/A	.
Meiothermus chliarophilus DSM 9957	cTcgAg	M.Mch9957IV	2510200088##MeichDRAFT_0814##Type I restriction-modification system methyltransferase subunit	MeichDRAFT_MCF.3 Meiothermus chliarophilus ALT-8, DSM 9957 : MeichDRAFT_MCF.3	2112993	2112998	ipd>1.434,cov>35,UNMOD	2510201394##MeichDRAFT_2121##hypothetical protein	overlaps_gene	N/A	N/A	.
Meiothermus chliarophilus DSM 9957	cTcgAg	M.Mch9957IV	2510200088##MeichDRAFT_0814##Type I restriction-modification system methyltransferase subunit	MeichDRAFT_MCF.3 Meiothermus chliarophilus ALT-8, DSM 9957 : MeichDRAFT_MCF.3	2149731	2149736	ipd>1.616,cov>36,UNMOD	2510201421##MeichDRAFT_2148##hypothetical protein	upstream_of_gene	2510201422##MeichDRAFT_2149##hypothetical protein	downstream_of_gene	.
Meiothermus chliarophilus DSM 9957	cTcgAg	M.Mch9957IV	2510200088##MeichDRAFT_0814##Type I restriction-modification system methyltransferase subunit	MeichDRAFT_MCF.3 Meiothermus chliarophilus ALT-8, DSM 9957 : MeichDRAFT_MCF.3	2187754	2187759	ipd>1.255,cov>26,UNMOD	2510201466##MeichDRAFT_2193##ATP-dependent helicase HrpB	overlaps_gene	N/A	N/A	.
Meiothermus chliarophilus DSM 9957	cTcgAg	M.Mch9957IV	2510200088##MeichDRAFT_0814##Type I restriction-modification system methyltransferase subunit	MeichDRAFT_MCF.3 Meiothermus chliarophilus ALT-8, DSM 9957 : MeichDRAFT_MCF.3	2264228	2264233	ipd>1.376,cov>29,UNMOD	2510201534##MeichDRAFT_2261##RmlD substrate binding domain.	overlaps_gene	N/A	N/A	.
Meiothermus chliarophilus DSM 9957	cTcgAg	M.Mch9957IV	2510200088##MeichDRAFT_0814##Type I restriction-modification system methyltransferase subunit	MeichDRAFT_MCF.3 Meiothermus chliarophilus ALT-8, DSM 9957 : MeichDRAFT_MCF.3	2473099	2473104	ipd>1.023,cov>21,UNMOD	2510201733##MeichDRAFT_2460##DNA-binding transcriptional activator of the SARP family	overlaps_gene	N/A	N/A	.
Meiothermus chliarophilus DSM 9957	cTcgAg	M.Mch9957IV	2510200088##MeichDRAFT_0814##Type I restriction-modification system methyltransferase subunit	MeichDRAFT_MCF.3 Meiothermus chliarophilus ALT-8, DSM 9957 : MeichDRAFT_MCF.3	2493600	2493605	ipd>1.770,cov>39,UNMOD	2510201753##MeichDRAFT_2480##hypothetical protein	overlaps_gene	N/A	N/A	.
Meiothermus chliarophilus DSM 9957	cTcgAg	M.Mch9957IV	2510200088##MeichDRAFT_0814##Type I restriction-modification system methyltransferase subunit	MeichDRAFT_MCF.3 Meiothermus chliarophilus ALT-8, DSM 9957 : MeichDRAFT_MCF.3	2521194	2521199	ipd>1.523,cov>41,UNMOD	2510201781##MeichDRAFT_2508##hypothetical protein	upstream_of_gene	2510201782##MeichDRAFT_2509##phosphate ABC transporter, phosphate-binding protein	upstream_of_gene	SMb21706_Rhizobiales
Meiothermus chliarophilus DSM 9957	cTcgAg	M.Mch9957IV	2510200088##MeichDRAFT_0814##Type I restriction-modification system methyltransferase subunit	MeichDRAFT_MCF.3 Meiothermus chliarophilus ALT-8, DSM 9957 : MeichDRAFT_MCF.3	2558434	2558439	ipd>1.766,cov>22,UNMOD	2510201815##MeichDRAFT_2542##Acyl-coenzyme A synthetases/AMP-(fatty) acid ligases	overlaps_gene	N/A	N/A	.
Meiothermus chliarophilus DSM 9957	cTcgAg	M.Mch9957IV	2510200088##MeichDRAFT_0814##Type I restriction-modification system methyltransferase subunit	MeichDRAFT_MCF.3 Meiothermus chliarophilus ALT-8, DSM 9957 : MeichDRAFT_MCF.3	2566345	2566350	ipd>1.160,cov>34,UNMOD	2510201824##MeichDRAFT_2551##Archaeal/vacuolar-type H+-ATPase subunit E	overlaps_gene	N/A	N/A	.
Meiothermus chliarophilus DSM 9957	cTcgAg	M.Mch9957IV	2510200088##MeichDRAFT_0814##Type I restriction-modification system methyltransferase subunit	MeichDRAFT_MCF.3 Meiothermus chliarophilus ALT-8, DSM 9957 : MeichDRAFT_MCF.3	2628625	2628630	ipd>2.391,cov>37,UNMOD	2510201891##MeichDRAFT_2618##Pyruvate/2-oxoglutarate dehydrogenase complex, dihydrolipoamide acyltransferase (E2) component, and related enzymes	overlaps_gene	N/A	N/A	.
Meiothermus chliarophilus DSM 9957	cTcgAg	M.Mch9957IV	2510200088##MeichDRAFT_0814##Type I restriction-modification system methyltransferase subunit	MeichDRAFT_MCF.3 Meiothermus chliarophilus ALT-8, DSM 9957 : MeichDRAFT_MCF.3	2891771	2891776	ipd>1.207,cov>39,UNMOD	2510202126##MeichDRAFT_2853##Ribosomal protein L11 methylase	overlaps_gene	N/A	N/A	.
Meiothermus chliarophilus DSM 9957	cTcgAg	M.Mch9957IV	2510200088##MeichDRAFT_0814##Type I restriction-modification system methyltransferase subunit	MeichDRAFT_MCF.3 Meiothermus chliarophilus ALT-8, DSM 9957 : MeichDRAFT_MCF.3	2982854	2982859	ipd>2.301,cov>36,UNMOD	2510202223##MeichDRAFT_2950##trigger factor	overlaps_gene	N/A	N/A	.
Meiothermus chliarophilus DSM 9957	cTcgAg	M.Mch9957IV	2510200088##MeichDRAFT_0814##Type I restriction-modification system methyltransferase subunit	MeichDRAFT_MCF.5 Meiothermus chliarophilus ALT-8, DSM 9957 : MeichDRAFT_MCF.5	34076	34081	ipd>2.619,cov>40,UNMOD	2510202372##MeichDRAFT_3101##Arabinose efflux permease	overlaps_gene	N/A	N/A	.
Meiothermus chliarophilus DSM 9957	cTcgAg	M.Mch9957IV	2510200088##MeichDRAFT_0814##Type I restriction-modification system methyltransferase subunit	MeichDRAFT_MCF.5 Meiothermus chliarophilus ALT-8, DSM 9957 : MeichDRAFT_MCF.5	42765	42770	ipd>1.645,cov>54,UNMOD	2510202380##MeichDRAFT_3109##Predicted transcriptional regulator	overlaps_gene	N/A	N/A	.
Meiothermus chliarophilus DSM 9957	cTcgAg	M.Mch9957IV	2510200088##MeichDRAFT_0814##Type I restriction-modification system methyltransferase subunit	MeichDRAFT_MCF.5 Meiothermus chliarophilus ALT-8, DSM 9957 : MeichDRAFT_MCF.5	180469	180474	ipd>2.228,cov>33,UNMOD	2510202519##MeichDRAFT_3248##ABC-type sugar transport system, permease component	overlaps_gene	N/A	N/A	.
Meiothermus chliarophilus DSM 9957	cTcgAg	M.Mch9957IV	2510200088##MeichDRAFT_0814##Type I restriction-modification system methyltransferase subunit	MeichDRAFT_MCF.5 Meiothermus chliarophilus ALT-8, DSM 9957 : MeichDRAFT_MCF.5	192759	192764	ipd>1.493,cov>47,UNMOD	2510202532##MeichDRAFT_3261##S-layer homology domain.	overlaps_gene	N/A	N/A	.
Meiothermus chliarophilus DSM 9957	cTcgAg	M.Mch9957IV	2510200088##MeichDRAFT_0814##Type I restriction-modification system methyltransferase subunit	MeichDRAFT_MCF.5 Meiothermus chliarophilus ALT-8, DSM 9957 : MeichDRAFT_MCF.5	233125	233130	ipd>1.968,cov>31,UNMOD	2510202569##MeichDRAFT_3298##Dehydrogenases with different specificities (related to short-chain alcohol dehydrogenases)	overlaps_gene	N/A	N/A	.
Meiothermus chliarophilus DSM 9957	cTcgAg	M.Mch9957IV	2510200088##MeichDRAFT_0814##Type I restriction-modification system methyltransferase subunit	MeichDRAFT_MCF.6 Meiothermus chliarophilus ALT-8, DSM 9957 : MeichDRAFT_MCF.6	156253	156258	ipd>1.052,cov>26,UNMOD	2510202758##MeichDRAFT_3488##calcium/proton exchanger (cax)	overlaps_gene	N/A	N/A	.
Meiothermus chliarophilus DSM 9957	cTcgAg	M.Mch9957IV	2510200088##MeichDRAFT_0814##Type I restriction-modification system methyltransferase subunit	MeichDRAFT_MCF.7 Meiothermus chliarophilus ALT-8, DSM 9957 : MeichDRAFT_MCF.7	62807	62812	ipd>2.016,cov>44,UNMOD	2510202824##MeichDRAFT_3555##hypothetical protein	overlaps_gene	N/A	N/A	.
Meiothermus chliarophilus DSM 9957	cTcgAg	M.Mch9957IV	2510200088##MeichDRAFT_0814##Type I restriction-modification system methyltransferase subunit	MeichDRAFT_MCF.7 Meiothermus chliarophilus ALT-8, DSM 9957 : MeichDRAFT_MCF.7	227147	227152	ipd>2.121,cov>31,UNMOD	2510202981##MeichDRAFT_3712##Permeases of the drug/metabolite transporter (DMT) superfamily	overlaps_gene	N/A	N/A	.
Meiothermus chliarophilus DSM 9957	cTcgAg	M.Mch9957IV	2510200088##MeichDRAFT_0814##Type I restriction-modification system methyltransferase subunit	MeichDRAFT_MCF.7 Meiothermus chliarophilus ALT-8, DSM 9957 : MeichDRAFT_MCF.7	260726	260731	ipd>1.843,cov>33,UNMOD	2510203015##MeichDRAFT_3746##haloacid dehalogenase superfamily, subfamily IA, variant 3 with third motif having DD or ED/haloacid dehalogenase superfamily, subfamily IA, variant 1 with third motif having Dx(3-4)D or Dx(3-4)E	overlaps_gene	N/A	N/A	.
Meiothermus chliarophilus DSM 9957	cTcgAg	M.Mch9957IV	2510200088##MeichDRAFT_0814##Type I restriction-modification system methyltransferase subunit	MeichDRAFT_MCF.7 Meiothermus chliarophilus ALT-8, DSM 9957 : MeichDRAFT_MCF.7	351424	351429	ipd>1.423,cov>36,UNMOD	2510203115##MeichDRAFT_3846##BNR/Asp-box repeat.	overlaps_gene	N/A	N/A	.
Meiothermus chliarophilus DSM 9957	cTcgAg	M.Mch9957IV	2510200088##MeichDRAFT_0814##Type I restriction-modification system methyltransferase subunit	MeichDRAFT_MCF.7 Meiothermus chliarophilus ALT-8, DSM 9957 : MeichDRAFT_MCF.7	531405	531410	ipd>1.551,cov>29,UNMOD	2510203279##MeichDRAFT_4010##nicotinate (nicotinamide) nucleotide adenylyltransferase	overlaps_gene	N/A	N/A	.
Meiothermus chliarophilus DSM 9957	cTcgAg	M.Mch9957IV	2510200088##MeichDRAFT_0814##Type I restriction-modification system methyltransferase subunit	MeichDRAFT_MCF.7 Meiothermus chliarophilus ALT-8, DSM 9957 : MeichDRAFT_MCF.7	596656	596661	ipd>1.929,cov>39,UNMOD	2510203349##MeichDRAFT_4080##uncharacterized domain HDIG	overlaps_gene	N/A	N/A	.
Meiothermus chliarophilus DSM 9957	cTcgAg	M.Mch9957IV	2510200088##MeichDRAFT_0814##Type I restriction-modification system methyltransferase subunit	MeichDRAFT_MCF.7 Meiothermus chliarophilus ALT-8, DSM 9957 : MeichDRAFT_MCF.7	600359	600364	ipd>1.551,cov>21,UNMOD	2510203352##MeichDRAFT_4083##hypothetical protein	overlaps_gene	N/A	N/A	.
Meiothermus chliarophilus DSM 9957	cTcgAg	M.Mch9957IV	2510200088##MeichDRAFT_0814##Type I restriction-modification system methyltransferase subunit	MeichDRAFT_MCF.7 Meiothermus chliarophilus ALT-8, DSM 9957 : MeichDRAFT_MCF.7	718220	718225	ipd>1.828,cov>27,UNMOD	2510203470##MeichDRAFT_4201##hypothetical protein	overlaps_gene	N/A	N/A	.
Meiothermus chliarophilus DSM 9957	cTcgAg	M.Mch9957IV	2510200088##MeichDRAFT_0814##Type I restriction-modification system methyltransferase subunit	MeichDRAFT_MCF.8 Meiothermus chliarophilus ALT-8, DSM 9957 : MeichDRAFT_MCF.8	30985	30990	ipd>1.648,cov>49,UNMOD	2510203694##MeichDRAFT_4426##Single-stranded DNA-binding protein	upstream_of_gene	2510203695##MeichDRAFT_4427##hypothetical protein	upstream_of_gene	.
Meiothermus chliarophilus DSM 9957	TtaA	M.Mch9957II	2510202037##MeichDRAFT_2764##DNA modification methylase	MeichDRAFT_MCF.3 Meiothermus chliarophilus ALT-8, DSM 9957 : MeichDRAFT_MCF.3	256148	256151	ipd>1.775,cov>43,UNMOD	2510199558##MeichDRAFT_0284##Distinct helicase family with a unique C-terminal domain including a metal-binding cysteine cluster	upstream_of_gene	2510199559##MeichDRAFT_0285##hypothetical protein	upstream_of_gene	.
Meiothermus chliarophilus DSM 9957	TtaA	M.Mch9957II	2510202037##MeichDRAFT_2764##DNA modification methylase	MeichDRAFT_MCF.3 Meiothermus chliarophilus ALT-8, DSM 9957 : MeichDRAFT_MCF.3	272083	272086	ipd>0.895,cov>42,UNMOD	2510199568##MeichDRAFT_0294##hypothetical protein	downstream_of_gene	2510199569##MeichDRAFT_0295##Predicted transcriptional regulators	upstream_of_gene	STM1555_Enterobacteriales_Vibrionales
Meiothermus chliarophilus DSM 9957	TtaA	M.Mch9957II	2510202037##MeichDRAFT_2764##DNA modification methylase	MeichDRAFT_MCF.3 Meiothermus chliarophilus ALT-8, DSM 9957 : MeichDRAFT_MCF.3	352169	352172	ipd>1.882,cov>31,UNMOD	2510199634##MeichDRAFT_0360##hypothetical protein	upstream_of_gene	2510199635##MeichDRAFT_0361##3-hydroxyacyl-CoA dehydrogenase	downstream_of_gene	YvdE_Bacilli
Meiothermus chliarophilus DSM 9957	TtaA	M.Mch9957II	2510202037##MeichDRAFT_2764##DNA modification methylase	MeichDRAFT_MCF.3 Meiothermus chliarophilus ALT-8, DSM 9957 : MeichDRAFT_MCF.3	358405	358408	ipd>1.649,cov>25,UNMOD	2510199641##MeichDRAFT_0367##Protein of unknown function (DUF721).	upstream_of_gene	2510199642##MeichDRAFT_0368##Predicted transcriptional regulators	upstream_of_gene	XylR_Gammaproteobacteria
Meiothermus chliarophilus DSM 9957	TtaA	M.Mch9957II	2510202037##MeichDRAFT_2764##DNA modification methylase	MeichDRAFT_MCF.3 Meiothermus chliarophilus ALT-8, DSM 9957 : MeichDRAFT_MCF.3	654023	654026	ipd>0.994,cov>35,UNMOD	2510199922##MeichDRAFT_0648##ammonium transporter	upstream_of_gene	2510199923##MeichDRAFT_0649##Transcriptional regulator of heat shock gene	upstream_of_gene	ArcA_Gammaproteobacteria
Meiothermus chliarophilus DSM 9957	TtaA	M.Mch9957II	2510202037##MeichDRAFT_2764##DNA modification methylase	MeichDRAFT_MCF.3 Meiothermus chliarophilus ALT-8, DSM 9957 : MeichDRAFT_MCF.3	1125428	1125431	ipd>2.021,cov>34,UNMOD	2510200376##MeichDRAFT_1102##Predicted integral membrane protein	upstream_of_gene	2510200377##MeichDRAFT_1103##Transcriptional regulator	downstream_of_gene	AraC_Enterobacteriales
Meiothermus chliarophilus DSM 9957	TtaA	M.Mch9957II	2510202037##MeichDRAFT_2764##DNA modification methylase	MeichDRAFT_MCF.3 Meiothermus chliarophilus ALT-8, DSM 9957 : MeichDRAFT_MCF.3	1126144	1126147	ipd>1.729,cov>34,UNMOD	2510200377##MeichDRAFT_1103##Transcriptional regulator	upstream_of_gene	2510200378##MeichDRAFT_1104##Sugar phosphate isomerases/epimerases	downstream_of_gene	.
Meiothermus chliarophilus DSM 9957	TtaA	M.Mch9957II	2510202037##MeichDRAFT_2764##DNA modification methylase	MeichDRAFT_MCF.3 Meiothermus chliarophilus ALT-8, DSM 9957 : MeichDRAFT_MCF.3	1369095	1369098	ipd>0.796,cov>40,UNMOD	2510200627##MeichDRAFT_1353##Uncharacterized enzyme involved in biosynthesis of extracellular polysaccharides	upstream_of_gene	2510200628##MeichDRAFT_1354##Entner-Doudoroff aldolase	downstream_of_gene	.
Meiothermus chliarophilus DSM 9957	TtaA	M.Mch9957II	2510202037##MeichDRAFT_2764##DNA modification methylase	MeichDRAFT_MCF.3 Meiothermus chliarophilus ALT-8, DSM 9957 : MeichDRAFT_MCF.3	1480101	1480104	ipd>1.801,cov>38,UNMOD	2510200736##MeichDRAFT_1462##Alpha-mannosidase	upstream_of_gene	2510200737##MeichDRAFT_1463##hypothetical protein	upstream_of_gene	PckR_Rhizobiales
Meiothermus chliarophilus DSM 9957	TtaA	M.Mch9957II	2510202037##MeichDRAFT_2764##DNA modification methylase	MeichDRAFT_MCF.3 Meiothermus chliarophilus ALT-8, DSM 9957 : MeichDRAFT_MCF.3	2839364	2839367	ipd>1.166,cov>21,UNMOD	2510202079##MeichDRAFT_2806##Site-specific recombinase XerD	upstream_of_gene	2510202080##MeichDRAFT_2807##hypothetical protein	upstream_of_gene	.
Meiothermus chliarophilus DSM 9957	TtaA	M.Mch9957II	2510202037##MeichDRAFT_2764##DNA modification methylase	MeichDRAFT_MCF.3 Meiothermus chliarophilus ALT-8, DSM 9957 : MeichDRAFT_MCF.3	2845534	2845537	ipd>1.368,cov>28,UNMOD	2510202084##MeichDRAFT_2811##histidyl-tRNA synthetase	downstream_of_gene	2510202085##MeichDRAFT_2812##aspartyl-tRNA synthetase, bacterial type	upstream_of_gene	Crp_Gammaproteobacteria
Meiothermus chliarophilus DSM 9957	TtaA	M.Mch9957II	2510202037##MeichDRAFT_2764##DNA modification methylase	MeichDRAFT_MCF.5 Meiothermus chliarophilus ALT-8, DSM 9957 : MeichDRAFT_MCF.5	220793	220796	ipd>1.536,cov>53,UNMOD	2510202558##MeichDRAFT_3287##Transposase and inactivated derivatives	upstream_of_gene	2510202559##MeichDRAFT_3288##Transposase DDE domain.	upstream_of_gene	.
Meiothermus chliarophilus DSM 9957	TtaA	M.Mch9957II	2510202037##MeichDRAFT_2764##DNA modification methylase	MeichDRAFT_MCF.5 Meiothermus chliarophilus ALT-8, DSM 9957 : MeichDRAFT_MCF.5	221646	221649	ipd>1.746,cov>34,UNMOD	2510202558##MeichDRAFT_3287##Transposase and inactivated derivatives	upstream_of_gene	2510202559##MeichDRAFT_3288##Transposase DDE domain.	upstream_of_gene	.
Meiothermus chliarophilus DSM 9957	TtaA	M.Mch9957II	2510202037##MeichDRAFT_2764##DNA modification methylase	MeichDRAFT_MCF.5 Meiothermus chliarophilus ALT-8, DSM 9957 : MeichDRAFT_MCF.5	239155	239158	ipd>1.882,cov>30,UNMOD	2510202579##MeichDRAFT_3308##hypothetical protein	upstream_of_gene	2510202580##MeichDRAFT_3309##hypothetical protein	upstream_of_gene	ABC0302_Bacilliales
Meiothermus chliarophilus DSM 9957	TtaA	M.Mch9957II	2510202037##MeichDRAFT_2764##DNA modification methylase	MeichDRAFT_MCF.5 Meiothermus chliarophilus ALT-8, DSM 9957 : MeichDRAFT_MCF.5	239183	239186	ipd>2.155,cov>32,UNMOD	2510202579##MeichDRAFT_3308##hypothetical protein	upstream_of_gene	2510202580##MeichDRAFT_3309##hypothetical protein	upstream_of_gene	IscR_Beta_Gamma
Meiothermus chliarophilus DSM 9957	TtaA	M.Mch9957II	2510202037##MeichDRAFT_2764##DNA modification methylase	MeichDRAFT_MCF.7 Meiothermus chliarophilus ALT-8, DSM 9957 : MeichDRAFT_MCF.7	287338	287341	ipd>1.998,cov>33,UNMOD	2510203041##MeichDRAFT_3772##Uncharacterized protein conserved in bacteria	downstream_of_gene	2510203042##MeichDRAFT_3773##Tfp pilus assembly protein FimT	upstream_of_gene	MarA_Enterobacteriales
Hirschia baltica ATCC 49814	gAnTc	M.HbaI	644903022##Hbal_1066##DNA methylase N-4/N-6 domain protein	NC_012982 Hirschia baltica ATCC 49814, complete genome.	1758717	1758721	ipd>0.890,cov>43,UNMOD	644903610##Hbal_1651##hypothetical protein	overlaps_gene	N/A	N/A	.
Hirschia baltica ATCC 49814	gAnTc	M.HbaI	644903022##Hbal_1066##DNA methylase N-4/N-6 domain protein	NC_012982 Hirschia baltica ATCC 49814, complete genome.	1758752	1758756	ipd>1.646,cov>42,UNMOD	644903610##Hbal_1651##hypothetical protein	overlaps_gene	N/A	N/A	.
Hirschia baltica ATCC 49814	gAnTc	M.HbaI	644903022##Hbal_1066##DNA methylase N-4/N-6 domain protein	NC_012982 Hirschia baltica ATCC 49814, complete genome.	3008121	3008125	ipd>0.919,cov>43,UNMOD	644904712##Hbal_2746##transcriptional regulator, TetR family	downstream_of_gene	644904713##Hbal_2747##TonB-dependent receptor	upstream_of_gene	.
Hirschia baltica ATCC 49814	gAnTc	M.HbaI	644903022##Hbal_1066##DNA methylase N-4/N-6 domain protein	NC_012982 Hirschia baltica ATCC 49814, complete genome.	3131818	3131822	ipd>0.915,cov>47,UNMOD	644904797##Hbal_2831##Enoyl-CoA hydratase/isomerase	overlaps_gene	N/A	N/A	.
Arthrobacter sp. 31Y	TtaA	M.Asp31YII	2547118506##K253DRAFT_0854##DNA modification methylase	K253DRAFT_scf7180000000004_quiver.1 Arthrobacter sp. 31Y : K253DRAFT_scf7180000000004_quiver.1	245227	245230	ipd>1.034,cov>43,UNMOD	2547117879##K253DRAFT_0227##ribonucleoside-diphosphate reductase, class 1b, beta subunit	upstream_of_gene	2547117880##K253DRAFT_0228##ribonucleoside-diphosphate reductase class Ib alpha subunit (EC 1.17.4.1)	downstream_of_gene	.
Arthrobacter sp. 31Y	TtaA	M.Asp31YII	2547118506##K253DRAFT_0854##DNA modification methylase	K253DRAFT_scf7180000000004_quiver.1 Arthrobacter sp. 31Y : K253DRAFT_scf7180000000004_quiver.1	304814	304817	ipd>1.644,cov>39,UNMOD	2547117947##K253DRAFT_0295##hypothetical protein	upstream_of_gene	2547117948##K253DRAFT_0296##Helix-turn-helix domain	downstream_of_gene	.
Arthrobacter sp. 31Y	TtaA	M.Asp31YII	2547118506##K253DRAFT_0854##DNA modification methylase	K253DRAFT_scf7180000000004_quiver.1 Arthrobacter sp. 31Y : K253DRAFT_scf7180000000004_quiver.1	354907	354910	ipd>1.122,cov>34,UNMOD	2547118019##K253DRAFT_0367##putative phage-type endonuclease	upstream_of_gene	2547118020##K253DRAFT_0368##hypothetical protein	downstream_of_gene	.
Arthrobacter sp. 31Y	TtaA	M.Asp31YII	2547118506##K253DRAFT_0854##DNA modification methylase	K253DRAFT_scf7180000000004_quiver.1 Arthrobacter sp. 31Y : K253DRAFT_scf7180000000004_quiver.1	354917	354920	ipd>1.353,cov>33,UNMOD	2547118019##K253DRAFT_0367##putative phage-type endonuclease	upstream_of_gene	2547118020##K253DRAFT_0368##hypothetical protein	downstream_of_gene	.
Arthrobacter sp. 31Y	TtaA	M.Asp31YII	2547118506##K253DRAFT_0854##DNA modification methylase	K253DRAFT_scf7180000000004_quiver.1 Arthrobacter sp. 31Y : K253DRAFT_scf7180000000004_quiver.1	355743	355746	ipd>1.084,cov>34,UNMOD	2547118020##K253DRAFT_0368##hypothetical protein	upstream_of_gene	2547118021##K253DRAFT_0369##tRNA_Gly_TCC	upstream_of_gene	.
Arthrobacter sp. 31Y	TtaA	M.Asp31YII	2547118506##K253DRAFT_0854##DNA modification methylase	K253DRAFT_scf7180000000004_quiver.1 Arthrobacter sp. 31Y : K253DRAFT_scf7180000000004_quiver.1	373912	373915	ipd>1.540,cov>47,UNMOD	2547118044##K253DRAFT_0392##hypothetical protein	downstream_of_gene	2547118045##K253DRAFT_0393##hypothetical protein	upstream_of_gene	.
Arthrobacter sp. 31Y	TtaA	M.Asp31YII	2547118506##K253DRAFT_0854##DNA modification methylase	K253DRAFT_scf7180000000004_quiver.1 Arthrobacter sp. 31Y : K253DRAFT_scf7180000000004_quiver.1	456828	456831	ipd>1.254,cov>33,UNMOD	2547118163##K253DRAFT_0511##Arabinose efflux permease	upstream_of_gene	2547118164##K253DRAFT_0512##transcriptional regulator, IclR family	downstream_of_gene	.
Arthrobacter sp. 31Y	TtaA	M.Asp31YII	2547118506##K253DRAFT_0854##DNA modification methylase	K253DRAFT_scf7180000000004_quiver.1 Arthrobacter sp. 31Y : K253DRAFT_scf7180000000004_quiver.1	783721	783724	ipd>1.141,cov>38,UNMOD	2547118458##K253DRAFT_0806##carbohydrate kinase, thermoresistant glucokinase family	upstream_of_gene	2547118459##K253DRAFT_0807##Uncharacterized proteins, LmbE homologs	downstream_of_gene	.
Arthrobacter sp. 31Y	TtaA	M.Asp31YII	2547118506##K253DRAFT_0854##DNA modification methylase	K253DRAFT_scf7180000000004_quiver.1 Arthrobacter sp. 31Y : K253DRAFT_scf7180000000004_quiver.1	907879	907882	ipd>1.085,cov>36,UNMOD	2547118576##K253DRAFT_0924##Predicted transcriptional regulators	upstream_of_gene	2547118577##K253DRAFT_0925##transcriptional regulator, PadR family	upstream_of_gene	.
Arthrobacter sp. 31Y	TtaA	M.Asp31YII	2547118506##K253DRAFT_0854##DNA modification methylase	K253DRAFT_scf7180000000004_quiver.1 Arthrobacter sp. 31Y : K253DRAFT_scf7180000000004_quiver.1	1242550	1242553	ipd>1.503,cov>35,UNMOD	2547118905##K253DRAFT_1253##methyltransferase, FkbM family	overlaps_gene	N/A	N/A	.
Arthrobacter sp. 31Y	TtaA	M.Asp31YII	2547118506##K253DRAFT_0854##DNA modification methylase	K253DRAFT_scf7180000000004_quiver.1 Arthrobacter sp. 31Y : K253DRAFT_scf7180000000004_quiver.1	1350779	1350782	ipd>1.527,cov>38,UNMOD	2547119003##K253DRAFT_1351##Transcriptional regulators	upstream_of_gene	2547119004##K253DRAFT_1352##Predicted membrane protein	upstream_of_gene	.
Arthrobacter sp. 31Y	TtaA	M.Asp31YII	2547118506##K253DRAFT_0854##DNA modification methylase	K253DRAFT_scf7180000000004_quiver.1 Arthrobacter sp. 31Y : K253DRAFT_scf7180000000004_quiver.1	1604924	1604927	ipd>1.367,cov>44,UNMOD	2547119234##K253DRAFT_1582##Uncharacterized conserved protein	downstream_of_gene	2547119235##K253DRAFT_1583##hypothetical protein	upstream_of_gene	.
Arthrobacter sp. 31Y	TtaA	M.Asp31YII	2547118506##K253DRAFT_0854##DNA modification methylase	K253DRAFT_scf7180000000004_quiver.1 Arthrobacter sp. 31Y : K253DRAFT_scf7180000000004_quiver.1	1629624	1629627	ipd>2.020,cov>41,UNMOD	2547119260##K253DRAFT_1608##Amino acid transporters	upstream_of_gene	2547119261##K253DRAFT_1609##Ethanolamine utilization protein	downstream_of_gene	.
Arthrobacter sp. 31Y	TtaA	M.Asp31YII	2547118506##K253DRAFT_0854##DNA modification methylase	K253DRAFT_scf7180000000004_quiver.1 Arthrobacter sp. 31Y : K253DRAFT_scf7180000000004_quiver.1	1834190	1834193	ipd>1.332,cov>44,UNMOD	2547119460##K253DRAFT_1808##hypothetical protein	upstream_of_gene	2547119461##K253DRAFT_1809##transcriptional regulator, TetR family	upstream_of_gene	.
Arthrobacter sp. 31Y	TtaA	M.Asp31YII	2547118506##K253DRAFT_0854##DNA modification methylase	K253DRAFT_scf7180000000004_quiver.1 Arthrobacter sp. 31Y : K253DRAFT_scf7180000000004_quiver.1	1836398	1836401	ipd>1.286,cov>27,UNMOD	2547119462##K253DRAFT_1810##Peptidase M60-like family	upstream_of_gene	2547119463##K253DRAFT_1811##Protein-tyrosine-phosphatase	upstream_of_gene	.
Arthrobacter sp. 31Y	TtaA	M.Asp31YII	2547118506##K253DRAFT_0854##DNA modification methylase	K253DRAFT_scf7180000000004_quiver.1 Arthrobacter sp. 31Y : K253DRAFT_scf7180000000004_quiver.1	1836424	1836427	ipd>0.970,cov>27,UNMOD	2547119462##K253DRAFT_1810##Peptidase M60-like family	upstream_of_gene	2547119463##K253DRAFT_1811##Protein-tyrosine-phosphatase	upstream_of_gene	.
Arthrobacter sp. 31Y	TtaA	M.Asp31YII	2547118506##K253DRAFT_0854##DNA modification methylase	K253DRAFT_scf7180000000004_quiver.1 Arthrobacter sp. 31Y : K253DRAFT_scf7180000000004_quiver.1	1836441	1836444	ipd>1.818,cov>27,UNMOD	2547119462##K253DRAFT_1810##Peptidase M60-like family	upstream_of_gene	2547119463##K253DRAFT_1811##Protein-tyrosine-phosphatase	upstream_of_gene	.
Arthrobacter sp. 31Y	TtaA	M.Asp31YII	2547118506##K253DRAFT_0854##DNA modification methylase	K253DRAFT_scf7180000000004_quiver.1 Arthrobacter sp. 31Y : K253DRAFT_scf7180000000004_quiver.1	2010064	2010067	ipd>2.189,cov>46,UNMOD	2547119618##K253DRAFT_1966##hypothetical protein	upstream_of_gene	2547119619##K253DRAFT_1967##Ribosome-associated heat shock protein implicated in the recycling of the 50S subunit (S4 paralog)	upstream_of_gene	.
Arthrobacter sp. 31Y	TtaA	M.Asp31YII	2547118506##K253DRAFT_0854##DNA modification methylase	K253DRAFT_scf7180000000004_quiver.1 Arthrobacter sp. 31Y : K253DRAFT_scf7180000000004_quiver.1	2045770	2045773	ipd>0.932,cov>30,UNMOD	2547119654##K253DRAFT_2002##transcriptional regulator, ArsR family	upstream_of_gene	2547119655##K253DRAFT_2003##hypothetical protein	downstream_of_gene	.
Arthrobacter sp. 31Y	TtaA	M.Asp31YII	2547118506##K253DRAFT_0854##DNA modification methylase	K253DRAFT_scf7180000000004_quiver.1 Arthrobacter sp. 31Y : K253DRAFT_scf7180000000004_quiver.1	2051255	2051258	ipd>1.835,cov>35,UNMOD	2547119659##K253DRAFT_2007##Arabinose efflux permease	upstream_of_gene	2547119660##K253DRAFT_2008##Transcriptional regulators	downstream_of_gene	.
Arthrobacter sp. 31Y	TtaA	M.Asp31YII	2547118506##K253DRAFT_0854##DNA modification methylase	K253DRAFT_scf7180000000004_quiver.1 Arthrobacter sp. 31Y : K253DRAFT_scf7180000000004_quiver.1	2326093	2326096	ipd>1.118,cov>39,UNMOD	2547119927##K253DRAFT_2275##hypothetical protein	upstream_of_gene	2547119928##K253DRAFT_2276##Fibronectin type 3 domain-containing protein	upstream_of_gene	.
Arthrobacter sp. 31Y	TtaA	M.Asp31YII	2547118506##K253DRAFT_0854##DNA modification methylase	K253DRAFT_scf7180000000004_quiver.1 Arthrobacter sp. 31Y : K253DRAFT_scf7180000000004_quiver.1	2396147	2396150	ipd>0.922,cov>38,UNMOD	2547119998##K253DRAFT_2346##transcriptional regulator, DeoR family	upstream_of_gene	2547119999##K253DRAFT_2347##ATPase components of ABC transporters with duplicated ATPase domains	downstream_of_gene	.
Arthrobacter sp. 31Y	TtaA	M.Asp31YII	2547118506##K253DRAFT_0854##DNA modification methylase	K253DRAFT_scf7180000000004_quiver.1 Arthrobacter sp. 31Y : K253DRAFT_scf7180000000004_quiver.1	2864092	2864095	ipd>1.193,cov>39,UNMOD	2547120456##K253DRAFT_2804##Nitrate/nitrite transporter	upstream_of_gene	2547120457##K253DRAFT_2805##transcriptional regulator, GntR family	upstream_of_gene	.
Arthrobacter sp. 31Y	TtaA	M.Asp31YII	2547118506##K253DRAFT_0854##DNA modification methylase	K253DRAFT_scf7180000000004_quiver.1 Arthrobacter sp. 31Y : K253DRAFT_scf7180000000004_quiver.1	2937798	2937801	ipd>1.808,cov>43,UNMOD	2547120535##K253DRAFT_2883##transcriptional regulator, ArsR family	downstream_of_gene	2547120536##K253DRAFT_2884##Arabinose efflux permease	upstream_of_gene	.
Arthrobacter sp. 31Y	TtaA	M.Asp31YII	2547118506##K253DRAFT_0854##DNA modification methylase	K253DRAFT_scf7180000000004_quiver.1 Arthrobacter sp. 31Y : K253DRAFT_scf7180000000004_quiver.1	2960577	2960580	ipd>0.773,cov>39,UNMOD	2547120557##K253DRAFT_2905##transcriptional regulator, PadR family	upstream_of_gene	2547120558##K253DRAFT_2906##NH(3)-dependent NAD(+) synthetase (EC 6.3.1.5)	downstream_of_gene	.
Arthrobacter sp. 31Y	TtaA	M.Asp31YII	2547118506##K253DRAFT_0854##DNA modification methylase	K253DRAFT_scf7180000000004_quiver.1 Arthrobacter sp. 31Y : K253DRAFT_scf7180000000004_quiver.1	3129384	3129387	ipd>1.943,cov>52,UNMOD	2547120710##K253DRAFT_3058##Coenzyme F420-dependent N5,N10-methylene tetrahydromethanopterin reductase and related flavin-dependent oxidoreductases	upstream_of_gene	2547120711##K253DRAFT_3059##Predicted transcriptional regulator with C-terminal CBS domains	upstream_of_gene	.
Arthrobacter sp. 31Y	TtaA	M.Asp31YII	2547118506##K253DRAFT_0854##DNA modification methylase	K253DRAFT_scf7180000000004_quiver.1 Arthrobacter sp. 31Y : K253DRAFT_scf7180000000004_quiver.1	3148888	3148891	ipd>1.128,cov>33,UNMOD	2547120729##K253DRAFT_3077##3-hydroxyisobutyrate dehydrogenase and related beta-hydroxyacid dehydrogenases	upstream_of_gene	2547120730##K253DRAFT_3078##Lactoylglutathione lyase and related lyases	upstream_of_gene	.
Arthrobacter sp. 31Y	TtaA	M.Asp31YII	2547118506##K253DRAFT_0854##DNA modification methylase	K253DRAFT_scf7180000000004_quiver.1 Arthrobacter sp. 31Y : K253DRAFT_scf7180000000004_quiver.1	3248626	3248629	ipd>0.971,cov>32,UNMOD	2547120825##K253DRAFT_3173##Predicted metal-dependent hydrolase with the TIM-barrel fold	overlaps_gene	N/A	N/A	.
Arthrobacter sp. 31Y	TtaA	M.Asp31YII	2547118506##K253DRAFT_0854##DNA modification methylase	K253DRAFT_scf7180000000004_quiver.1 Arthrobacter sp. 31Y : K253DRAFT_scf7180000000004_quiver.1	3309989	3309992	ipd>1.157,cov>27,UNMOD	2547120877##K253DRAFT_3225##hypothetical protein	downstream_of_gene	2547120878##K253DRAFT_3226##Aldo/keto reductases, related to diketogulonate reductase	upstream_of_gene	.
Arthrobacter sp. 31Y	TtaA	M.Asp31YII	2547118506##K253DRAFT_0854##DNA modification methylase	K253DRAFT_scf7180000000004_quiver.1 Arthrobacter sp. 31Y : K253DRAFT_scf7180000000004_quiver.1	3631547	3631550	ipd>1.635,cov>44,UNMOD	2547121171##K253DRAFT_3519##Glycerol uptake facilitator and related permeases (Major Intrinsic Protein Family)	upstream_of_gene	2547121172##K253DRAFT_3520##transcriptional regulator, ArsR family	upstream_of_gene	.
Arthrobacter sp. 31Y	TtaA	M.Asp31YII	2547118506##K253DRAFT_0854##DNA modification methylase	K253DRAFT_scf7180000000004_quiver.1 Arthrobacter sp. 31Y : K253DRAFT_scf7180000000004_quiver.1	3684279	3684282	ipd>1.174,cov>49,UNMOD	2547121224##K253DRAFT_3572##hypothetical protein	upstream_of_gene	2547121225##K253DRAFT_3573##NADPH:quinone reductase and related Zn-dependent oxidoreductases	upstream_of_gene	.
Arthrobacter sp. 31Y	TtaA	M.Asp31YII	2547118506##K253DRAFT_0854##DNA modification methylase	K253DRAFT_scf7180000000004_quiver.1 Arthrobacter sp. 31Y : K253DRAFT_scf7180000000004_quiver.1	3684303	3684306	ipd>1.447,cov>41,UNMOD	2547121224##K253DRAFT_3572##hypothetical protein	upstream_of_gene	2547121225##K253DRAFT_3573##NADPH:quinone reductase and related Zn-dependent oxidoreductases	upstream_of_gene	.
Arthrobacter sp. 31Y	TtaA	M.Asp31YII	2547118506##K253DRAFT_0854##DNA modification methylase	K253DRAFT_scf7180000000004_quiver.1 Arthrobacter sp. 31Y : K253DRAFT_scf7180000000004_quiver.1	3740115	3740118	ipd>1.223,cov>43,UNMOD	2547121283##K253DRAFT_3631##FAD dependent oxidoreductase TIGR03364	upstream_of_gene	2547121284##K253DRAFT_3632##transcriptional regulator, GntR family	upstream_of_gene	.
Arthrobacter sp. 31Y	TtaA	M.Asp31YII	2547118506##K253DRAFT_0854##DNA modification methylase	K253DRAFT_scf7180000000004_quiver.1 Arthrobacter sp. 31Y : K253DRAFT_scf7180000000004_quiver.1	3912848	3912851	ipd>1.526,cov>36,UNMOD	2547121441##K253DRAFT_3789##SOS response UmuD protein. Serine peptidase. MEROPS family S24	downstream_of_gene	2547121442##K253DRAFT_3790##Major Facilitator Superfamily	upstream_of_gene	.
Arthrobacter sp. 31Y	TtaA	M.Asp31YII	2547118506##K253DRAFT_0854##DNA modification methylase	K253DRAFT_scf7180000000004_quiver.1 Arthrobacter sp. 31Y : K253DRAFT_scf7180000000004_quiver.1	4480867	4480870	ipd>1.080,cov>27,UNMOD	2547121940##K253DRAFT_4288##hypothetical protein	overlaps_gene	N/A	N/A	.
Arthrobacter sp. 31Y	TtaA	M.Asp31YII	2547118506##K253DRAFT_0854##DNA modification methylase	K253DRAFT_scf7180000000004_quiver.1 Arthrobacter sp. 31Y : K253DRAFT_scf7180000000004_quiver.1	4557661	4557664	ipd>1.183,cov>32,UNMOD	2547122016##K253DRAFT_4364##hypothetical protein	upstream_of_gene	2547122017##K253DRAFT_4365##Adenylate kinase (EC 2.7.4.3)	downstream_of_gene	.
Arthrobacter sp. 31Y	TtaA	M.Asp31YII	2547118506##K253DRAFT_0854##DNA modification methylase	K253DRAFT_scf7180000000004_quiver.1 Arthrobacter sp. 31Y : K253DRAFT_scf7180000000004_quiver.1	4567530	4567533	ipd>0.844,cov>36,UNMOD	2547122024##K253DRAFT_4372##transcriptional regulator, PaaX family	upstream_of_gene	2547122025##K253DRAFT_4373##Sugar phosphate permease	upstream_of_gene	.
Arthrobacter sp. 31Y	TtaA	M.Asp31YII	2547118506##K253DRAFT_0854##DNA modification methylase	K253DRAFT_scf7180000000004_quiver.1 Arthrobacter sp. 31Y : K253DRAFT_scf7180000000004_quiver.1	4574533	4574536	ipd>1.638,cov>36,UNMOD	2547122029##K253DRAFT_4377##Transcriptional regulator	overlaps_gene	N/A	N/A	.
Arthrobacter sp. 31Y	TtaA	M.Asp31YII	2547118506##K253DRAFT_0854##DNA modification methylase	K253DRAFT_scf7180000000004_quiver.1 Arthrobacter sp. 31Y : K253DRAFT_scf7180000000004_quiver.1	4633025	4633028	ipd>1.109,cov>26,UNMOD	2547122084##K253DRAFT_4432##catechol 1,2-dioxygenase, Actinobacterial	upstream_of_gene	2547122085##K253DRAFT_4433##transcriptional regulator, LysR family	downstream_of_gene	.
Arthrobacter sp. 31Y	TtaA	M.Asp31YII	2547118506##K253DRAFT_0854##DNA modification methylase	K253DRAFT_scf7180000000004_quiver.1 Arthrobacter sp. 31Y : K253DRAFT_scf7180000000004_quiver.1	4816963	4816966	ipd>1.443,cov>28,UNMOD	2547122247##K253DRAFT_4595##Domain of unknown function (DUF3846)	overlaps_gene	N/A	N/A	.
Arthrobacter sp. 31Y	TtaA	M.Asp31YII	2547118506##K253DRAFT_0854##DNA modification methylase	K253DRAFT_scf7180000000004_quiver.1 Arthrobacter sp. 31Y : K253DRAFT_scf7180000000004_quiver.1	4882312	4882315	ipd>1.313,cov>44,UNMOD	2547122298##K253DRAFT_4646##amino acid/polyamine/organocation transporter, APC superfamily (TC 2.A.3)	upstream_of_gene	2547122299##K253DRAFT_4647##transcriptional regulator, TetR family	upstream_of_gene	.
Arthrobacter sp. 31Y	TtaA	M.Asp31YII	2547118506##K253DRAFT_0854##DNA modification methylase	K253DRAFT_scf7180000000005_quiver_dupTrim_11072.2 Arthrobacter sp. 31Y : K253DRAFT_scf7180000000005_quiver_dupTrim_11072.2	11043	11046	ipd>1.262,cov>37,UNMOD	2547122397##K253DRAFT_4746##hypothetical protein	upstream_of_gene	2547122398##K253DRAFT_4747##hypothetical protein	upstream_of_gene	.
Nocardia sp. BMG51109	aTcgAt	M.Nsp51109I	2545974666##D892DRAFT_4704##Type I restriction-modification system methyltransferase subunit	D892DRAFT_scf7180000000033_quiver.4 Nocardia sp. BMG51109 : D892DRAFT_scf7180000000033_quiver.4	69794	69799	ipd>1.300,cov>212,UNMOD	2545970305##D892DRAFT_0343##transcriptional regulator, TetR family	overlaps_gene	N/A	N/A	.
Nocardia sp. BMG51109	aTcgAt	M.Nsp51109I	2545974666##D892DRAFT_4704##Type I restriction-modification system methyltransferase subunit	D892DRAFT_scf7180000000033_quiver.4 Nocardia sp. BMG51109 : D892DRAFT_scf7180000000033_quiver.4	170144	170149	ipd>1.288,cov>183,UNMOD	2545970401##D892DRAFT_0439##hypothetical protein	overlaps_gene	N/A	N/A	.
Nocardia sp. BMG51109	aTcgAt	M.Nsp51109I	2545974666##D892DRAFT_4704##Type I restriction-modification system methyltransferase subunit	D892DRAFT_scf7180000000033_quiver.4 Nocardia sp. BMG51109 : D892DRAFT_scf7180000000033_quiver.4	345671	345676	ipd>0.968,cov>93,UNMOD	2545970560##D892DRAFT_0598##Dihydrodipicolinate synthase/N-acetylneuraminate lyase	upstream_of_gene	2545970561##D892DRAFT_0599##transcriptional regulator, LacI family	upstream_of_gene	.
Nocardia sp. BMG51109	aTcgAt	M.Nsp51109I	2545974666##D892DRAFT_4704##Type I restriction-modification system methyltransferase subunit	D892DRAFT_scf7180000000033_quiver.4 Nocardia sp. BMG51109 : D892DRAFT_scf7180000000033_quiver.4	346958	346963	ipd>1.196,cov>133,UNMOD	2545970561##D892DRAFT_0599##transcriptional regulator, LacI family	downstream_of_gene	2545970562##D892DRAFT_0600##ABC-type amino acid transport/signal transduction systems, periplasmic component/domain	upstream_of_gene	.
Nocardia sp. BMG51109	aTcgAt	M.Nsp51109I	2545974666##D892DRAFT_4704##Type I restriction-modification system methyltransferase subunit	D892DRAFT_scf7180000000033_quiver.4 Nocardia sp. BMG51109 : D892DRAFT_scf7180000000033_quiver.4	731133	731138	ipd>1.187,cov>130,UNMOD	2545970930##D892DRAFT_0968##transcriptional regulator, LacI family	upstream_of_gene	2545970931##D892DRAFT_0969##Arylsulfotransferase (ASST)	upstream_of_gene	.
Nocardia sp. BMG51109	aTcgAt	M.Nsp51109I	2545974666##D892DRAFT_4704##Type I restriction-modification system methyltransferase subunit	D892DRAFT_scf7180000000033_quiver.4 Nocardia sp. BMG51109 : D892DRAFT_scf7180000000033_quiver.4	1373463	1373468	ipd>1.112,cov>123,UNMOD	2545971438##D892DRAFT_1476##hypothetical protein	overlaps_gene	N/A	N/A	BCAM1716_Burkholderiales_Actinomycetales
Nocardia sp. BMG51109	aTcgAt	M.Nsp51109I	2545974666##D892DRAFT_4704##Type I restriction-modification system methyltransferase subunit	D892DRAFT_scf7180000000033_quiver.4 Nocardia sp. BMG51109 : D892DRAFT_scf7180000000033_quiver.4	1612501	1612506	ipd>1.298,cov>113,UNMOD	2545971668##D892DRAFT_1706##Uncharacterized protein conserved in archaea	overlaps_gene	N/A	N/A	.
Nocardia sp. BMG51109	aTcgAt	M.Nsp51109I	2545974666##D892DRAFT_4704##Type I restriction-modification system methyltransferase subunit	D892DRAFT_scf7180000000033_quiver.4 Nocardia sp. BMG51109 : D892DRAFT_scf7180000000033_quiver.4	1628842	1628847	ipd>1.714,cov>120,UNMOD	2545971685##D892DRAFT_1723##Uncharacterized protein conserved in bacteria	overlaps_gene	N/A	N/A	.
Nocardia sp. BMG51109	aTcgAt	M.Nsp51109I	2545974666##D892DRAFT_4704##Type I restriction-modification system methyltransferase subunit	D892DRAFT_scf7180000000033_quiver.4 Nocardia sp. BMG51109 : D892DRAFT_scf7180000000033_quiver.4	1913593	1913598	ipd>1.306,cov>120,UNMOD	2545971950##D892DRAFT_1988##NAD-dependent aldehyde dehydrogenases	upstream_of_gene	2545971951##D892DRAFT_1989##Short-chain dehydrogenases of various substrate specificities	upstream_of_gene	.
Nocardia sp. BMG51109	aTcgAt	M.Nsp51109I	2545974666##D892DRAFT_4704##Type I restriction-modification system methyltransferase subunit	D892DRAFT_scf7180000000033_quiver.4 Nocardia sp. BMG51109 : D892DRAFT_scf7180000000033_quiver.4	3634790	3634795	ipd>1.544,cov>98,UNMOD	2545973552##D892DRAFT_3590##Superfamily I DNA and RNA helicases	overlaps_gene	N/A	N/A	.
Nocardia sp. BMG51109	aTcgAt	M.Nsp51109I	2545974666##D892DRAFT_4704##Type I restriction-modification system methyltransferase subunit	D892DRAFT_scf7180000000033_quiver.4 Nocardia sp. BMG51109 : D892DRAFT_scf7180000000033_quiver.4	3670406	3670411	ipd>1.284,cov>106,UNMOD	2545973576##D892DRAFT_3614##transcriptional regulator, TetR family	overlaps_gene	N/A	N/A	.
Nocardia sp. BMG51109	aTcgAt	M.Nsp51109I	2545974666##D892DRAFT_4704##Type I restriction-modification system methyltransferase subunit	D892DRAFT_scf7180000000033_quiver.4 Nocardia sp. BMG51109 : D892DRAFT_scf7180000000033_quiver.4	3777050	3777055	ipd>1.055,cov>85,UNMOD	2545973676##D892DRAFT_3714##Uncharacterized protein conserved in bacteria (DUF2236)	upstream_of_gene	2545973677##D892DRAFT_3715##ABC-type nitrate/sulfonate/bicarbonate transport system, ATPase component	upstream_of_gene	.
Nocardia sp. BMG51109	aTcgAt	M.Nsp51109I	2545974666##D892DRAFT_4704##Type I restriction-modification system methyltransferase subunit	D892DRAFT_scf7180000000033_quiver.4 Nocardia sp. BMG51109 : D892DRAFT_scf7180000000033_quiver.4	3816361	3816366	ipd>1.890,cov>99,UNMOD	2545973711##D892DRAFT_3749##Polyketide synthase modules and related proteins	overlaps_gene	N/A	N/A	.
Nocardia sp. BMG51109	aTcgAt	M.Nsp51109I	2545974666##D892DRAFT_4704##Type I restriction-modification system methyltransferase subunit	D892DRAFT_scf7180000000033_quiver.4 Nocardia sp. BMG51109 : D892DRAFT_scf7180000000033_quiver.4	3950279	3950284	ipd>1.519,cov>150,UNMOD	2545973822##D892DRAFT_3860##amino acid adenylation domain	overlaps_gene	N/A	N/A	.
Nocardia sp. BMG51109	aTcgAt	M.Nsp51109I	2545974666##D892DRAFT_4704##Type I restriction-modification system methyltransferase subunit	D892DRAFT_scf7180000000033_quiver.4 Nocardia sp. BMG51109 : D892DRAFT_scf7180000000033_quiver.4	3959098	3959103	ipd>1.469,cov>117,UNMOD	2545973823##D892DRAFT_3861##non-ribosomal peptide synthase domain TIGR01720/amino acid adenylation domain	overlaps_gene	N/A	N/A	.
Nocardia sp. BMG51109	aTcgAt	M.Nsp51109I	2545974666##D892DRAFT_4704##Type I restriction-modification system methyltransferase subunit	D892DRAFT_scf7180000000033_quiver.4 Nocardia sp. BMG51109 : D892DRAFT_scf7180000000033_quiver.4	3961962	3961967	ipd>1.555,cov>173,UNMOD	2545973823##D892DRAFT_3861##non-ribosomal peptide synthase domain TIGR01720/amino acid adenylation domain	overlaps_gene	N/A	N/A	.
Nocardia sp. BMG51109	aTcgAt	M.Nsp51109I	2545974666##D892DRAFT_4704##Type I restriction-modification system methyltransferase subunit	D892DRAFT_scf7180000000033_quiver.4 Nocardia sp. BMG51109 : D892DRAFT_scf7180000000033_quiver.4	3961966	3961971	ipd>1.387,cov>179,UNMOD	2545973823##D892DRAFT_3861##non-ribosomal peptide synthase domain TIGR01720/amino acid adenylation domain	overlaps_gene	N/A	N/A	.
Nocardia sp. BMG51109	aTcgAt	M.Nsp51109I	2545974666##D892DRAFT_4704##Type I restriction-modification system methyltransferase subunit	D892DRAFT_scf7180000000033_quiver.4 Nocardia sp. BMG51109 : D892DRAFT_scf7180000000033_quiver.4	3962281	3962286	ipd>1.476,cov>166,UNMOD	2545973823##D892DRAFT_3861##non-ribosomal peptide synthase domain TIGR01720/amino acid adenylation domain	overlaps_gene	N/A	N/A	.
Nocardia sp. BMG51109	aTcgAt	M.Nsp51109I	2545974666##D892DRAFT_4704##Type I restriction-modification system methyltransferase subunit	D892DRAFT_scf7180000000033_quiver.4 Nocardia sp. BMG51109 : D892DRAFT_scf7180000000033_quiver.4	3964082	3964087	ipd>1.735,cov>210,UNMOD	2545973823##D892DRAFT_3861##non-ribosomal peptide synthase domain TIGR01720/amino acid adenylation domain	overlaps_gene	N/A	N/A	.
Nocardia sp. BMG51109	aTcgAt	M.Nsp51109I	2545974666##D892DRAFT_4704##Type I restriction-modification system methyltransferase subunit	D892DRAFT_scf7180000000033_quiver.4 Nocardia sp. BMG51109 : D892DRAFT_scf7180000000033_quiver.4	3966946	3966951	ipd>1.110,cov>182,UNMOD	2545973823##D892DRAFT_3861##non-ribosomal peptide synthase domain TIGR01720/amino acid adenylation domain	overlaps_gene	N/A	N/A	.
Nocardia sp. BMG51109	aTcgAt	M.Nsp51109I	2545974666##D892DRAFT_4704##Type I restriction-modification system methyltransferase subunit	D892DRAFT_scf7180000000033_quiver.4 Nocardia sp. BMG51109 : D892DRAFT_scf7180000000033_quiver.4	4111112	4111117	ipd>1.357,cov>93,UNMOD	2545973940##D892DRAFT_3978##Polyketide synthase modules and related proteins	overlaps_gene	N/A	N/A	.
Nocardia sp. BMG51109	aTcgAt	M.Nsp51109I	2545974666##D892DRAFT_4704##Type I restriction-modification system methyltransferase subunit	D892DRAFT_scf7180000000033_quiver.4 Nocardia sp. BMG51109 : D892DRAFT_scf7180000000033_quiver.4	4121079	4121084	ipd>1.497,cov>257,UNMOD	2545973942##D892DRAFT_3980##Polyketide synthase modules and related proteins	overlaps_gene	N/A	N/A	.
Nocardia sp. BMG51109	aTcgAt	M.Nsp51109I	2545974666##D892DRAFT_4704##Type I restriction-modification system methyltransferase subunit	D892DRAFT_scf7180000000033_quiver.4 Nocardia sp. BMG51109 : D892DRAFT_scf7180000000033_quiver.4	4207669	4207674	ipd>1.433,cov>105,UNMOD	2545973990##D892DRAFT_4028##methyltransferase, FkbM family/FkbH-like domain/non-ribosomal peptide synthase domain TIGR01720/amino acid adenylation domain	overlaps_gene	N/A	N/A	.
Nocardia sp. BMG51109	aTcgAt	M.Nsp51109I	2545974666##D892DRAFT_4704##Type I restriction-modification system methyltransferase subunit	D892DRAFT_scf7180000000033_quiver.4 Nocardia sp. BMG51109 : D892DRAFT_scf7180000000033_quiver.4	4215718	4215723	ipd>1.690,cov>113,UNMOD	2545973990##D892DRAFT_4028##methyltransferase, FkbM family/FkbH-like domain/non-ribosomal peptide synthase domain TIGR01720/amino acid adenylation domain	overlaps_gene	N/A	N/A	.
Nocardia sp. BMG51109	aTcgAt	M.Nsp51109I	2545974666##D892DRAFT_4704##Type I restriction-modification system methyltransferase subunit	D892DRAFT_scf7180000000033_quiver.4 Nocardia sp. BMG51109 : D892DRAFT_scf7180000000033_quiver.4	4413037	4413042	ipd>0.910,cov>93,UNMOD	2545974160##D892DRAFT_4198##Raf kinase inhibitor-like protein, YbhB/YbcL family	upstream_of_gene	2545974161##D892DRAFT_4199##Transcriptional regulators	upstream_of_gene	.
Nocardia sp. BMG51109	aTcgAt	M.Nsp51109I	2545974666##D892DRAFT_4704##Type I restriction-modification system methyltransferase subunit	D892DRAFT_scf7180000000033_quiver.4 Nocardia sp. BMG51109 : D892DRAFT_scf7180000000033_quiver.4	5027881	5027886	ipd>1.597,cov>104,UNMOD	2545974747##D892DRAFT_4785##Ribbon-helix-helix protein, copG family	upstream_of_gene	2545974748##D892DRAFT_4786##Uncharacterized conserved protein	downstream_of_gene	.
Nocardia sp. BMG51109	aTcgAt	M.Nsp51109I	2545974666##D892DRAFT_4704##Type I restriction-modification system methyltransferase subunit	D892DRAFT_scf7180000000033_quiver.4 Nocardia sp. BMG51109 : D892DRAFT_scf7180000000033_quiver.4	5391410	5391415	ipd>1.643,cov>111,UNMOD	2545975083##D892DRAFT_5121##Predicted flavoprotein involved in K+ transport	overlaps_gene	N/A	N/A	.
Nocardia sp. BMG51109	aTcgAt	M.Nsp51109I	2545974666##D892DRAFT_4704##Type I restriction-modification system methyltransferase subunit	D892DRAFT_scf7180000000033_quiver.4 Nocardia sp. BMG51109 : D892DRAFT_scf7180000000033_quiver.4	5527015	5527020	ipd>1.283,cov>99,UNMOD	2545975206##D892DRAFT_5244##transcriptional regulator, ArsR family	overlaps_gene	N/A	N/A	.
Nocardia sp. BMG51109	aTcgAt	M.Nsp51109I	2545974666##D892DRAFT_4704##Type I restriction-modification system methyltransferase subunit	D892DRAFT_scf7180000000033_quiver.4 Nocardia sp. BMG51109 : D892DRAFT_scf7180000000033_quiver.4	5631400	5631405	ipd>1.127,cov>123,UNMOD	2545975303##D892DRAFT_5341##hypothetical protein	downstream_of_gene	2545975304##D892DRAFT_5342##Dehydrogenases with different specificities (related to short-chain alcohol dehydrogenases)	upstream_of_gene	.
Nocardia sp. BMG51109	aTcgAt	M.Nsp51109I	2545974666##D892DRAFT_4704##Type I restriction-modification system methyltransferase subunit	D892DRAFT_scf7180000000033_quiver.4 Nocardia sp. BMG51109 : D892DRAFT_scf7180000000033_quiver.4	5655241	5655246	ipd>1.047,cov>136,UNMOD	2545975327##D892DRAFT_5365##P-aminobenzoate N-oxygenase AurF	upstream_of_gene	2545975328##D892DRAFT_5366##transcriptional regulator, TetR family	upstream_of_gene	.
Nocardia sp. BMG51109	aTcgAt	M.Nsp51109I	2545974666##D892DRAFT_4704##Type I restriction-modification system methyltransferase subunit	D892DRAFT_scf7180000000033_quiver.4 Nocardia sp. BMG51109 : D892DRAFT_scf7180000000033_quiver.4	5777709	5777714	ipd>1.537,cov>103,UNMOD	2545975419##D892DRAFT_5457##N2-(2-carboxyethyl)arginine synthase	overlaps_gene	N/A	N/A	.
Nocardia sp. BMG51109	aTcgAt	M.Nsp51109I	2545974666##D892DRAFT_4704##Type I restriction-modification system methyltransferase subunit	D892DRAFT_scf7180000000033_quiver.4 Nocardia sp. BMG51109 : D892DRAFT_scf7180000000033_quiver.4	6546793	6546798	ipd>1.276,cov>100,UNMOD	2545976095##D892DRAFT_6133##Predicted esterase	downstream_of_gene	2545976096##D892DRAFT_6134##Chemotaxis response regulator containing a CheY-like receiver domain and a methylesterase domain	upstream_of_gene	.
Nocardia sp. BMG51109	aTcgAt	M.Nsp51109I	2545974666##D892DRAFT_4704##Type I restriction-modification system methyltransferase subunit	D892DRAFT_scf7180000000033_quiver.4 Nocardia sp. BMG51109 : D892DRAFT_scf7180000000033_quiver.4	7006697	7006702	ipd>1.862,cov>228,UNMOD	2545976510##D892DRAFT_6548##thioester reductase domain	overlaps_gene	N/A	N/A	.
Nocardia sp. BMG51109	aTcgAt	M.Nsp51109I	2545974666##D892DRAFT_4704##Type I restriction-modification system methyltransferase subunit	D892DRAFT_scf7180000000033_quiver.4 Nocardia sp. BMG51109 : D892DRAFT_scf7180000000033_quiver.4	8269163	8269168	ipd>1.484,cov>109,UNMOD	2545977643##D892DRAFT_7681##hypothetical protein	overlaps_gene	N/A	N/A	.
Nocardia sp. BMG51109	aTcgAt	M.Nsp51109I	2545974666##D892DRAFT_4704##Type I restriction-modification system methyltransferase subunit	D892DRAFT_scf7180000000033_quiver.4 Nocardia sp. BMG51109 : D892DRAFT_scf7180000000033_quiver.4	8490070	8490075	ipd>1.218,cov>115,UNMOD	2545977840##D892DRAFT_7878##Predicted oxidoreductases (related to aryl-alcohol dehydrogenases)	upstream_of_gene	2545977841##D892DRAFT_7879##transcriptional regulator, TetR family	upstream_of_gene	BCAM1716_Burkholderiales_Actinomycetales
Nocardia sp. BMG51109	aTcgAt	M.Nsp51109I	2545974666##D892DRAFT_4704##Type I restriction-modification system methyltransferase subunit	D892DRAFT_scf7180000000033_quiver.4 Nocardia sp. BMG51109 : D892DRAFT_scf7180000000033_quiver.4	8499108	8499113	ipd>1.014,cov>123,UNMOD	2545977850##D892DRAFT_7888##Uncharacterized protein containing caspase domain	overlaps_gene	N/A	N/A	.
Salmonella enterica subsp. enterica Paratyphi B str. SPB7	aTgcAt	M.SenSPBIII	641324644##SPAB_04220##DNA modification methylase	NC_010102 Salmonella enterica subsp. enterica serovar Paratyphi B str. SPB7, complete genome.	69598	69603	ipd>1.356,cov>41,UNMOD	641320520##SPAB_00079##hypothetical protein	downstream_of_gene	641320521##SPAB_00080##hypothetical protein	downstream_of_gene	.
Salmonella enterica subsp. enterica Paratyphi B str. SPB7	aTgcAt	M.SenSPBIII	641324644##SPAB_04220##DNA modification methylase	NC_010102 Salmonella enterica subsp. enterica serovar Paratyphi B str. SPB7, complete genome.	135676	135681	ipd>1.142,cov>43,UNMOD	641320596##SPAB_00155##cell division protein FtsL	overlaps_gene	N/A	N/A	.
Salmonella enterica subsp. enterica Paratyphi B str. SPB7	aTgcAt	M.SenSPBIII	641324644##SPAB_04220##DNA modification methylase	NC_010102 Salmonella enterica subsp. enterica serovar Paratyphi B str. SPB7, complete genome.	169139	169144	ipd>1.004,cov>46,UNMOD	641320628##SPAB_00187##hypothetical protein	overlaps_gene	N/A	N/A	.
Salmonella enterica subsp. enterica Paratyphi B str. SPB7	aTgcAt	M.SenSPBIII	641324644##SPAB_04220##DNA modification methylase	NC_010102 Salmonella enterica subsp. enterica serovar Paratyphi B str. SPB7, complete genome.	169149	169154	ipd>0.794,cov>46,UNMOD	641320628##SPAB_00187##hypothetical protein	overlaps_gene	N/A	N/A	.
Salmonella enterica subsp. enterica Paratyphi B str. SPB7	aTgcAt	M.SenSPBIII	641324644##SPAB_04220##DNA modification methylase	NC_010102 Salmonella enterica subsp. enterica serovar Paratyphi B str. SPB7, complete genome.	226661	226666	ipd>1.197,cov>50,UNMOD	641320686##SPAB_00245##TonB-dependent siderophore receptor	overlaps_gene	N/A	N/A	.
Salmonella enterica subsp. enterica Paratyphi B str. SPB7	aTgcAt	M.SenSPBIII	641324644##SPAB_04220##DNA modification methylase	NC_010102 Salmonella enterica subsp. enterica serovar Paratyphi B str. SPB7, complete genome.	230999	231004	ipd>1.098,cov>29,UNMOD	641320690##SPAB_00249##hypothetical protein	upstream_of_gene	641320691##SPAB_00250##hypothetical protein	downstream_of_gene	.
Salmonella enterica subsp. enterica Paratyphi B str. SPB7	aTgcAt	M.SenSPBIII	641324644##SPAB_04220##DNA modification methylase	NC_010102 Salmonella enterica subsp. enterica serovar Paratyphi B str. SPB7, complete genome.	265712	265717	ipd>0.846,cov>49,UNMOD	641320728##SPAB_00287##outer membrane protein assembly complex, YaeT protein	downstream_of_gene	641320729##SPAB_00288##Outer membrane protein	upstream_of_gene	XCC3356_Alpha_Gamma
Salmonella enterica subsp. enterica Paratyphi B str. SPB7	aTgcAt	M.SenSPBIII	641324644##SPAB_04220##DNA modification methylase	NC_010102 Salmonella enterica subsp. enterica serovar Paratyphi B str. SPB7, complete genome.	347925	347930	ipd>0.919,cov>39,UNMOD	641320814##SPAB_00374##hypothetical protein	overlaps_gene	N/A	N/A	.
Salmonella enterica subsp. enterica Paratyphi B str. SPB7	aTgcAt	M.SenSPBIII	641324644##SPAB_04220##DNA modification methylase	NC_010102 Salmonella enterica subsp. enterica serovar Paratyphi B str. SPB7, complete genome.	364776	364781	ipd>1.105,cov>45,UNMOD	641320834##SPAB_00394##Fe-S protein assembly chaperone HscA	overlaps_gene	N/A	N/A	.
Salmonella enterica subsp. enterica Paratyphi B str. SPB7	aTgcAt	M.SenSPBIII	641324644##SPAB_04220##DNA modification methylase	NC_010102 Salmonella enterica subsp. enterica serovar Paratyphi B str. SPB7, complete genome.	508400	508405	ipd>1.171,cov>49,UNMOD	641320972##SPAB_00532##Transcriptional regulator	overlaps_gene	N/A	N/A	.
Salmonella enterica subsp. enterica Paratyphi B str. SPB7	aTgcAt	M.SenSPBIII	641324644##SPAB_04220##DNA modification methylase	NC_010102 Salmonella enterica subsp. enterica serovar Paratyphi B str. SPB7, complete genome.	531549	531554	ipd>1.021,cov>45,UNMOD	641321002##SPAB_00562##hypothetical protein	overlaps_gene	N/A	N/A	.
Salmonella enterica subsp. enterica Paratyphi B str. SPB7	aTgcAt	M.SenSPBIII	641324644##SPAB_04220##DNA modification methylase	NC_010102 Salmonella enterica subsp. enterica serovar Paratyphi B str. SPB7, complete genome.	603900	603905	ipd>0.984,cov>28,UNMOD	641321085##SPAB_00645##Aspartate/tyrosine/aromatic aminotransferase	upstream_of_gene	641321086##SPAB_00646##Transcriptional regulator	upstream_of_gene	.
Salmonella enterica subsp. enterica Paratyphi B str. SPB7	aTgcAt	M.SenSPBIII	641324644##SPAB_04220##DNA modification methylase	NC_010102 Salmonella enterica subsp. enterica serovar Paratyphi B str. SPB7, complete genome.	799951	799956	ipd>0.886,cov>36,UNMOD	641321311##SPAB_00871##P pilus assembly protein, porin PapC	overlaps_gene	N/A	N/A	.
Salmonella enterica subsp. enterica Paratyphi B str. SPB7	aTgcAt	M.SenSPBIII	641324644##SPAB_04220##DNA modification methylase	NC_010102 Salmonella enterica subsp. enterica serovar Paratyphi B str. SPB7, complete genome.	874068	874073	ipd>1.367,cov>34,UNMOD	641321380##SPAB_00940##Predicted pyridoxal phosphate-dependent enzyme apparently involved in regulation of cell wall biogenesis	overlaps_gene	N/A	N/A	.
Salmonella enterica subsp. enterica Paratyphi B str. SPB7	aTgcAt	M.SenSPBIII	641324644##SPAB_04220##DNA modification methylase	NC_010102 Salmonella enterica subsp. enterica serovar Paratyphi B str. SPB7, complete genome.	875034	875039	ipd>1.096,cov>25,UNMOD	641321381##SPAB_00941##Nucleoside-diphosphate-sugar epimerases	overlaps_gene	N/A	N/A	.
Salmonella enterica subsp. enterica Paratyphi B str. SPB7	aTgcAt	M.SenSPBIII	641324644##SPAB_04220##DNA modification methylase	NC_010102 Salmonella enterica subsp. enterica serovar Paratyphi B str. SPB7, complete genome.	881689	881694	ipd>1.170,cov>23,UNMOD	641321387##SPAB_00947##mannose-1-phosphate guanylyltransferase (GDP) (EC 2.7.7.22)	overlaps_gene	N/A	N/A	.
Salmonella enterica subsp. enterica Paratyphi B str. SPB7	aTgcAt	M.SenSPBIII	641324644##SPAB_04220##DNA modification methylase	NC_010102 Salmonella enterica subsp. enterica serovar Paratyphi B str. SPB7, complete genome.	1042835	1042840	ipd>0.990,cov>41,UNMOD	641321606##SPAB_01167##flagellar biosynthetic protein FliR	overlaps_gene	N/A	N/A	.
Salmonella enterica subsp. enterica Paratyphi B str. SPB7	aTgcAt	M.SenSPBIII	641324644##SPAB_04220##DNA modification methylase	NC_010102 Salmonella enterica subsp. enterica serovar Paratyphi B str. SPB7, complete genome.	1055245	1055250	ipd>1.026,cov>44,UNMOD	641321624##SPAB_01185##Predicted transporter component	overlaps_gene	N/A	N/A	.
Salmonella enterica subsp. enterica Paratyphi B str. SPB7	aTgcAt	M.SenSPBIII	641324644##SPAB_04220##DNA modification methylase	NC_010102 Salmonella enterica subsp. enterica serovar Paratyphi B str. SPB7, complete genome.	1183467	1183472	ipd>1.336,cov>35,UNMOD	641321811##SPAB_01374##hypothetical protein	overlaps_gene	N/A	N/A	.
Salmonella enterica subsp. enterica Paratyphi B str. SPB7	aTgcAt	M.SenSPBIII	641324644##SPAB_04220##DNA modification methylase	NC_010102 Salmonella enterica subsp. enterica serovar Paratyphi B str. SPB7, complete genome.	1355888	1355893	ipd>1.176,cov>25,UNMOD	641322025##SPAB_01589##hypothetical protein	overlaps_gene	N/A	N/A	.
Salmonella enterica subsp. enterica Paratyphi B str. SPB7	aTgcAt	M.SenSPBIII	641324644##SPAB_04220##DNA modification methylase	NC_010102 Salmonella enterica subsp. enterica serovar Paratyphi B str. SPB7, complete genome.	1369845	1369850	ipd>0.777,cov>33,UNMOD	641322043##SPAB_01607##Methyl-accepting chemotaxis protein	overlaps_gene	N/A	N/A	.
Salmonella enterica subsp. enterica Paratyphi B str. SPB7	aTgcAt	M.SenSPBIII	641324644##SPAB_04220##DNA modification methylase	NC_010102 Salmonella enterica subsp. enterica serovar Paratyphi B str. SPB7, complete genome.	1373743	1373748	ipd>1.433,cov>47,UNMOD	641322046##SPAB_01610##ATP-dependent RNA helicase DbpA (EC 5.99.1.-)	overlaps_gene	N/A	N/A	.
Salmonella enterica subsp. enterica Paratyphi B str. SPB7	aTgcAt	M.SenSPBIII	641324644##SPAB_04220##DNA modification methylase	NC_010102 Salmonella enterica subsp. enterica serovar Paratyphi B str. SPB7, complete genome.	1423573	1423578	ipd>0.848,cov>37,UNMOD	641322107##SPAB_01671##UDP-3-O-[3-hydroxymyristoyl] glucosamine N-acyltransferase	upstream_of_gene	641322108##SPAB_01672##C4-dicarboxylate transporter/malic acid transport protein	upstream_of_gene	.
Salmonella enterica subsp. enterica Paratyphi B str. SPB7	aTgcAt	M.SenSPBIII	641324644##SPAB_04220##DNA modification methylase	NC_010102 Salmonella enterica subsp. enterica serovar Paratyphi B str. SPB7, complete genome.	1621272	1621277	ipd>1.167,cov>23,UNMOD	641322337##SPAB_01903##type III secretion protein, YscU/HrpY family	overlaps_gene	N/A	N/A	ScrR_Gammaproteobacteria
Salmonella enterica subsp. enterica Paratyphi B str. SPB7	aTgcAt	M.SenSPBIII	641324644##SPAB_04220##DNA modification methylase	NC_010102 Salmonella enterica subsp. enterica serovar Paratyphi B str. SPB7, complete genome.	1657404	1657409	ipd>0.687,cov>29,UNMOD	641322381##SPAB_01947##Uncharacterized membrane protein	overlaps_gene	N/A	N/A	.
Salmonella enterica subsp. enterica Paratyphi B str. SPB7	aTgcAt	M.SenSPBIII	641324644##SPAB_04220##DNA modification methylase	NC_010102 Salmonella enterica subsp. enterica serovar Paratyphi B str. SPB7, complete genome.	1662916	1662921	ipd>0.943,cov>42,UNMOD	641516609##SPAB_01952##Murein lipoprotein	downstream_of_gene	641322386##SPAB_01953##Murein lipoprotein	upstream_of_gene	.
Salmonella enterica subsp. enterica Paratyphi B str. SPB7	aTgcAt	M.SenSPBIII	641324644##SPAB_04220##DNA modification methylase	NC_010102 Salmonella enterica subsp. enterica serovar Paratyphi B str. SPB7, complete genome.	1684654	1684659	ipd>0.981,cov>26,UNMOD	641322410##SPAB_01977##Acyl-CoA dehydrogenases	overlaps_gene	N/A	N/A	.
Salmonella enterica subsp. enterica Paratyphi B str. SPB7	aTgcAt	M.SenSPBIII	641324644##SPAB_04220##DNA modification methylase	NC_010102 Salmonella enterica subsp. enterica serovar Paratyphi B str. SPB7, complete genome.	1686043	1686048	ipd>1.020,cov>30,UNMOD	641322411##SPAB_01978##transcriptional regulator, AraC family	overlaps_gene	N/A	N/A	.
Salmonella enterica subsp. enterica Paratyphi B str. SPB7	aTgcAt	M.SenSPBIII	641324644##SPAB_04220##DNA modification methylase	NC_010102 Salmonella enterica subsp. enterica serovar Paratyphi B str. SPB7, complete genome.	1699031	1699036	ipd>0.957,cov>36,UNMOD	641322425##SPAB_01992##FOG: EAL domain	overlaps_gene	N/A	N/A	.
Salmonella enterica subsp. enterica Paratyphi B str. SPB7	aTgcAt	M.SenSPBIII	641324644##SPAB_04220##DNA modification methylase	NC_010102 Salmonella enterica subsp. enterica serovar Paratyphi B str. SPB7, complete genome.	1971563	1971568	ipd>0.756,cov>39,UNMOD	641322813##SPAB_02381##Periplasmic glucans biosynthesis protein	overlaps_gene	N/A	N/A	.
Salmonella enterica subsp. enterica Paratyphi B str. SPB7	aTgcAt	M.SenSPBIII	641324644##SPAB_04220##DNA modification methylase	NC_010102 Salmonella enterica subsp. enterica serovar Paratyphi B str. SPB7, complete genome.	1988815	1988820	ipd>0.883,cov>21,UNMOD	641322840##SPAB_02408##Uncharacterized protein conserved in bacteria	upstream_of_gene	641322841##SPAB_02409##hypothetical protein	upstream_of_gene	.
Salmonella enterica subsp. enterica Paratyphi B str. SPB7	aTgcAt	M.SenSPBIII	641324644##SPAB_04220##DNA modification methylase	NC_010102 Salmonella enterica subsp. enterica serovar Paratyphi B str. SPB7, complete genome.	2019973	2019978	ipd>0.895,cov>38,UNMOD	641322884##SPAB_02452##5-carboxy-2-oxohept-3-enedioate decarboxylase HpaG1 subunit (EC 4.1.1.68)/5-carboxy-2-oxohept-3-enedioate decarboxylase HpaG2 subunit (EC 4.1.1.68)	upstream_of_gene	641322885##SPAB_02453##homoprotocatechuate degradation operon regulator, HpaR	upstream_of_gene	.
Salmonella enterica subsp. enterica Paratyphi B str. SPB7	aTgcAt	M.SenSPBIII	641324644##SPAB_04220##DNA modification methylase	NC_010102 Salmonella enterica subsp. enterica serovar Paratyphi B str. SPB7, complete genome.	2066455	2066460	ipd>0.742,cov>44,UNMOD	641322936##SPAB_02504##amino acid carrier protein	overlaps_gene	N/A	N/A	.
Salmonella enterica subsp. enterica Paratyphi B str. SPB7	aTgcAt	M.SenSPBIII	641324644##SPAB_04220##DNA modification methylase	NC_010102 Salmonella enterica subsp. enterica serovar Paratyphi B str. SPB7, complete genome.	2146396	2146401	ipd>1.305,cov>23,UNMOD	641323018##SPAB_02585##Predicted membrane protein	downstream_of_gene	641323019##SPAB_02587##hydroxylamine reductase	upstream_of_gene	.
Salmonella enterica subsp. enterica Paratyphi B str. SPB7	aTgcAt	M.SenSPBIII	641324644##SPAB_04220##DNA modification methylase	NC_010102 Salmonella enterica subsp. enterica serovar Paratyphi B str. SPB7, complete genome.	2159490	2159495	ipd>1.069,cov>43,UNMOD	641323032##SPAB_02600##L-arginine ABC transporter membrane protein	downstream_of_gene	641323033##SPAB_02601##L-arginine-binding protein	upstream_of_gene	.
Salmonella enterica subsp. enterica Paratyphi B str. SPB7	aTgcAt	M.SenSPBIII	641324644##SPAB_04220##DNA modification methylase	NC_010102 Salmonella enterica subsp. enterica serovar Paratyphi B str. SPB7, complete genome.	2187662	2187667	ipd>0.724,cov>21,UNMOD	641323066##SPAB_02634##Dehydrogenases (flavoproteins)/Ferredoxin-like protein	overlaps_gene	N/A	N/A	.
Salmonella enterica subsp. enterica Paratyphi B str. SPB7	aTgcAt	M.SenSPBIII	641324644##SPAB_04220##DNA modification methylase	NC_010102 Salmonella enterica subsp. enterica serovar Paratyphi B str. SPB7, complete genome.	2294898	2294903	ipd>1.123,cov>23,UNMOD	641323188##SPAB_02757##Di- and tricarboxylate transporters	overlaps_gene	N/A	N/A	.
Salmonella enterica subsp. enterica Paratyphi B str. SPB7	aTgcAt	M.SenSPBIII	641324644##SPAB_04220##DNA modification methylase	NC_010102 Salmonella enterica subsp. enterica serovar Paratyphi B str. SPB7, complete genome.	2545793	2545798	ipd>1.029,cov>43,UNMOD	641323484##SPAB_03053##ABC-type metal ion transport system, ATPase component	overlaps_gene	N/A	N/A	.
Salmonella enterica subsp. enterica Paratyphi B str. SPB7	aTgcAt	M.SenSPBIII	641324644##SPAB_04220##DNA modification methylase	NC_010102 Salmonella enterica subsp. enterica serovar Paratyphi B str. SPB7, complete genome.	2589648	2589653	ipd>0.759,cov>29,UNMOD	641323530##SPAB_03099##The (Largely Gram-negative Bacterial) Hydrophobe/Amphiphile Efflux-1 (HAE1) Family	downstream_of_gene	641323531##SPAB_03100##Biofilm formation regulator YbaJ.	upstream_of_gene	.
Salmonella enterica subsp. enterica Paratyphi B str. SPB7	aTgcAt	M.SenSPBIII	641324644##SPAB_04220##DNA modification methylase	NC_010102 Salmonella enterica subsp. enterica serovar Paratyphi B str. SPB7, complete genome.	2693317	2693322	ipd>1.210,cov>30,UNMOD	641323653##SPAB_03222##hypothetical protein	overlaps_gene	N/A	N/A	ModE_Gammaproteobacteria
Salmonella enterica subsp. enterica Paratyphi B str. SPB7	aTgcAt	M.SenSPBIII	641324644##SPAB_04220##DNA modification methylase	NC_010102 Salmonella enterica subsp. enterica serovar Paratyphi B str. SPB7, complete genome.	2776304	2776309	ipd>1.116,cov>23,UNMOD	641323741##SPAB_03310##hypothetical protein	upstream_of_gene	641323742##SPAB_03311##hypothetical protein	upstream_of_gene	AraC_Enterobacteriales
Salmonella enterica subsp. enterica Paratyphi B str. SPB7	aTgcAt	M.SenSPBIII	641324644##SPAB_04220##DNA modification methylase	NC_010102 Salmonella enterica subsp. enterica serovar Paratyphi B str. SPB7, complete genome.	2783578	2783583	ipd>0.866,cov>28,UNMOD	641323750##SPAB_03320##hypothetical protein	overlaps_gene	N/A	N/A	STM3633_Alpha_Gamma
Salmonella enterica subsp. enterica Paratyphi B str. SPB7	aTgcAt	M.SenSPBIII	641324644##SPAB_04220##DNA modification methylase	NC_010102 Salmonella enterica subsp. enterica serovar Paratyphi B str. SPB7, complete genome.	2912230	2912235	ipd>0.627,cov>30,UNMOD	641323903##SPAB_03477##hypothetical protein	overlaps_gene	N/A	N/A	XCC3356_Alpha_Gamma
Salmonella enterica subsp. enterica Paratyphi B str. SPB7	aTgcAt	M.SenSPBIII	641324644##SPAB_04220##DNA modification methylase	NC_010102 Salmonella enterica subsp. enterica serovar Paratyphi B str. SPB7, complete genome.	2912240	2912245	ipd>1.104,cov>26,UNMOD	641323903##SPAB_03477##hypothetical protein	overlaps_gene	N/A	N/A	XCC3356_Alpha_Gamma
Salmonella enterica subsp. enterica Paratyphi B str. SPB7	aTgcAt	M.SenSPBIII	641324644##SPAB_04220##DNA modification methylase	NC_010102 Salmonella enterica subsp. enterica serovar Paratyphi B str. SPB7, complete genome.	2977653	2977658	ipd>0.939,cov>29,UNMOD	641323997##SPAB_03571##type III secretion apparatus protein OrgA/MxiK	overlaps_gene	N/A	N/A	.
Salmonella enterica subsp. enterica Paratyphi B str. SPB7	aTgcAt	M.SenSPBIII	641324644##SPAB_04220##DNA modification methylase	NC_010102 Salmonella enterica subsp. enterica serovar Paratyphi B str. SPB7, complete genome.	3099369	3099374	ipd>1.329,cov>41,UNMOD	641324141##SPAB_03717##rarD protein	overlaps_gene	N/A	N/A	.
Salmonella enterica subsp. enterica Paratyphi B str. SPB7	aTgcAt	M.SenSPBIII	641324644##SPAB_04220##DNA modification methylase	NC_010102 Salmonella enterica subsp. enterica serovar Paratyphi B str. SPB7, complete genome.	3471103	3471108	ipd>1.274,cov>41,UNMOD	641324592##SPAB_04168##hypothetical protein	overlaps_gene	N/A	N/A	.
Salmonella enterica subsp. enterica Paratyphi B str. SPB7	aTgcAt	M.SenSPBIII	641324644##SPAB_04220##DNA modification methylase	NC_010102 Salmonella enterica subsp. enterica serovar Paratyphi B str. SPB7, complete genome.	3580633	3580638	ipd>1.359,cov>54,UNMOD	641324744##SPAB_04320##hypothetical protein	overlaps_gene	N/A	N/A	.
Salmonella enterica subsp. enterica Paratyphi B str. SPB7	aTgcAt	M.SenSPBIII	641324644##SPAB_04220##DNA modification methylase	NC_010102 Salmonella enterica subsp. enterica serovar Paratyphi B str. SPB7, complete genome.	3724573	3724578	ipd>1.253,cov>48,UNMOD	641324892##SPAB_04469##Sugar kinases, ribokinase family	overlaps_gene	N/A	N/A	.
Salmonella enterica subsp. enterica Paratyphi B str. SPB7	aTgcAt	M.SenSPBIII	641324644##SPAB_04220##DNA modification methylase	NC_010102 Salmonella enterica subsp. enterica serovar Paratyphi B str. SPB7, complete genome.	3840234	3840239	ipd>1.230,cov>43,UNMOD	641325015##SPAB_04592##hypothetical protein	overlaps_gene	N/A	N/A	.
Salmonella enterica subsp. enterica Paratyphi B str. SPB7	aTgcAt	M.SenSPBIII	641324644##SPAB_04220##DNA modification methylase	NC_010102 Salmonella enterica subsp. enterica serovar Paratyphi B str. SPB7, complete genome.	4280851	4280856	ipd>0.966,cov>37,UNMOD	641325524##SPAB_05105##acetylornithine deacetylase (EC 3.5.1.16)	upstream_of_gene	641325525##SPAB_05106##N-acetyl-gamma-glutamyl-phosphate reductase (EC 1.2.1.38)	upstream_of_gene	.
Salmonella enterica subsp. enterica Paratyphi B str. SPB7	aTgcAt	M.SenSPBIII	641324644##SPAB_04220##DNA modification methylase	NC_010102 Salmonella enterica subsp. enterica serovar Paratyphi B str. SPB7, complete genome.	4342466	4342471	ipd>1.179,cov>38,UNMOD	641325594##SPAB_05175##homoserine O-succinyltransferase (EC 2.3.1.46)	downstream_of_gene	641325595##SPAB_05176##malate synthase A	upstream_of_gene	.
Salmonella enterica subsp. enterica Paratyphi B str. SPB7	aTgcAt	M.SenSPBIII	641324644##SPAB_04220##DNA modification methylase	NC_010102 Salmonella enterica subsp. enterica serovar Paratyphi B str. SPB7, complete genome.	4492969	4492974	ipd>1.063,cov>34,UNMOD	641325750##SPAB_05335##ATPases involved in chromosome partitioning	overlaps_gene	N/A	N/A	.
Salmonella enterica subsp. enterica Paratyphi B str. SPB7	aTgcAt	M.SenSPBIII	641324644##SPAB_04220##DNA modification methylase	NC_010102 Salmonella enterica subsp. enterica serovar Paratyphi B str. SPB7, complete genome.	4653676	4653681	ipd>0.810,cov>46,UNMOD	641325952##SPAB_05537##Regulator of cell morphogenesis and NO signaling	upstream_of_gene	641325953##SPAB_05538##Permeases of the drug/metabolite transporter (DMT) superfamily	downstream_of_gene	.
Salmonella enterica subsp. enterica Paratyphi B str. SPB7	aTgcAt	M.SenSPBIII	641324644##SPAB_04220##DNA modification methylase	NC_010102 Salmonella enterica subsp. enterica serovar Paratyphi B str. SPB7, complete genome.	4721425	4721430	ipd>0.901,cov>44,UNMOD	641326029##SPAB_05614##aspartate carbamoyltransferase (EC 2.1.3.2)	overlaps_gene	N/A	N/A	.
Salmonella enterica subsp. enterica Paratyphi B str. SPB7	aTgcAt	M.SenSPBIII	641324644##SPAB_04220##DNA modification methylase	NC_010102 Salmonella enterica subsp. enterica serovar Paratyphi B str. SPB7, complete genome.	4731528	4731533	ipd>1.046,cov>21,UNMOD	641326045##SPAB_05630##hypothetical protein	overlaps_gene	N/A	N/A	.
Salmonella enterica subsp. enterica Paratyphi B str. SPB7	gATc	M.SenSPBDam	641321412##SPAB_00972##DNA adenine methylase (dam)	NC_010102 Salmonella enterica subsp. enterica serovar Paratyphi B str. SPB7, complete genome.	735898	735901	ipd>0.753,cov>26,UNMOD	641321236##SPAB_00796##hypothetical protein	overlaps_gene	N/A	N/A	.
Salmonella enterica subsp. enterica Paratyphi B str. SPB7	gATc	M.SenSPBDam	641321412##SPAB_00972##DNA adenine methylase (dam)	NC_010102 Salmonella enterica subsp. enterica serovar Paratyphi B str. SPB7, complete genome.	735971	735974	ipd>0.794,cov>24,UNMOD	641321236##SPAB_00796##hypothetical protein	downstream_of_gene	641321237##SPAB_00797##hypothetical protein	upstream_of_gene	.
Salmonella enterica subsp. enterica Paratyphi B str. SPB7	gATc	M.SenSPBDam	641321412##SPAB_00972##DNA adenine methylase (dam)	NC_010102 Salmonella enterica subsp. enterica serovar Paratyphi B str. SPB7, complete genome.	766734	766737	ipd>1.401,cov>53,UNMOD	641321273##SPAB_00833##cytidine deaminase (EC 3.5.4.5)	upstream_of_gene	641321274##SPAB_00834##conserved hypothetical protein TIGR00659	downstream_of_gene	Crp_Gammaproteobacteria
Salmonella enterica subsp. enterica Paratyphi B str. SPB7	gATc	M.SenSPBDam	641321412##SPAB_00972##DNA adenine methylase (dam)	NC_010102 Salmonella enterica subsp. enterica serovar Paratyphi B str. SPB7, complete genome.	1087826	1087829	ipd>0.794,cov>37,UNMOD	641321672##SPAB_01233##hypothetical protein	overlaps_gene	N/A	N/A	Crp_Gammaproteobacteria
Salmonella enterica subsp. enterica Paratyphi B str. SPB7	gATc	M.SenSPBDam	641321412##SPAB_00972##DNA adenine methylase (dam)	NC_010102 Salmonella enterica subsp. enterica serovar Paratyphi B str. SPB7, complete genome.	1332480	1332483	ipd>0.936,cov>35,UNMOD	641321997##SPAB_01560##hypothetical protein	downstream_of_gene	641516607##SPAB_01561##	upstream_of_gene	ModE_Gammaproteobacteria
Salmonella enterica subsp. enterica Paratyphi B str. SPB7	gATc	M.SenSPBDam	641321412##SPAB_00972##DNA adenine methylase (dam)	NC_010102 Salmonella enterica subsp. enterica serovar Paratyphi B str. SPB7, complete genome.	1332498	1332501	ipd>1.017,cov>30,UNMOD	641321997##SPAB_01560##hypothetical protein	downstream_of_gene	641516607##SPAB_01561##	upstream_of_gene	ModE_Gammaproteobacteria
Salmonella enterica subsp. enterica Paratyphi B str. SPB7	gATc	M.SenSPBDam	641321412##SPAB_00972##DNA adenine methylase (dam)	NC_010102 Salmonella enterica subsp. enterica serovar Paratyphi B str. SPB7, complete genome.	1910515	1910518	ipd>1.413,cov>45,UNMOD	641322738##SPAB_02306##Protein of unknown function (DUF1471).	upstream_of_gene	641322739##SPAB_02307##Transcriptional regulator	upstream_of_gene	.
Salmonella enterica subsp. enterica Paratyphi B str. SPB7	gATc	M.SenSPBDam	641321412##SPAB_00972##DNA adenine methylase (dam)	NC_010102 Salmonella enterica subsp. enterica serovar Paratyphi B str. SPB7, complete genome.	2500267	2500270	ipd>1.253,cov>35,UNMOD	641323432##SPAB_03001##hypothetical protein	upstream_of_gene	641323433##SPAB_03002##Predicted membrane protein	upstream_of_gene	.
Salmonella enterica subsp. enterica Paratyphi B str. SPB7	gATc	M.SenSPBDam	641321412##SPAB_00972##DNA adenine methylase (dam)	NC_010102 Salmonella enterica subsp. enterica serovar Paratyphi B str. SPB7, complete genome.	2500280	2500283	ipd>1.057,cov>35,UNMOD	641323432##SPAB_03001##hypothetical protein	upstream_of_gene	641323433##SPAB_03002##Predicted membrane protein	upstream_of_gene	SMc04401_Alpha_Gamma
Salmonella enterica subsp. enterica Paratyphi B str. SPB7	gATc	M.SenSPBDam	641321412##SPAB_00972##DNA adenine methylase (dam)	NC_010102 Salmonella enterica subsp. enterica serovar Paratyphi B str. SPB7, complete genome.	2942090	2942093	ipd>1.275,cov>52,UNMOD	641323947##SPAB_03521##hypothetical protein	overlaps_gene	N/A	N/A	Crp_Gammaproteobacteria
Salmonella enterica subsp. enterica Paratyphi B str. SPB7	gATc	M.SenSPBDam	641321412##SPAB_00972##DNA adenine methylase (dam)	NC_010102 Salmonella enterica subsp. enterica serovar Paratyphi B str. SPB7, complete genome.	3027860	3027863	ipd>1.228,cov>49,UNMOD	641324058##SPAB_03632##transcriptional regulator, MarR family	upstream_of_gene	641324059##SPAB_03633##polyprenyl P-hydroxybenzoate and phenylacrylic acid decarboxylases	upstream_of_gene	.
Salmonella enterica subsp. enterica Paratyphi B str. SPB7	gATc	M.SenSPBDam	641321412##SPAB_00972##DNA adenine methylase (dam)	NC_010102 Salmonella enterica subsp. enterica serovar Paratyphi B str. SPB7, complete genome.	3824058	3824061	ipd>1.050,cov>50,UNMOD	641324999##SPAB_04577##Glutathione S-transferase	upstream_of_gene	641325000##SPAB_04578##PTS system D-mannitol-specific IIA component/PTS system D-mannitol-specific IIB component/PTS system D-mannitol-specific IIC component	upstream_of_gene	Crp_Gammaproteobacteria
Salmonella enterica subsp. enterica Paratyphi B str. SPB7	gATc	M.SenSPBDam	641321412##SPAB_00972##DNA adenine methylase (dam)	NC_010102 Salmonella enterica subsp. enterica serovar Paratyphi B str. SPB7, complete genome.	4175810	4175813	ipd>1.009,cov>52,UNMOD	641325403##SPAB_04983##hypothetical protein	overlaps_gene	N/A	N/A	.
Salmonella enterica subsp. enterica Paratyphi B str. SPB7	gATc	M.SenSPBDam	641321412##SPAB_00972##DNA adenine methylase (dam)	NC_010102 Salmonella enterica subsp. enterica serovar Paratyphi B str. SPB7, complete genome.	4677617	4677620	ipd>1.221,cov>33,UNMOD	641325977##SPAB_05562##MFS transporter, sugar porter (SP) family	upstream_of_gene	641325978##SPAB_05563##hypothetical protein	downstream_of_gene	.
Thermobacillus composti KWC4	aTtaAt	M.TcoKWC4V	2508842423##Theco_0012##Type I restriction-modification system methyltransferase subunit	Theco_Contig56.1 Thermobacillus composti KWC4, DSM 18247 : Theco_Contig56.1	3018864	3018869	ipd>1.493,cov>49,UNMOD	2508845291##Theco_2880##hypothetical protein	upstream_of_gene	2508845292##Theco_2881##hypothetical protein	downstream_of_gene	.
Thermobacillus composti KWC4	aTtaAt	M.TcoKWC4V	2508842423##Theco_0012##Type I restriction-modification system methyltransferase subunit	Theco_Contig56.1 Thermobacillus composti KWC4, DSM 18247 : Theco_Contig56.1	3624167	3624172	ipd>1.125,cov>51,UNMOD	2508845810##Theco_3399##HD superfamily phosphohydrolases	upstream_of_gene	2508845811##Theco_3400##Predicted flavoprotein	upstream_of_gene	.
Thermobacillus composti KWC4	aTtaAt	M.TcoKWC4V	2508842423##Theco_0012##Type I restriction-modification system methyltransferase subunit	Theco_Contig56.1 Thermobacillus composti KWC4, DSM 18247 : Theco_Contig56.1	3869526	3869531	ipd>1.305,cov>53,UNMOD	2508846049##Theco_3639##Uncharacterized conserved protein	upstream_of_gene	2508846050##Theco_3640##Predicted ABC-type transport system involved in lysophospholipase L1 biosynthesis, permease component	upstream_of_gene	.
Thermobacillus composti KWC4	aTtaAt	M.TcoKWC4V	2508842423##Theco_0012##Type I restriction-modification system methyltransferase subunit	Theco_Contig54.2 Thermobacillus composti KWC4, DSM 18247 : Theco_Contig54.2	38293	38298	ipd>1.199,cov>40,UNMOD	2508846416##Theco_4007##hypothetical protein	upstream_of_gene	2508846417##Theco_4008##hypothetical protein	downstream_of_gene	.
Thermobacillus composti KWC4	aTtaAt	M.TcoKWC4V	2508842423##Theco_0012##Type I restriction-modification system methyltransferase subunit	Theco_Contig54.2 Thermobacillus composti KWC4, DSM 18247 : Theco_Contig54.2	120017	120022	ipd>1.607,cov>40,UNMOD	2508846492##Theco_4083##Rad3-related DNA helicases	upstream_of_gene	2508846493##Theco_4084##hypothetical protein	downstream_of_gene	.
Methylobacterium extorquens AM1	gAnTc	M.MexAMI	644813444##MexAM1_META1p3393##site-specific DNA-methyltransferase (adenine-specific)	NC_012808 Methylobacterium extorquens AM1, complete genome.	8032	8036	ipd>1.107,cov>27,UNMOD	644810247##MexAM1_META1p0006##hypothetical protein	upstream_of_gene	644810248##MexAM1_META1p0007##hypothetical protein	upstream_of_gene	.
Methylobacterium extorquens AM1	gAnTc	M.MexAMI	644813444##MexAM1_META1p3393##site-specific DNA-methyltransferase (adenine-specific)	NC_012808 Methylobacterium extorquens AM1, complete genome.	43122	43126	ipd>1.195,cov>30,UNMOD	644810278##MexAM1_META1p0037##Galactose oxidase (modular protein)	upstream_of_gene	644810279##MexAM1_META1p0038##General secretion pathway protein G precursor (PilD-dependent protein pddA)	downstream_of_gene	.
Methylobacterium extorquens AM1	gAnTc	M.MexAMI	644813444##MexAM1_META1p3393##site-specific DNA-methyltransferase (adenine-specific)	NC_012808 Methylobacterium extorquens AM1, complete genome.	774807	774811	ipd>1.107,cov>37,UNMOD	644810955##MexAM1_META1p0745##transcriptional regulator, rrf2 family	upstream_of_gene	644810956##MexAM1_META1p0746##bifunctional nitric oxide dioxygenase (N-terminal); dihydropteridine reductase 2 (C-terminal)	upstream_of_gene	.
Methylobacterium extorquens AM1	gAnTc	M.MexAMI	644813444##MexAM1_META1p3393##site-specific DNA-methyltransferase (adenine-specific)	NC_012808 Methylobacterium extorquens AM1, complete genome.	1273416	1273420	ipd>0.882,cov>31,UNMOD	644811383##MexAM1_META1p1213##transcriptional regulator, ArsR family	upstream_of_gene	644811384##MexAM1_META1p1214##NADPH-dependent FMN reductase	upstream_of_gene	SMb21272_Rhizobiales
Methylobacterium extorquens AM1	gAnTc	M.MexAMI	644813444##MexAM1_META1p3393##site-specific DNA-methyltransferase (adenine-specific)	NC_012808 Methylobacterium extorquens AM1, complete genome.	3458500	3458504	ipd>1.371,cov>26,UNMOD	644813373##MexAM1_META1p3321##hypothetical protein	upstream_of_gene	644813374##MexAM1_META1p3322##hypothetical protein	downstream_of_gene	.
Methylobacterium extorquens AM1	gAnTc	M.MexAMI	644813444##MexAM1_META1p3393##site-specific DNA-methyltransferase (adenine-specific)	NC_012808 Methylobacterium extorquens AM1, complete genome.	4075647	4075651	ipd>1.198,cov>89,UNMOD	644813968##MexAM1_META1p3972##hypothetical protein	downstream_of_gene	644813969##MexAM1_META1p3973##Site-specific DNA methylase	upstream_of_gene	.
Methylobacterium extorquens AM1	gAnTc	M.MexAMI	644813444##MexAM1_META1p3393##site-specific DNA-methyltransferase (adenine-specific)	NC_012808 Methylobacterium extorquens AM1, complete genome.	4085918	4085922	ipd>1.568,cov>115,UNMOD	644813983##MexAM1_META1p3988##HNH endonuclease family protein	overlaps_gene	N/A	N/A	.
Methylobacterium extorquens AM1	gAnTc	M.MexAMI	644813444##MexAM1_META1p3393##site-specific DNA-methyltransferase (adenine-specific)	NC_012808 Methylobacterium extorquens AM1, complete genome.	4091574	4091578	ipd>1.524,cov>84,UNMOD	644813987##MexAM1_META1p3993##hypothetical protein	downstream_of_gene	644813988##MexAM1_META1p3994##hypothetical protein	upstream_of_gene	SMb20667_Rhizobiales
Methylobacterium extorquens AM1	gAnTc	M.MexAMI	644813444##MexAM1_META1p3393##site-specific DNA-methyltransferase (adenine-specific)	NC_012808 Methylobacterium extorquens AM1, complete genome.	4112424	4112428	ipd>1.136,cov>84,UNMOD	644814008##MexAM1_META1p4019##hypothetical protein	upstream_of_gene	644814009##MexAM1_META1p4020##hypothetical protein	downstream_of_gene	.
Methylobacterium extorquens AM1	gAnTc	M.MexAMI	644813444##MexAM1_META1p3393##site-specific DNA-methyltransferase (adenine-specific)	NC_012808 Methylobacterium extorquens AM1, complete genome.	4869817	4869821	ipd>1.235,cov>26,UNMOD	644814689##MexAM1_META1p4742##hypothetical protein	upstream_of_gene	644814690##MexAM1_META1p4743##putative regulatory protein, LuxR family	upstream_of_gene	.
Methylobacterium extorquens AM1	gAnTc	M.MexAMI	644813444##MexAM1_META1p3393##site-specific DNA-methyltransferase (adenine-specific)	NC_012808 Methylobacterium extorquens AM1, complete genome.	5508952	5508956	ipd>1.084,cov>26,UNMOD	644815263##MexAM1_META1p5336##hypothetical protein	downstream_of_gene	644815264##MexAM1_META1p5340##hypothetical protein	upstream_of_gene	.
Methylobacterium extorquens AM1	gAnTc	M.MexAMI	644813444##MexAM1_META1p3393##site-specific DNA-methyltransferase (adenine-specific)	NC_012811 Methylobacterium extorquens AM1 megaplasmid, complete sequence.	944252	944256	ipd>0.834,cov>24,UNMOD	644816192##MexAM1_META2p1010##putative transmembrane protein precursor	upstream_of_gene	644816193##MexAM1_META2p1011##hypothetical protein	downstream_of_gene	SMc04401_Alpha_Gamma
Methylobacterium extorquens AM1	gAnTc	M.MexAMI	644813444##MexAM1_META1p3393##site-specific DNA-methyltransferase (adenine-specific)	NC_012811 Methylobacterium extorquens AM1 megaplasmid, complete sequence.	1093547	1093551	ipd>1.011,cov>29,UNMOD	644816333##MexAM1_META2p1178##hypothetical protein	upstream_of_gene	644816334##MexAM1_META2p1179##hypothetical protein	upstream_of_gene	.
Thermoplasma volcanium GSS1	cATg	M.TvoI	638190959##TVG0430782##DNA adenine modification methylase	BA000011 Thermoplasma volcanium GSS1 DNA, complete genome.	118387	118390	ipd>0.942,cov>69,UNMOD	638190607##TVG0118145##hypothetical protein	overlaps_gene	N/A	N/A	Atu4556_Rhizobiales
Thermoplasma volcanium GSS1	cATg	M.TvoI	638190959##TVG0430782##DNA adenine modification methylase	BA000011 Thermoplasma volcanium GSS1 DNA, complete genome.	312895	312898	ipd>1.233,cov>158,UNMOD	638190811##TVG0313402##hypothetic protein	overlaps_gene	N/A	N/A	YPO0846_Enterobacteriales
Thermoplasma volcanium GSS1	cATg	M.TvoI	638190959##TVG0430782##DNA adenine modification methylase	BA000011 Thermoplasma volcanium GSS1 DNA, complete genome.	312910	312913	ipd>1.170,cov>158,UNMOD	638190811##TVG0313402##hypothetic protein	overlaps_gene	N/A	N/A	.
Thermoplasma volcanium GSS1	cATg	M.TvoI	638190959##TVG0430782##DNA adenine modification methylase	BA000011 Thermoplasma volcanium GSS1 DNA, complete genome.	395946	395949	ipd>1.009,cov>172,UNMOD	638190921##TVG0395474##hypothetical protein	upstream_of_gene	638190922##TVG0396051##hypothetical protein	downstream_of_gene	IscR_Rickettsiales
Thermoplasma volcanium GSS1	cATg	M.TvoI	638190959##TVG0430782##DNA adenine modification methylase	BA000011 Thermoplasma volcanium GSS1 DNA, complete genome.	395959	395962	ipd>1.351,cov>174,UNMOD	638190921##TVG0395474##hypothetical protein	upstream_of_gene	638190922##TVG0396051##hypothetical protein	downstream_of_gene	.
Thermoplasma volcanium GSS1	cATg	M.TvoI	638190959##TVG0430782##DNA adenine modification methylase	BA000011 Thermoplasma volcanium GSS1 DNA, complete genome.	459741	459744	ipd>1.076,cov>201,UNMOD	638190993##TVG0459657##hypothetical protein	downstream_of_gene	638190994##TVG0461107##flavoprotein reductase	upstream_of_gene	MalI_Enterobacteriales
Thermoplasma volcanium GSS1	cATg	M.TvoI	638190959##TVG0430782##DNA adenine modification methylase	BA000011 Thermoplasma volcanium GSS1 DNA, complete genome.	920422	920425	ipd>1.598,cov>175,UNMOD	638191454##TVG0920010##hypothetical protein	downstream_of_gene	638191455##TVG0921852##hypothetic protein	upstream_of_gene	.
Thermoplasma volcanium GSS1	cATg	M.TvoI	638190959##TVG0430782##DNA adenine modification methylase	BA000011 Thermoplasma volcanium GSS1 DNA, complete genome.	920474	920477	ipd>1.006,cov>175,UNMOD	638191454##TVG0920010##hypothetical protein	downstream_of_gene	638191455##TVG0921852##hypothetic protein	upstream_of_gene	STM3696_Enterobacteriales_Burkholderiales
Thermoplasma volcanium GSS1	cATg	M.TvoI	638190959##TVG0430782##DNA adenine modification methylase	BA000011 Thermoplasma volcanium GSS1 DNA, complete genome.	1369386	1369389	ipd>1.635,cov>130,UNMOD	638191918##TVG1368057##ATP-dependent RNA helicase	upstream_of_gene	638191919##TVG1370641##acetyl-CoA acetyltransferase	upstream_of_gene	VCA0673_Vibrionales
Thermoplasma volcanium GSS1	gATc	M.TvoDam	638191415##TVG0884813##DNA adenine modification methylase	BA000011 Thermoplasma volcanium GSS1 DNA, complete genome.	152633	152636	ipd>1.229,cov>264,UNMOD	638190646##TVG0152244##proline permease	overlaps_gene	N/A	N/A	ModE_Gammaproteobacteria
Thermoplasma volcanium GSS1	gATc	M.TvoDam	638191415##TVG0884813##DNA adenine modification methylase	BA000011 Thermoplasma volcanium GSS1 DNA, complete genome.	786001	786004	ipd>1.623,cov>158,UNMOD	638191331##TVG0785733##N-terminal acetyltransferase complex subunit [ARD1]	downstream_of_gene	638191332##TVG0786138##hypothetical protein	downstream_of_gene	.
Kangiella aquimarina DSM 16071	gATc	M.Kaq16071I	2516134389##B158DRAFT_0873##DNA adenine methylase (dam)	B158DRAFT_scaffold_0.1 Kangiella aquimarina DSM 16071 : B158DRAFT_scaffold_0.1	223767	223770	ipd>1.247,cov>95,UNMOD	2516133734##B158DRAFT_0218##Site-specific recombinase XerD	upstream_of_gene	2516133735##B158DRAFT_0219##Membrane-bound serine protease (ClpP class)	upstream_of_gene	IscR_Beta_Gamma
Treponema caldaria DSM 7334	raATty	M.Tca7334II	2505690503##Spica_0084##Site-specific DNA-methyltransferase (adenine-specific)	Contig91 Spirochaeta caldaria H1, DSM 7334 : Contig91	405415	405420	ipd>1.164,cov>63,UNMOD	2505690783##Spica_0357##Endonuclease/exonuclease/phosphatase	downstream_of_gene	2505690784##Spica_0358##FeoA family protein	upstream_of_gene	DeoR_Enterobacteriales
Treponema caldaria DSM 7334	raATty	M.Tca7334II	2505690503##Spica_0084##Site-specific DNA-methyltransferase (adenine-specific)	Contig91 Spirochaeta caldaria H1, DSM 7334 : Contig91	626794	626799	ipd>1.429,cov>60,UNMOD	2505691015##Spica_0577##heat shock protein Hsp20	upstream_of_gene	2505691016##Spica_0578##Radical SAM domain protein	upstream_of_gene	.
Treponema caldaria DSM 7334	raATty	M.Tca7334II	2505690503##Spica_0084##Site-specific DNA-methyltransferase (adenine-specific)	Contig91 Spirochaeta caldaria H1, DSM 7334 : Contig91	773013	773018	ipd>1.042,cov>71,UNMOD	2505691144##Spica_0706##Cobyrinic acid ac-diamide synthase	upstream_of_gene	2505691145##Spica_0707##PAS modulated sigma54 specific transcriptional regulator, Fis family	upstream_of_gene	PckR_Rhizobiales
Treponema caldaria DSM 7334	raATty	M.Tca7334II	2505690503##Spica_0084##Site-specific DNA-methyltransferase (adenine-specific)	Contig91 Spirochaeta caldaria H1, DSM 7334 : Contig91	779132	779137	ipd>0.749,cov>48,UNMOD	2505691150##Spica_0712##PilT protein domain protein	downstream_of_gene	2505691151##Spica_0713##extracellular solute-binding protein family 1	upstream_of_gene	IscR_Rickettsiales
Treponema caldaria DSM 7334	raATty	M.Tca7334II	2505690503##Spica_0084##Site-specific DNA-methyltransferase (adenine-specific)	Contig91 Spirochaeta caldaria H1, DSM 7334 : Contig91	1306980	1306985	ipd>1.687,cov>54,UNMOD	2505691616##Spica_1159##beta-lactamase domain protein	overlaps_gene	N/A	N/A	XylR_Gammaproteobacteria
Treponema caldaria DSM 7334	raATty	M.Tca7334II	2505690503##Spica_0084##Site-specific DNA-methyltransferase (adenine-specific)	Contig91 Spirochaeta caldaria H1, DSM 7334 : Contig91	2396339	2396344	ipd>1.371,cov>50,UNMOD	2505692601##Spica_2128##methyl-accepting chemotaxis sensory transducer	upstream_of_gene	2505692602##Spica_2129##ribosome biogenesis GTPase RsgA	downstream_of_gene	.
Treponema caldaria DSM 7334	raATty	M.Tca7334II	2505690503##Spica_0084##Site-specific DNA-methyltransferase (adenine-specific)	Contig91 Spirochaeta caldaria H1, DSM 7334 : Contig91	2499583	2499588	ipd>0.820,cov>57,UNMOD	2505692696##Spica_2223##ABC-type transporter, integral membrane subunit	upstream_of_gene	2505692697##Spica_2224##transcriptional regulator, LacI family	upstream_of_gene	RKP05499_Bacteria
Methylobacterium sp. EUR3 AL-11	gAnTc	M.MspAL11I	2547103305##K411DRAFT_6639##DNA modification methylase	K411DRAFT_scf7180000000031_quiver.4 Methylobacterium sp. EUR3 AL-11 : K411DRAFT_scf7180000000031_quiver.4	267582	267586	ipd>1.164,cov>53,UNMOD	2547097726##K411DRAFT_1057##Porin subfamily	upstream_of_gene	2547097727##K411DRAFT_1058##Ethylbenzene dehydrogenase/Prokaryotic cytochrome b561	upstream_of_gene	.
Methylobacterium sp. EUR3 AL-11	gAnTc	M.MspAL11I	2547103305##K411DRAFT_6639##DNA modification methylase	K411DRAFT_scf7180000000026_quiver.7 Methylobacterium sp. EUR3 AL-11 : K411DRAFT_scf7180000000026_quiver.7	798143	798147	ipd>1.107,cov>73,UNMOD	2547099319##K411DRAFT_2653##transcriptional regulator, TetR family	upstream_of_gene	2547099320##K411DRAFT_2654##2-polyprenyl-6-methoxyphenol hydroxylase and related FAD-dependent oxidoreductases	upstream_of_gene	.
Methylobacterium sp. EUR3 AL-11	gAnTc	M.MspAL11I	2547103305##K411DRAFT_6639##DNA modification methylase	K411DRAFT_scf7180000000026_quiver.7 Methylobacterium sp. EUR3 AL-11 : K411DRAFT_scf7180000000026_quiver.7	2033714	2033718	ipd>1.470,cov>57,UNMOD	2547100514##K411DRAFT_3848##hypothetical protein	downstream_of_gene	2547100515##K411DRAFT_3849##hypothetical protein	upstream_of_gene	.
Methylobacterium sp. EUR3 AL-11	gAnTc	M.MspAL11I	2547103305##K411DRAFT_6639##DNA modification methylase	K411DRAFT_scf7180000000026_quiver.7 Methylobacterium sp. EUR3 AL-11 : K411DRAFT_scf7180000000026_quiver.7	3119409	3119413	ipd>1.110,cov>49,UNMOD	2547101559##K411DRAFT_4893##DNA replication and repair protein RecN	downstream_of_gene	2547101560##K411DRAFT_4894##hypothetical protein	upstream_of_gene	.
Methylobacterium sp. EUR3 AL-11	gAnTc	M.MspAL11I	2547103305##K411DRAFT_6639##DNA modification methylase	K411DRAFT_scf7180000000026_quiver.7 Methylobacterium sp. EUR3 AL-11 : K411DRAFT_scf7180000000026_quiver.7	3373620	3373624	ipd>1.082,cov>54,UNMOD	2547101812##K411DRAFT_5146##MobA/MobL family	upstream_of_gene	2547101813##K411DRAFT_5147##hypothetical protein	upstream_of_gene	.
Methylobacterium sp. EUR3 AL-11	gAnTc	M.MspAL11I	2547103305##K411DRAFT_6639##DNA modification methylase	K411DRAFT_scf7180000000026_quiver.7 Methylobacterium sp. EUR3 AL-11 : K411DRAFT_scf7180000000026_quiver.7	3373650	3373654	ipd>1.091,cov>55,UNMOD	2547101812##K411DRAFT_5146##MobA/MobL family	upstream_of_gene	2547101813##K411DRAFT_5147##hypothetical protein	upstream_of_gene	.
Methylobacterium sp. EUR3 AL-11	gAnTc	M.MspAL11I	2547103305##K411DRAFT_6639##DNA modification methylase	K411DRAFT_scf7180000000026_quiver.7 Methylobacterium sp. EUR3 AL-11 : K411DRAFT_scf7180000000026_quiver.7	3373725	3373729	ipd>0.889,cov>54,UNMOD	2547101812##K411DRAFT_5146##MobA/MobL family	upstream_of_gene	2547101813##K411DRAFT_5147##hypothetical protein	upstream_of_gene	.
Methylobacterium sp. EUR3 AL-11	gAnTc	M.MspAL11I	2547103305##K411DRAFT_6639##DNA modification methylase	K411DRAFT_scf7180000000026_quiver.7 Methylobacterium sp. EUR3 AL-11 : K411DRAFT_scf7180000000026_quiver.7	3418515	3418519	ipd>1.042,cov>52,UNMOD	2547101851##K411DRAFT_5185##MobA/MobL family	upstream_of_gene	2547101852##K411DRAFT_5186##hypothetical protein	upstream_of_gene	.
Methylobacterium sp. EUR3 AL-11	gAnTc	M.MspAL11I	2547103305##K411DRAFT_6639##DNA modification methylase	K411DRAFT_scf7180000000026_quiver.7 Methylobacterium sp. EUR3 AL-11 : K411DRAFT_scf7180000000026_quiver.7	3418545	3418549	ipd>1.151,cov>51,UNMOD	2547101851##K411DRAFT_5185##MobA/MobL family	upstream_of_gene	2547101852##K411DRAFT_5186##hypothetical protein	upstream_of_gene	.
Methylobacterium sp. EUR3 AL-11	gAnTc	M.MspAL11I	2547103305##K411DRAFT_6639##DNA modification methylase	K411DRAFT_scf7180000000026_quiver.7 Methylobacterium sp. EUR3 AL-11 : K411DRAFT_scf7180000000026_quiver.7	3418588	3418592	ipd>1.105,cov>48,UNMOD	2547101851##K411DRAFT_5185##MobA/MobL family	upstream_of_gene	2547101852##K411DRAFT_5186##hypothetical protein	upstream_of_gene	.
Methylobacterium sp. EUR3 AL-11	gAnTc	M.MspAL11I	2547103305##K411DRAFT_6639##DNA modification methylase	K411DRAFT_scf7180000000026_quiver.7 Methylobacterium sp. EUR3 AL-11 : K411DRAFT_scf7180000000026_quiver.7	3862186	3862190	ipd>1.043,cov>46,UNMOD	2547102269##K411DRAFT_5603##hypothetical protein	upstream_of_gene	2547102270##K411DRAFT_5604##Response regulators consisting of a CheY-like receiver domain and a winged-helix DNA-binding domain	upstream_of_gene	.
Methylobacterium sp. EUR3 AL-11	gAnTc	M.MspAL11I	2547103305##K411DRAFT_6639##DNA modification methylase	K411DRAFT_scf7180000000026_quiver.7 Methylobacterium sp. EUR3 AL-11 : K411DRAFT_scf7180000000026_quiver.7	3884014	3884018	ipd>1.495,cov>52,UNMOD	2547102295##K411DRAFT_5629##Uncharacterized conserved protein	upstream_of_gene	2547102296##K411DRAFT_5630##transcriptional regulator, MucR family	upstream_of_gene	.
Methylobacterium sp. EUR3 AL-11	gAnTc	M.MspAL11I	2547103305##K411DRAFT_6639##DNA modification methylase	K411DRAFT_scf7180000000026_quiver.7 Methylobacterium sp. EUR3 AL-11 : K411DRAFT_scf7180000000026_quiver.7	4091725	4091729	ipd>1.526,cov>56,UNMOD	2547102467##K411DRAFT_5801##ATPases involved in chromosome partitioning	upstream_of_gene	2547102468##K411DRAFT_5802##PAS fold	upstream_of_gene	.
Methylobacterium sp. EUR3 AL-11	gAnTc	M.MspAL11I	2547103305##K411DRAFT_6639##DNA modification methylase	K411DRAFT_scf7180000000026_quiver.7 Methylobacterium sp. EUR3 AL-11 : K411DRAFT_scf7180000000026_quiver.7	4278109	4278113	ipd>1.535,cov>56,UNMOD	2547102648##K411DRAFT_5982##Uncharacterized protein conserved in bacteria	upstream_of_gene	2547102649##K411DRAFT_5983##transcriptional regulator, GntR family	upstream_of_gene	.
Methylobacterium sp. EUR3 AL-11	gAnTc	M.MspAL11I	2547103305##K411DRAFT_6639##DNA modification methylase	K411DRAFT_scf7180000000026_quiver.7 Methylobacterium sp. EUR3 AL-11 : K411DRAFT_scf7180000000026_quiver.7	4428604	4428608	ipd>1.443,cov>42,UNMOD	2547102800##K411DRAFT_6134##Alpha 1,4-glycosyltransferase conserved region	upstream_of_gene	2547102801##K411DRAFT_6135##hypothetical protein	upstream_of_gene	.
Methylobacterium sp. EUR3 AL-11	gAnTc	M.MspAL11I	2547103305##K411DRAFT_6639##DNA modification methylase	K411DRAFT_scf7180000000026_quiver.7 Methylobacterium sp. EUR3 AL-11 : K411DRAFT_scf7180000000026_quiver.7	4798588	4798592	ipd>0.951,cov>41,UNMOD	2547103147##K411DRAFT_6481##hypothetical protein	upstream_of_gene	2547103148##K411DRAFT_6482##suhB	upstream_of_gene	.
Alteromonas sp. ALT199	gATc	M.Asp199I	2526023278##H978DRAFT_3072##DNA adenine methylase (dam)	H978DRAFT_scaffold00001.1 Alteromonas sp. ALT199 : H978DRAFT_scaffold00001.1	1022925	1022928	ipd>0.919,cov>27,UNMOD	2526021084##H978DRAFT_0878##transcriptional regulator, TetR family	upstream_of_gene	2526021085##H978DRAFT_0879##hypothetical protein	upstream_of_gene	.
[truncated: 6 more rows]
